# Supplementary material for: Interaction network of tobacco etch potyvirus NIa protein with the host proteome during infection
Source: BMC Genomics. 2016 Feb 1;17:87. doi: 10.1186/s12864-016-2394-y (PMC4735970; doi:10.1186/s12864-016-2394-y)
Supplement: Additional file 2: — Protein hits obtained by mass spectrometry analysis of protein complexes purified by affinity chromatography from A. thaliana tissues infected with wild-type TEV (negative control), TEV-NIaTST2 (VPg tagged) and TEV-NIaTST5 (NIaPro tagged). (XLSX 356 kb) [file 12864_2016_2394_MOESM2_ESM.xlsx]

## Sheet: Wild-type TEV
"Protein hits from complexes purified from A. thaliana tissues infected with wilt-type TEV"
prot_hit_num	prot_acc	prot_desc	prot_score	prot_mass	prot_matches	prot_matches_sig	prot_sequences	prot_sequences_sig	prot_cover	pep_query	pep_rank	pep_isbold	pep_isunique	pep_exp_mz	pep_exp_mr	pep_exp_z	pep_calc_mr	pep_delta	pep_miss	pep_score	pep_expect	pep_res_before	pep_seq	pep_res_after	pep_var_mod	pep_var_mod_pos	pep_scan_title		emPAI
1	gi|11935049	keratin 1 [Homo sapiens]	10146	66198	472	257	57	40	66.1	23104	1	1	0	1104.78	3311.31	3	3311.3	0.0053	0	46.24	0.16	R	GSYGSGGSSYGSGGGSYGSGGGGGGHGSYGSGSSSGGYR	G			Locus:1.1.1.958.19	emPAI	109.11
2	gi|375314779	keratin 1 [Homo sapiens]	10089	66197	468	254	57	40	66.1	23104	1	0	0	1104.78	3311.31	3	3311.3	0.0053	0	46.24	0.16	R	GSYGSGGSSYGSGGGSYGSGGGGGGHGSYGSGSSSGGYR	G			Locus:1.1.1.958.19	emPAI	109.11
3	gi|332206844	PREDICTED: keratin, type II cytoskeletal 1-like [Nomascus leucogenys]	8650	56798	400	214	47	31	61.3	22410	1	0	0	978.179	2931.52	3	2931.51	0.0064	1	72.69	0.0035	R	FLEQQNQVLQTKWELLQQVDTSTR	T			Locus:1.1.1.1326.7	emPAI	100.11
4	gi|395744345	PREDICTED: keratin, type II cytoskeletal 1 [Pongo abelii]	8145	52849	347	197	41	30	54	21867	1	1	0	906.366	2716.08	3	2716.08	0	0	144.11	3.1e-11	R	GSYGSGGGSYGSGGGGGGHGSYGSGSSSGGYR	G			Locus:1.1.1.954.10	emPAI	49.97
5	gi|55956899	keratin, type I cytoskeletal 9 [Homo sapiens]	6274	62255	336	132	46	31	89.9	23673	1	1	1	995.395	4971.94	5	4971.93	0.0083	0	44.8	0.17	R	GGSGGSYGGGSGSGGGSGGGYGGGSGGGHSGGSGGGHSGGSGGNYGGGSGSGGGSGGGYGGGSGSR	G			Locus:1.1.1.921.22	emPAI	60.31
6	gi|115606140	polyprotein [Tobacco etch virus]	5716	348050	437	153	94	54	33.6	23565	1	1	0	993.232	3968.9	4	3968.89	0.0094	0	42.82	3.4	R	DYNPISSTICHLTNESDGHTTSLYGIGFGPFIITNK	H			Locus:1.1.1.1486.9	emPAI	3.08
7	gi|79358114	acetyl-CoA carboxylase 1 [Arabidopsis thaliana]	4283	252819	332	123	127	70	60	23441	1	1	0	1141.56	3421.67	3	3421.65	0.0242	0	52.36	0.42	R	IADQFVEVPGGTNNNNYANVQLIVEMAEVTR	V	Deamidated (NQ); Oxidation (M)	0.0000000000000001000000000200000.0	Locus:1.1.1.1404.22	emPAI	5.33
8	gi|21961605	Keratin 10 [Homo sapiens]	4000	59020	254	132	40	28	61.3	22784	1	1	0	1057.23	3168.67	3	3168.65	0.0139	1	24	220	R	NVQALEIELQSQLALKQSLEASLAETEGR	Y	Deamidated (NQ)	0.00000000010000000000000000000.0	Locus:1.1.1.1442.21	emPAI	43.47
9	gi|609608	polyprotein [Tobacco etch virus]	3975	348213	314	102	71	35	25.5	22974	1	1	1	814.655	3254.59	4	3254.57	0.022	1	38.27	11	R	QTGMAVPVAYDQLPPKNEELTFEGESLFK	G	Deamidated (NQ); Oxidation (M)	0.00020000000100000000000000000.0	Locus:1.1.1.1287.34	emPAI	1.49
10	gi|47132620	keratin, type II cytoskeletal 2 epidermal [Homo sapiens]	3347	65678	255	97	58	34	84.7	23584	1	1	0	1023.78	4091.07	4	4091.07	0.0095	0	27.31	100	R	FGGFGGPGGVGGLGGPGGFGPGGYPGGIHEVSVNQSLLQPLNVK	V			Locus:1.1.1.1414.21	emPAI	24.03
11	gi|181402	epidermal cytokeratin 2 [Homo sapiens]	3071	66110	245	91	58	33	84.8	23584	1	0	0	1023.78	4091.07	4	4091.07	0.0095	0	27.31	100	R	FGGFGGPGGVGGLGGPGGFGPGGYPGGIHEVSVNQSLLQPLNVK	V			Locus:1.1.1.1414.21	emPAI	22.35
12	gi|27065460	Chain A, Catalytically Inactive Tobacco Etch Virus Protease Complexed With Substrate	2491	27719	138	57	17	12	66.7	23565	1	0	0	993.232	3968.9	4	3968.89	0.0094	0	42.82	3.4	R	DYNPISSTICHLTNESDGHTTSLYGIGFGPFIITNK	H			Locus:1.1.1.1486.9	emPAI	130.19
13	gi|297846662	F5J5.19 [Arabidopsis lyrata subsp. lyrata]	2457	252642	231	76	94	47	45.5	23441	1	0	0	1141.56	3421.67	3	3421.65	0.0242	0	52.36	0.42	R	IADQFVEVPGGTNNNNYANVQLIVEMAEVTR	V	Deamidated (NQ); Oxidation (M)	0.0000000000000001000000000200000.0	Locus:1.1.1.1404.22	emPAI	2.38
14	gi|403304689	PREDICTED: keratin, type I cytoskeletal 10 [Saimiri boliviensis boliviensis]	2431	56695	183	91	31	21	46.6	22646	1	0	0	1018.54	3052.61	3	3052.6	0.0092	1	44.81	1.8	K	TIDDLKNQILNLTTDNANILLQIDNAR	L	Deamidated (NQ)	0.000000000010000000000000000.0	Locus:1.1.1.1422.26	emPAI	17.78
15	gi|403296723	PREDICTED: uncharacterized protein LOC101046470 [Saimiri boliviensis boliviensis]	2107	66210	157	68	38	23	46.3	22445	2	1	0	984.192	2949.55	3	2949.45	0.0985	1	31.67	40	R	FLEQQNQVLQTKWELLQQMNVGTR	S	3 Deamidated (NQ); Oxidation (M)	0.000000000000000011210000.0	Locus:1.1.1.1066.26	emPAI	10.28
16	gi|307086	keratin-10 [Homo sapiens]	2073	46473	167	72	26	17	51	22646	1	0	0	1018.54	3052.61	3	3052.6	0.0092	1	44.81	1.8	K	TIDDLKNQILNLTTDNANILLQIDNAR	L	Deamidated (NQ)	0.000000000010000000000000000.0	Locus:1.1.1.1422.26	emPAI	20.86
17	gi|40795897	hornerin precursor [Homo sapiens]	1952	283111	45	34	21	19	16.2	23645	1	1	1	792.337	4747.98	6	4747.95	0.0263	0	89.22	1.7e-05	R	SSSSGQHGSGLGESSGFGHHESSSGQSSSYSQHGSGSGHSSGYGQHGSR	S			Locus:1.1.1.926.7	emPAI	0.36
18	gi|332206121	PREDICTED: hypothetical protein LOC100596772 [Nomascus leucogenys]	1914	66822	181	64	46	25	50.8	22445	2	0	0	984.192	2949.55	3	2949.45	0.0985	1	31.67	40	R	FLEQQNQVLQTKWELLQQMNVGTR	T	3 Deamidated (NQ); Oxidation (M)	0.000000000000000011210000.0	Locus:1.1.1.1066.26	emPAI	10.02
19	gi|386854	type II keratin subunit protein, partial [Homo sapiens]	1912	52928	218	87	37	24	40.2	22443	1	1	1	984.168	2949.48	3	2949.5	-0.0212	2	62.98	0.037	R	FMEQQNKVLQTKWELLQQVDTSTR	T			Locus:1.1.1.1238.48	emPAI	38.71
20	gi|149723838	PREDICTED: keratin, type I cytoskeletal 10-like [Equus caballus]	1604	61752	108	56	24	15	29	19758	1	0	0	747.386	2239.14	3	2239.13	0.0057	1	71.51	0.0051	K	ADLEMQIESLTEELAYLKK	N	Oxidation (M)	0.0000200000000000000.0	Locus:1.1.1.1488.8	emPAI	3.75
21	gi|431921648	Keratin, type II cytoskeletal 1 [Pteropus alecto]	1382	138695	146	67	31	20	17.7	17995	2	0	1	652.672	1954.99	3	1955.03	-0.0375	2	55.44	0.19	K	LNELEDALQKAKEDLAR	L			Locus:1.1.1.1362.6	emPAI	1.66
22	gi|297273003	PREDICTED: keratin, type I cytoskeletal 14-like isoform 1 [Macaca mulatta]	1207	52136	91	46	33	16	62.3	20205	1	1	0	770.361	2308.06	3	2308.06	0.0038	0	94.45	2.1e-05	R	LLEGEDAHLSSSQFSSGSQSSR	D			Locus:1.1.1.1064.13	emPAI	6.55
23	gi|12803709	Keratin 14 [Homo sapiens]	1204	51905	89	46	33	16	62.7	20205	1	0	0	770.361	2308.06	3	2308.06	0.0038	0	94.45	2.1e-05	R	LLEGEDAHLSSSQFSSGSQSSR	D			Locus:1.1.1.1064.13	emPAI	5.73
24	gi|297846664	acetyl-CoA carboxylase 2 [Arabidopsis lyrata subsp. lyrata]	1143	265358	111	33	46	21	22.5	23441	1	0	0	1141.56	3421.67	3	3421.65	0.0242	0	52.36	0.42	R	IADQFVEVPGGTNNNNYANVQLIVEMAEVTR	V	Deamidated (NQ); Oxidation (M)	0.0000000000000001000000000200000.0	Locus:1.1.1.1404.22	emPAI	0.75
25	gi|351695070	Keratin, type II cytoskeletal 1, partial [Heterocephalus glaber]	1015	65378	124	61	22	17	25.6	22410	1	0	0	978.179	2931.52	3	2931.51	0.0064	1	72.69	0.0035	R	FLEQQNQVLQTKWELLQQVDTSTR	T			Locus:1.1.1.1326.7	emPAI	4.56
26	gi|30678473	methylcrotonoyl-CoA carboxylase subunit alpha [Arabidopsis thaliana]	1006	80857	65	27	30	18	61.2	23573	2	1	1	1017.75	4066.95	4	4066.94	0.0138	0	24.33	220	R	TGAQAIHPGYGFLSESSDFAQLCEDSGLTFIGPPASAIR	D			Locus:1.1.1.1447.14	emPAI	3.02
27	gi|426239020	PREDICTED: keratin, type I cytoskeletal 10 [Ovis aries]	953	59349	78	31	16	10	22.9	19547	1	0	0	737.355	2209.04	3	2209.04	0.0026	1	67.57	0.011	R	ISSSKGSLGGGFSSGGFSGGSFSR	G			Locus:1.1.1.1146.38	emPAI	1.64
28	gi|410981097	PREDICTED: keratin, type I cytoskeletal 14 [Felis catus]	948	51978	75	38	27	12	45.8	20205	1	0	0	770.361	2308.06	3	2308.06	0.0038	0	94.45	2.1e-05	R	LLEGEDAHLSSSQFSSGSQSSR	D			Locus:1.1.1.1064.13	emPAI	3.65
29	gi|359279911	keratin 14 [Canis lupus familiaris]	936	52621	76	35	28	11	48.3	20205	1	0	0	770.361	2308.06	3	2308.06	0.0038	0	94.45	2.1e-05	R	LLEGEDAHLSSSQFSSGSQSSR	D			Locus:1.1.1.1064.13	emPAI	3.56
30	gi|417401704	Putative nuclear envelope protein lamin intermediate filament superfamily [Desmodus rotundus]	928	52463	78	43	23	14	34.6	19163	1	0	0	713.042	2136.1	3	2136.1	0.0048	2	25.39	200	K	VTMQNLNDRLASYLDKVR	A	Deamidated (NQ)	0.000000100000000000.0	Locus:1.1.1.1289.24	emPAI	3.58
31	gi|1195531	type I keratin 16 [Homo sapiens]	925	51548	77	39	32	16	62.8	20449	2	1	0	784.036	2349.09	3	2349.08	0.0032	0	87.76	0.0001	R	LLEGEDAHLSSQQASGQSYSSR	E			Locus:1.1.1.1031.49	emPAI	3.71
32	gi|291389217	PREDICTED: keratin 6A-like [Oryctolagus cuniculus]	861	63843	148	46	20	12	23.2	17921	1	0	0	648.669	1942.98	3	1942.95	0.0357	1	59.48	0.079	K	LNDLEDALQQAKEDLAR	L	2 Deamidated (NQ)	0.00000000110000000.0	Locus:1.1.1.1342.12	emPAI	3.08
33	gi|344257799	Keratin, type II cytoskeletal 1b [Cricetulus griseus]	783	93670	109	42	21	12	15.9	22410	1	0	0	978.179	2931.52	3	2931.51	0.0065	1	72.69	0.0035	R	FLEQQNQVLQTKWELLQQVNTSTR	T	Deamidated (NQ)	0.000000000000000000010000.0	Locus:1.1.1.1326.7	emPAI	1.8
34	gi|431890655	Keratin, type I cytoskeletal 27 [Pteropus alecto]	757	144310	68	34	18	9	9.8	19758	1	0	0	747.386	2239.14	3	2239.13	0.0057	1	71.51	0.0051	K	ADLEMQIESLTEELAYLKK	N	Oxidation (M)	0.0000200000000000000.0	Locus:1.1.1.1488.8	emPAI	0.6
35	gi|403296709	PREDICTED: keratin, type II cytoskeletal 5 [Saimiri boliviensis boliviensis]	744	82770	117	47	49	24	47.9	22626	4	1	0	1013.48	3037.41	3	3037.41	-0.0029	0	40.7	5.4	R	ALYEAELSQMQTHVSDTSVVLSMDNNR	S			Locus:1.1.1.1337.50	emPAI	2.89
36	gi|146741296	keratin 1 [Sus scrofa]	731	65331	94	37	19	11	19.7	14556	1	0	0	547.287	1638.84	3	1638.84	0.0038	1	38.59	8.4	K	SLNNQFASFIDKVR	F	Deamidated (NQ)	0.00001000000000.0	Locus:1.1.1.1334.7	emPAI	1.8
37	gi|84040267	Keratin 6C [Homo sapiens]	728	60245	87	28	42	21	60.5	22661	2	1	0	1024.14	3069.4	3	3069.4	-0.0007	0	44.53	2	R	ALYDAELSQMQTHISDTSVVLSMDNNR	N	2 Oxidation (M)	0.000000000200000000000020000.0	Locus:1.1.1.1197.51	emPAI	2.98
38	gi|3318722	Chain E, Leech-Derived Tryptase InhibitorTRYPSIN COMPLEX	724	24142	70	19	11	6	51.6	23218	1	1	1	835.94	3339.73	4	3339.75	-0.0191	2	37.75	10	K	IITHPNFNGNTLDNDIMLIKLSSPATLKSR	V	Deamidated (NQ); Oxidation (M)	0.000000010000000020000000000000.0	Locus:1.1.1.1361.10	emPAI	14.34
39	gi|397522045	PREDICTED: keratin, type II cytoskeletal 5 [Pan paniscus]	722	83063	110	40	53	26	53	22661	2	0	0	1024.14	3069.4	3	3069.4	-0.0007	0	44.53	2	R	ALYDAELSQMQTHISDTSVVLSMDNNR	N	2 Oxidation (M)	0.000000000200000000000020000.0	Locus:1.1.1.1197.51	emPAI	2.88
40	gi|21489935	keratin, type I cytoskeletal 14 [Mus musculus]	715	53176	51	27	17	8	32	18967	1	0	0	702.025	2103.05	3	2103.04	0.0076	1	76.26	0.0017	K	TEELNREVATNSELVQSGK	S			Locus:1.1.1.1051.9	emPAI	2.33
41	gi|431921656	Keratin, type II cytoskeletal 75 [Pteropus alecto]	711	120083	93	43	22	12	15.9	22779	3	1	0	792.377	3165.48	4	3165.37	0.1122	0	20.29	630	R	MLYEEELSQMQTQVSDTSVVLSMDNNR	S	3 Deamidated (NQ); Oxidation (M)	0.000000001010100000000020000.0	Locus:1.1.1.1100.27	emPAI	0.58
42	gi|5031839	keratin, type II cytoskeletal 6A [Homo sapiens]	709	60293	93	29	43	21	60.5	22661	2	0	0	1024.14	3069.4	3	3069.4	-0.0007	0	44.53	2	R	ALYDAELSQMQTHISDTSVVLSMDNNR	N	2 Oxidation (M)	0.000000000200000000000020000.0	Locus:1.1.1.1197.51	emPAI	2.98
43	gi|291406077	PREDICTED: keratin 13-like [Oryctolagus cuniculus]	706	44693	69	34	21	9	40.3	20555	10	0	0	789.757	2366.25	3	2366.29	-0.0413	2	29.49	68	R	DKILAATIDNNRVILEIDNAR	L			Locus:1.1.1.1409.14	emPAI	2.87
44	gi|383418249	keratin, type I cytoskeletal 17 [Macaca mulatta]	693	48237	50	25	19	8	36.3	18967	1	0	0	702.025	2103.05	3	2103.04	0.0076	1	76.26	0.0017	K	TEELNREVATNSELVQSGK	S			Locus:1.1.1.1051.9	emPAI	2.07
45	gi|344249346	Keratin, type II cytoskeletal 5 [Cricetulus griseus]	693	48256	74	39	17	10	26.2	15080	1	0	0	848.418	1694.82	2	1694.82	0.0026	1	93.32	2.8e-05	K	DVDAAYMNKVELEAK	V			Locus:1.1.1.1125.39	emPAI	1.52
46	gi|908803	keratin type II [Homo sapiens]	688	60472	84	26	41	19	60.5	22661	2	0	0	1024.14	3069.4	3	3069.4	-0.0007	0	44.53	2	R	ALYDAELSQMQTHISDTSVVLSMDNNR	N	2 Oxidation (M)	0.000000000200000000000020000.0	Locus:1.1.1.1197.51	emPAI	2.56
47	gi|18999435	Keratin 5 [Homo sapiens]	687	62568	92	33	42	20	53.9	20784	1	0	0	806.714	2417.12	3	2417.11	0.0079	1	46.52	1.4	R	TEAESWYQTKYEELQQTAGR	H			Locus:1.1.1.1200.32	emPAI	3.41
48	gi|2197108	polyprotein [Tobacco etch virus]	675	31290	53	14	8	5	30.7	21498	1	1	1	868.067	2601.18	3	2601.14	0.0369	0	25.37	150	R	GQYEVAADPEALEHYFGSAYNNR	G	Deamidated (NQ)	0.00000000000000000000010.0	Locus:1.1.1.1353.14	emPAI	4.56
49	gi|291406083	PREDICTED: keratin 14-like [Oryctolagus cuniculus]	658	52095	55	27	23	9	41.2	20205	1	0	0	770.361	2308.06	3	2308.06	0.0038	0	94.45	2.1e-05	R	LLEGEDAHLSSSQFSSGSQSSR	E			Locus:1.1.1.1064.13	emPAI	2.41
50	gi|34033	keratin 13 [Homo sapiens]	650	49956	68	28	27	13	58.3	19274	1	1	0	719.674	2156	3	2156	-0.0012	0	45.96	1.5	K	TDLEMQIESLNEELAYMK	K			Locus:1.1.1.1452.10	emPAI	4.27
51	gi|14423378	Unknown protein [Arabidopsis thaliana]	613	64603	46	14	26	11	50.3	23578	1	1	1	1023.23	4088.89	4	4088.9	-0.0073	0	53.69	0.23	K	AATGEEVSAEDLGGATVHCTVSGVSDYFAQDELHGLAIGR	N			Locus:1.1.1.1362.18	emPAI	3.01
52	gi|114644570	PREDICTED: keratin, type II cytoskeletal 6B [Pan troglodytes]	608	60223	83	25	41	19	60.5	22661	2	0	0	1024.14	3069.4	3	3069.4	-0.0007	0	44.53	2	R	ALYDAELSQMQTHISDTSVVLSMDNNR	N	2 Oxidation (M)	0.000000000200000000000020000.0	Locus:1.1.1.1197.51	emPAI	2.58
53	gi|426372682	PREDICTED: uncharacterized protein LOC101138769 [Gorilla gorilla gorilla]	600	117957	84	36	33	21	24.2	22661	4	0	0	1024.14	3069.4	3	3069.39	0.0105	0	43.54	2.5	K	VLYDAELSQMQTHVSDTSVVLSMDNNR	N	2 Deamidated (NQ); Oxidation (M)	0.000000001010000000000020000.0	Locus:1.1.1.1197.51	emPAI	1.09
54	gi|397522129	PREDICTED: uncharacterized protein LOC100982526 [Pan paniscus]	591	136369	90	35	39	21	27.5	23543	1	1	0	953.5	3809.97	4	3809.97	0.0067	0	36.82	11	K	GGPGFPVCPAGGIQEVTINQSLLTPLHVEIDPEIQK	V			Locus:1.1.1.1440.26	emPAI	0.89
55	gi|82654947	RecName: Full=Keratin, type II cytoskeletal 4; AltName: Full=Cytokeratin-4; Short=CK-4; AltName: Full=Keratin-4; Short=K4; AltName: Full=Type-II keratin Kb4	582	57649	65	32	30	19	56.9	23543	1	0	0	953.5	3809.97	4	3809.97	0.0067	0	36.82	11	K	GGPGFPVCPAGGIQEVTINQSLLTPLHVEIDPEIQK	V			Locus:1.1.1.1440.26	emPAI	2.59
56	gi|62122917	filaggrin-2 [Homo sapiens]	552	249296	23	13	13	7	10.5	23322	1	1	1	1125.75	3374.24	3	3374.23	0.0058	0	33.24	0.66	R	TGSSQSSCCGQYGSGGSQSCSNGQHEYGSCGR	F	Deamidated (NQ)	0.00000000000000000000010000000000.0	Locus:1.1.1.923.16	emPAI	0.15
57	gi|1351907	RecName: Full=Serum albumin; AltName: Full=BSA; AltName: Allergen=Bos d 6; Flags: Precursor	526	71244	31	13	25	11	44.6	17782	1	1	0	643.275	1926.8	3	1926.79	0.0125	1	82.42	0.00011	K	CCAADDKEACFAVEGPK	L			Locus:1.1.1.1039.28	emPAI	1.35
58	gi|350590319	PREDICTED: keratin, type I cytoskeletal 17-like [Sus scrofa]	473	49530	44	18	18	6	32.6	19135	1	1	0	1065.51	2129.01	2	2129.01	0.0035	0	37.44	12	R	GQVGGEINVEMDAAPGVDLSR	I	Oxidation (M)	0.000000000020000000000.0	Locus:1.1.1.1169.35	emPAI	1.03
59	gi|4557701	keratin, type I cytoskeletal 17 [Homo sapiens]	465	48361	40	16	21	8	41	19135	1	0	0	1065.51	2129.01	2	2129.01	0.0035	0	37.44	12	R	GQVGGEINVEMDAAPGVDLSR	I	Oxidation (M)	0.000000000020000000000.0	Locus:1.1.1.1169.35	emPAI	1.36
60	gi|30506	desmoglein type 1 [Homo sapiens]	435	114670	35	8	22	6	26.3	23360	1	1	1	1130.56	3388.65	3	3388.62	0.0286	1	30.18	77	K	TYVVTGNMGSNDKVGDFVATDLDTGRPSTTVR	Y	Oxidation (M)	0.00000002000000000000000000000000.0	Locus:1.1.1.1180.18	emPAI	0.57
61	gi|762885	Plakoglobin [Homo sapiens]	417	82381	33	14	19	10	36.8	22979	1	1	1	1088.55	3262.62	3	3262.62	0.0018	0	71.38	0.0054	K	ILVNQLSVDDVNVLTCATGTLSNLTCNNSK	N			Locus:1.1.1.1455.12	emPAI	1.18
62	gi|15450379	At2g39730/T5I7.3 [Arabidopsis thaliana]	410	52405	19	10	11	8	33.1	20463	3	1	0	784.692	2351.05	3	2351.04	0.0084	0	23.69	200	K	MGINPIMMSAGELESGNAGEPAK	L	3 Oxidation (M)	0.20000022000000000000000.0	Locus:1.1.1.1133.37	emPAI	1.08
63	gi|4502101	annexin A1 [Homo sapiens]	406	38918	19	10	13	7	40.5	20507	1	1	1	786.058	2355.15	3	2355.15	0.0041	0	91.62	5.2e-05	K	GGPGSAVSPYPTFNPSSDVAALHK	A			Locus:1.1.1.1207.43	emPAI	1.08
64	gi|332219908	PREDICTED: filaggrin [Nomascus leucogenys]	404	478476	14	10	8	5	2.3	21026	1	0	0	834.349	2500.02	3	2500.02	0.0004	0	89.68	1.6e-05	R	SGQSSYGQHSSGSSQSSGYGQHGSR	Q	Deamidated (NQ)	0.0000000100000000000000000.0	Locus:1.1.1.870.4	emPAI	0.06
65	gi|31074631	keratin 1b [Homo sapiens]	393	62049	87	19	16	7	26.3	14585	1	1	0	822.864	1643.71	2	1643.71	0.0013	0	105.3	7.5e-07	R	STSGFCQGGGVGGFGGGR	G			Locus:1.1.1.1074.28	emPAI	0.86
66	gi|7525018	ATP synthase CF1 alpha subunit [Arabidopsis thaliana]	373	55351	37	18	17	10	37.7	20857	1	1	0	815.771	2444.29	3	2444.31	-0.0182	1	24.9	190	R	RSVYEPLQTGLIAIDSMIPIGR	G	Oxidation (M)	0.0000000000000000200000.0	Locus:1.1.1.1385.7	emPAI	1.83
67	gi|18394888	catalase 3 [Arabidopsis thaliana]	370	57059	35	11	18	8	51.6	23417	1	1	1	852.164	3404.63	4	3404.63	-0.0008	0	31.98	47	K	YRPSSAYNAPFYTTNGGAPVSNNISSLTIGER	G	Deamidated (NQ)	0.00000000000000100000000000000000.0	Locus:1.1.1.1265.44	emPAI	1.32
68	gi|357380689	Chain A, Crystal Structure Of The Chp1-Tas3 Complex Core	339	23400	10	7	2	1	14.5	17001	1	1	1	616.61	1846.81	3	1846.79	0.0223	0	64.9	0.01	K	GGGSGGGSGGSAWSHPQFEK	T	Deamidated (NQ)	0.00000000000000001000.0	Locus:1.1.1.1036.26	emPAI	0.71
69	gi|346683301	ATP synthase CF1 beta subunit [Pyrus pyrifolia]	337	52822	34	14	17	10	43.1	20317	4	1	0	777.37	2329.09	3	2329.05	0.0431	0	23.6	280	R	MPSAVGYQPTLSTEMGTLQER	I	2 Deamidated (NQ); 2 Oxidation (M)	0.200000010000002000100.0	Locus:1.1.1.1133.24	emPAI	1.33
70	gi|157689148	ATP synthase CF1 beta subunit [Berberidopsis corallina]	334	53718	34	14	17	10	45.2	20317	4	0	0	777.37	2329.09	3	2329.05	0.0431	0	23.6	280	R	MPSAVGYQPTLSTEMGTLQER	I	2 Deamidated (NQ); 2 Oxidation (M)	0.200000010000002000100.0	Locus:1.1.1.1133.24	emPAI	1.3
71	gi|74267962	ALB protein [Bos taurus]	323	71186	27	8	23	8	40.4	17782	1	0	0	643.275	1926.8	3	1926.79	0.0125	1	82.42	0.00011	K	CCAADDKEACFAVEGPK	L			Locus:1.1.1.1039.28	emPAI	0.88
72	gi|242083634	hypothetical protein SORBIDRAFT_08g016820 [Sorghum bicolor]	317	252274	28	6	13	6	6.6	15657	2	0	0	872.968	1743.92	2	1743.92	-0.0013	0	32.53	35	K	GIIFLGPPSAAMAALGDK	I	Oxidation (M)	0.000000000002000000.0	Locus:1.1.1.1364.29	emPAI	0.17
73	gi|7525040	ATP synthase CF1 beta subunit [Arabidopsis thaliana]	313	53957	40	14	21	11	51.8	20321	1	1	0	777.392	2329.15	3	2329.15	0.0026	1	26.55	170	K	RGMDVVDMGNPLSVPVGGATLGR	I	2 Oxidation (M)	0.00200002000000000000000.0	Locus:1.1.1.1193.40	emPAI	1.58
74	gi|410964487	PREDICTED: keratin, type II cytoskeletal 6B [Felis catus]	308	58924	60	24	21	10	22.4	22661	8	0	1	1024.14	3069.4	3	3069.39	0.0105	0	37.59	9.9	R	ALYEAELAQMQTHISDTSVVLSMDNNR	N	2 Deamidated (NQ); 2 Oxidation (M)	0.000000001210000000000020000.0	Locus:1.1.1.1197.51	emPAI	1.14
75	gi|397482	heat shock protein 70 cognate [Arabidopsis thaliana]	308	71726	18	12	16	12	32.6	21648	1	1	0	886.761	2657.26	3	2657.26	0.0002	0	86.12	0.00017	K	EQVFSTYSDNQPGVLIQVYEGER	A			Locus:1.1.1.1327.8	emPAI	0.96
76	gi|22023561	ATP synthase beta subunit [Pentaphylax euryoides]	308	50004	27	11	15	9	37.7	20317	4	0	1	777.37	2329.09	3	2329.05	0.0431	0	23.6	280	R	MPSAVGYQPTLSTEMGTLQER	I	2 Deamidated (NQ); 2 Oxidation (M)	0.200000010000002000100.0	Locus:1.1.1.1133.24	emPAI	1.15
77	gi|32526541	ATP synthase subunit B [Pennantia corymbosa]	308	52596	29	11	16	9	47.2	23548	1	1	0	961.5	3841.97	4	3841.94	0.0319	0	27.44	100	K	QGSITSIQAVYVPADDLTDPAPATTFAHLDATTVLSR	G			Locus:1.1.1.1365.43	emPAI	1.2
78	gi|13430734	putative acetyl-CoA carboxylase [Arabidopsis thaliana]	302	58862	33	11	20	8	58.7	22759	3	1	0	1053.21	3156.62	3	3156.61	0.0047	0	27.28	120	K	LADEAVCIGEAPSNQSYLVIPNVLSAAISR	G			Locus:1.1.1.1493.23	emPAI	1.26
79	gi|68563515	keratinocyte proline-rich protein [Homo sapiens]	295	67172	21	6	13	4	33	23411	1	1	1	1134.82	3401.44	3	3401.42	0.0211	0	48.41	0.37	R	LDTEAPYCGPSSYNQGQESGAGCGPGDVFPER	R			Locus:1.1.1.1177.51	emPAI	0.69
80	gi|342186886	ATP synthase beta subunit [Bottegoa insignis]	291	50041	27	12	15	9	37.2	18796	1	0	0	1039.01	2076.01	2	2076.02	-0.0063	0	36.1	17	K	GIYPAVDPLDSTSTMLQPR	I	Oxidation (M)	0.0000000000000020000.0	Locus:1.1.1.1252.50	emPAI	1.44
81	gi|13236786	ATP synthase beta subunit [Burretiokentia hapala]	289	53750	23	10	14	8	34.7	18796	1	0	0	1039.01	2076.01	2	2076.02	-0.0063	0	36.1	17	K	GIYPAVDPLDSTSTMLQPR	I	Oxidation (M)	0.0000000000000020000.0	Locus:1.1.1.1252.50	emPAI	0.92
82	gi|194216919	PREDICTED: keratin, type I cytoskeletal 15-like [Equus caballus]	289	49512	42	15	15	6	27.6	19274	1	0	0	719.674	2156	3	2156	-0.0012	0	45.96	1.5	K	TDLEMQIESLNEELAYMK	K			Locus:1.1.1.1452.10	emPAI	0.79
83	gi|37721023	ATP synthase beta subunit [Leopoldia comosa]	288	53159	26	10	15	8	37.2	18796	1	0	0	1039.01	2076.01	2	2076.02	-0.0063	0	36.1	17	K	GIYPAVDPLDSTSTMLQPR	I	Oxidation (M)	0.0000000000000020000.0	Locus:1.1.1.1252.50	emPAI	1.06
84	gi|342186875	ATP synthase beta subunit [Harrisonia perforata]	284	48219	25	9	14	7	36.1	18796	1	0	0	1039.01	2076.01	2	2076.02	-0.0063	0	36.1	17	K	GIYPAVDPLDSTSTMLQPR	I	Oxidation (M)	0.0000000000000020000.0	Locus:1.1.1.1252.50	emPAI	1.07
85	gi|7329685	transketolase-like protein [Arabidopsis thaliana]	284	81937	22	6	17	6	31.3	23466	1	1	1	1162.6	3484.78	3	3484.78	-0.0056	0	30.41	60	K	TPGHPENFETPGIEVTTGPLGQGIANAVGLALAEK	H			Locus:1.1.1.1505.6	emPAI	0.6
86	gi|356568992	PREDICTED: heat shock cognate 70 kDa protein 2-like isoform 1 [Glycine max]	284	71587	17	11	15	11	31	21648	1	0	0	886.761	2657.26	3	2657.26	0.0002	0	86.12	0.00017	K	EQVFSTYSDNQPGVLIQVYEGER	A			Locus:1.1.1.1327.8	emPAI	0.79
87	gi|15232682	protein heat shock protein 70-3 [Arabidopsis thaliana]	283	71559	23	11	20	11	37.1	21648	1	0	0	886.761	2657.26	3	2657.26	0.0002	0	86.12	0.00017	K	EQVFSTYSDNQPGVLIQVYEGER	A			Locus:1.1.1.1327.8	emPAI	0.87
88	gi|51476390	hypothetical protein [Homo sapiens]	279	71353	21	6	18	6	30.5	17621	1	1	0	637.63	1909.87	3	1909.92	-0.0556	0	48.81	0.65	R	RPCFSALEVDETYVPK	E			Locus:1.1.1.1207.26	emPAI	0.64
89	gi|28566340	ovalbumin [Gallus gallus]	277	43220	13	5	9	3	33.4	20964	1	1	1	826.11	2475.31	3	2475.3	0.0045	0	50.07	0.59	R	NVLQPSSVDSQTAMVLVNAIVFK	G	Oxidation (M)	0.00000000000002000000000.0	Locus:1.1.1.1464.9	emPAI	1.09
90	gi|156530117	AtpB [Castela erecta]	277	53114	25	9	14	7	37.5	21535	1	1	1	872.415	2614.22	3	2614.31	-0.091	1	22.36	380	K	SRDTVGQLINVTCEVQQLLGNNR	V	Deamidated (NQ)	0.00000000010000000000000.0	Locus:1.1.1.1375.40	emPAI	0.94
91	gi|357474791	Thiazole biosynthetic enzyme [Medicago truncatula]	273	37181	8	6	5	4	20.9	19504	1	1	0	1101.54	2201.07	2	2201.07	0.0026	0	63.9	0.029	R	EVVPGMIVTGMEVAEIDGAPR	M	2 Oxidation (M)	0.000002000020000000000.0	Locus:1.1.1.1221.34	emPAI	0.67
92	gi|326554686	ATP synthase beta subunit [Anarthria prolifera]	265	45871	22	8	12	6	30.9	19055	1	1	0	706.691	2117.05	3	2117.09	-0.0436	0	40.44	7	K	GIYPAVRPLDSTSTMLQPR	I	Oxidation (M)	0.0000000000000020000.0	Locus:1.1.1.1205.27	emPAI	1.15
93	gi|431921654	Keratin, type II cytoskeletal 6C, partial [Pteropus alecto]	263	61064	104	19	30	13	37.4	15080	1	0	0	848.418	1694.82	2	1694.82	0.0026	1	93.32	2.8e-05	K	DVDAAYMNKVELQAK	V	Deamidated (NQ)	0.000000000000100.0	Locus:1.1.1.1125.39	emPAI	1.44
94	gi|281341801	hypothetical protein PANDA_012409 [Ailuropoda melanoleuca]	260	39360	51	17	20	9	43.8	22713	1	1	1	782.117	3124.44	4	3124.37	0.0698	0	34.43	22	R	MFFEAELSQMQTQVSDTSVVLSMDNNR	S	2 Deamidated (NQ); Oxidation (M)	0.000000001010000000000020000.0	Locus:1.1.1.1164.29	emPAI	1.43
95	gi|1147813	desmoplakin I [Homo sapiens]	258	334023	45	7	33	7	14.3	20832	1	1	0	811.742	2432.2	3	2432.2	0.0073	0	52.73	0.4	K	AQQIHSQTSQQYPLYDLDLGK	F			Locus:1.1.1.1202.45	emPAI	0.18
96	gi|302770212	hypothetical protein SELMODRAFT_440382 [Selaginella moellendorffii]	256	71931	13	10	12	10	24.7	21648	1	0	0	886.761	2657.26	3	2657.26	0.0002	0	86.12	0.00017	K	EQVFSTYSDNQPGVLIQVYEGER	T			Locus:1.1.1.1327.8	emPAI	0.71
97	gi|351695063	Keratin, type II cytoskeletal 6B [Heterocephalus glaber]	253	60633	67	18	30	11	38.4	20525	1	0	0	787.05	2358.13	3	2358.11	0.0166	1	28.3	100	R	AEAESWYQTKYEELQVTAGR	H			Locus:1.1.1.1206.38	emPAI	1.1
98	gi|126608	RecName: Full=Lysozyme C; AltName: Full=1,4-beta-N-acetylmuramidase C; AltName: Full=Allergen Gal d IV; AltName: Allergen=Gal d 4; Flags: Precursor	251	16741	8	5	6	3	43.5	15732	1	1	0	877.422	1752.83	2	1752.83	0.0014	0	113.58	2.5e-07	R	NTDGSTDYGILQINSR	W			Locus:1.1.1.1179.13	emPAI	0.74
99	gi|6686866	ATP synthase beta subunit [Arctostaphylos uva-ursi]	249	53845	21	8	12	6	28.3	18796	1	0	0	1039.01	2076.01	2	2076.02	-0.0063	0	36.1	17	K	GIYPAVDPLDSTSTMLQPR	I	Oxidation (M)	0.0000000000000020000.0	Locus:1.1.1.1252.50	emPAI	0.71
100	gi|6466949	unknown protein [Arabidopsis thaliana]	248	83268	14	6	9	5	17.9	21152	1	1	1	845.056	2532.15	3	2532.14	0.0048	0	59.12	0.065	R	LPSFMGQQPFDTASYYAQFYR	S	Oxidation (M)	0.000020000000000000000.0	Locus:1.1.1.1354.17	emPAI	0.42
101	gi|432112605	Keratin, type II cytoskeletal 72 [Myotis davidii]	241	50742	35	12	13	8	20.4	15080	1	0	0	848.418	1694.82	2	1694.82	0.0026	1	93.32	2.8e-05	K	DVDAAYMNKVELQAK	V	Deamidated (NQ)	0.000000000000100.0	Locus:1.1.1.1125.39	emPAI	1.13
102	gi|7525059	photosystem II 47 kDa protein [Arabidopsis thaliana]	239	56172	11	6	8	4	18.7	20029	1	1	0	1141.55	2281.09	2	2281.09	-0.0009	0	34.9	22	R	DVFAGIDPDLDAQVEFGAFQK	L			Locus:1.1.1.1426.25	emPAI	0.33
103	gi|410033860	PREDICTED: filaggrin [Pan troglodytes]	237	532572	12	6	8	4	1.6	19848	1	0	0	752.299	2253.87	3	2253.88	-0.0036	0	86.35	1.3e-05	R	HQEEESETEEDEEDTPGHK	S			Locus:1.1.1.866.3	emPAI	0.04
104	gi|514306	cytosolic acetyl-CoA carboxylase [Triticum aestivum]	237	252450	24	5	12	5	6	15255	1	0	0	569.933	1706.78	3	1706.77	0.0039	0	52.91	0.24	R	VTSEDPDDGFKPTSGR	V			Locus:1.1.1.962.7	emPAI	0.15
105	gi|457464	Dsc1a precursor [Homo sapiens]	237	93668	16	5	10	3	15	19850	2	1	1	752.387	2254.14	3	2254.14	0	0	22.89	370	K	HFSIHPDTGVITTTTPFLDR	E			Locus:1.1.1.1244.39	emPAI	0.32
106	gi|281348726	hypothetical protein PANDA_010511 [Ailuropoda melanoleuca]	235	45513	37	16	10	3	19.1	15080	1	0	0	848.418	1694.82	2	1694.82	0.0026	1	93.32	2.8e-05	K	DVDAAYMNKVELEAK	V			Locus:1.1.1.1125.39	emPAI	0.23
107	gi|21755908	unnamed protein product [Homo sapiens]	231	57583	23	8	15	7	28.7	12755	1	1	1	742.867	1483.72	2	1483.72	-0.0032	0	79.35	0.00059	R	LLCEYQELTSTK	L			Locus:1.1.1.1145.35	emPAI	0.65
108	gi|260436922	suprabasin isoform 1 precursor [Homo sapiens]	227	60562	6	5	4	3	11.5	15838	1	1	1	588.616	1762.83	3	1762.82	0.0005	0	77.56	0.00098	R	FGQGVHHAAGQAGNEAGR	F			Locus:1.1.1.897.2	emPAI	0.17
109	gi|4995181	H(+)-transporting ATP synthase [Helicteres baruensis]	225	50936	23	7	13	6	35.8	20730	1	1	1	801.065	2400.17	3	2400.21	-0.0347	1	51.48	0.53	R	KTVGQQINVTCEVQQLLGNNR	V	2 Deamidated (NQ)	0.000011000000000000000.0	Locus:1.1.1.1440.18	emPAI	0.87
110	gi|344266023	PREDICTED: keratin, type II cytoskeletal 6B-like [Loxodonta africana]	222	59395	53	13	26	9	39.2	20525	1	0	0	787.05	2358.13	3	2358.11	0.0166	1	28.3	100	R	AEAESWYQTKYEELQVTAGR	H			Locus:1.1.1.1206.38	emPAI	0.71
111	gi|395834978	PREDICTED: keratin, type II cytoskeletal 1b [Otolemur garnettii]	213	63169	31	10	9	2	11.8	12689	1	0	0	740.4	1478.79	2	1478.71	0.0712	0	49.73	0.57	R	FLEQQNQVLQTK	W	4 Deamidated (NQ)	0.000110100100.0	Locus:1.1.1.1081.7	emPAI	0.36
112	gi|302831127	heat-shock inducible Hsp70 [Volvox carteri f. nagariensis]	213	71352	8	6	7	6	13.9	21648	1	0	0	886.761	2657.26	3	2657.26	0.0002	0	86.12	0.00017	K	EQVFSTYSDNQPGVLIQVYEGER	A			Locus:1.1.1.1327.8	emPAI	0.31
113	gi|296211768	PREDICTED: keratin, type II cytoskeletal 2 oral [Callithrix jacchus]	211	66892	47	13	21	10	20.7	15080	3	0	0	848.418	1694.82	2	1694.82	0.0025	1	75.49	0.0017	K	DVDAAFMNKVELQAK	V	Deamidated (NQ); Oxidation (M)	0.000000200000100.0	Locus:1.1.1.1125.39	emPAI	1.05
114	gi|15241844	Luminal-binding protein 1 [Arabidopsis thaliana]	211	73869	17	6	16	6	25.1	18677	1	1	0	1027.01	2052.01	2	2052.01	0.0003	0	85.66	0.0002	R	VEIESLFDGVDFSEPLTR	A			Locus:1.1.1.1439.14	emPAI	0.36
115	gi|178585	alpha-amylase [Homo sapiens]	209	58398	8	3	6	1	16	20173	1	1	0	768.332	2301.97	3	2301.97	0.0005	0	55.22	0.071	K	EVTINPDTTCGNDWVCEHR	W			Locus:1.1.1.1132.16	emPAI	0.12
116	gi|15237059	Elongation factor Tu [Arabidopsis thaliana]	205	51883	10	6	6	6	17.2	16523	1	1	0	905.945	1809.87	2	1809.87	0.0002	0	80.05	0.00062	R	GITINTATVEYETENR	H			Locus:1.1.1.1155.17	emPAI	0.45
117	gi|1303695	luminal binding protein (BiP) [Arabidopsis thaliana]	204	73732	17	6	16	6	25.1	18496	1	1	0	1010.02	2018.02	2	2018.02	0.0006	0	90.23	6.8e-05	R	VEIESLFDGVDLSEPLTR	A			Locus:1.1.1.1429.21	emPAI	0.36
118	gi|193075903	heart shock protein 70 [Cryptosporidium baileyi]	203	68286	7	5	6	5	11.3	16283	1	0	0	596.668	1786.98	3	1786.98	0.0008	1	98.18	8.4e-06	R	IINEPTAAAIAYGLDKK	G			Locus:1.1.1.1210.13	emPAI	0.33
119	gi|15222111	glyceraldehyde-3-phosphate dehydrogenase (NADP+) (phosphorylating) [Arabidopsis thaliana]	202	43105	18	9	10	9	36.3	21234	1	1	1	853.082	2556.23	3	2556.22	0.0019	0	39.7	7.9	K	YDSTLGIFDADVKPSGDSALSVDGK	I			Locus:1.1.1.1271.40	emPAI	1.61
120	gi|358058675	hypothetical protein E5Q_02294 [Mixia osmundae IAM 14324]	199	76825	9	6	7	6	11	16283	1	0	0	596.668	1786.98	3	1786.98	0.0008	1	98.18	8.4e-06	R	IINEPTAAAIAYGLDKK	A			Locus:1.1.1.1210.13	emPAI	0.34
121	gi|80478896	Transglutaminase 3 (E polypeptide, protein-glutamine-gamma-glutamyltransferase) [Homo sapiens]	199	77052	11	5	10	5	20.2	19392	1	1	1	726.015	2175.02	3	2175.02	0.0008	0	39.4	7.4	R	SDLGPSYGGWQVLDATPQER	S			Locus:1.1.1.1260.32	emPAI	0.28
122	gi|14916970	RecName: Full=ATP synthase subunit alpha, mitochondrial	198	55296	18	9	13	7	27.2	15408	1	1	0	574.28	1719.82	3	1719.81	0.005	0	36.77	13	R	DNGMHALIIYDDLSK	Q	Oxidation (M)	0.000200000000000.0	Locus:1.1.1.1208.5	emPAI	0.59
123	gi|148672085	mCG144996 [Mus musculus]	195	38347	26	10	11	4	18.2	17901	1	0	0	648.008	1941	3	1941	0.0026	1	65.99	0.017	K	FASFIDKVQFLEQQNK	V			Locus:1.1.1.1292.16	emPAI	0.39
124	gi|153791670	keratin, type II cytoskeletal 2 oral [Homo sapiens]	194	66370	42	10	19	8	19.3	15080	3	0	0	848.418	1694.82	2	1694.82	0.0025	1	75.49	0.0017	K	DVDAAFMNKVELQAK	V	Deamidated (NQ); Oxidation (M)	0.000000200000100.0	Locus:1.1.1.1125.39	emPAI	0.79
125	gi|229585	Ig A1 Bur	194	74642	11	5	9	5	15.6	16822	1	1	0	918.48	1834.95	2	1834.94	0.0033	0	83.73	0.00029	R	QEPSQGTTTFAVTSILR	V			Locus:1.1.1.1282.28	emPAI	0.29
126	gi|7525041	ribulose-1,5-bisphosphate carboxylase/oxygenase large subunit [Arabidopsis thaliana]	191	53435	44	8	22	5	55.7	23553	3	1	0	964.475	3853.87	4	3853.86	0.0042	0	52.57	0.36	R	VTPQPGVPPEEAGAAVAAESSTGTWTTVWTDGLTSLDR	Y			Locus:1.1.1.1475.6	emPAI	0.52
127	gi|7240297	ribulose-1,5-bisphosphate carboxylase/oxygenase large subunit [Koeberlinia spinosa]	190	52270	29	8	15	5	35	23553	3	0	0	964.475	3853.87	4	3853.86	0.0042	0	52.57	0.36	R	VTPQPGVPPEEAGAAVAAESSTGTWTTVWTDGLTSLDR	Y			Locus:1.1.1.1475.6	emPAI	0.44
128	gi|1702872	ferredoxin-dependent glutamate synthase [Arabidopsis thaliana]	189	181465	13	6	13	6	10.8	20679	1	1	1	798.402	2392.18	3	2392.18	0.0004	0	23.87	310	R	NVAAGMTGGLAYLLDEDDTLLPK	I	Oxidation (M)	0.00000200000000000000000.0	Locus:1.1.1.1424.19	emPAI	0.11
129	gi|348581131	PREDICTED: keratin, type II cytoskeletal 6B [Cavia porcellus]	185	60892	62	19	25	11	29.2	20525	1	0	0	787.05	2358.13	3	2358.11	0.0166	1	28.3	100	R	AEAESWYQTKYEELQVTAGR	H			Locus:1.1.1.1206.38	emPAI	0.98
130	gi|166702	glyceraldehyde 3-phosphate dehydrogenase A subunit [Arabidopsis thaliana]	183	37937	19	7	10	7	41.4	21426	1	1	1	862.426	2584.26	3	2584.25	0.0014	0	32.3	44	K	YDSTLGIFDADVKPSGETAISVDGK	I			Locus:1.1.1.1272.40	emPAI	1.73
131	gi|6552391	thiamin biosynthetic enzyme [Glycine max]	180	36676	7	4	5	3	21.2	19504	1	0	0	1101.54	2201.07	2	2201.07	0.0026	0	63.9	0.029	R	EVVPGMIVTGMEVAEIDGAPR	M	2 Oxidation (M)	0.000002000020000000000.0	Locus:1.1.1.1221.34	emPAI	0.41
132	gi|395540664	PREDICTED: keratin, type II cytoskeletal 75-like [Sarcophilus harrisii]	177	57316	39	13	14	5	19	15080	1	0	0	848.418	1694.82	2	1694.82	0.0026	1	93.32	2.8e-05	K	DVDAAYMNKVELEAK	V			Locus:1.1.1.1125.39	emPAI	0.4
133	gi|4557871	serotransferrin precursor [Homo sapiens]	176	79280	8	4	8	4	14	19361	1	1	0	724.372	2170.09	3	2170.09	0.0055	0	71.02	0.0056	R	SAGWNIPIGLLYCDLPEPR	K			Locus:1.1.1.1483.6	emPAI	0.22
134	gi|15238686	5-methyltetrahydropteroyltriglutamate--homocysteine methyltransferase [Arabidopsis thaliana]	176	84646	10	6	10	6	19.6	20846	1	1	0	813.47	2437.39	3	2437.39	-0.0063	1	60.55	0.02	K	KLNLPILPTTTIGSFPQTVELR	R			Locus:1.1.1.1396.11	emPAI	0.3
135	gi|301622766	PREDICTED: keratin, type I cytoskeletal 47 kDa-like [Xenopus (Silurana) tropicalis]	175	55132	34	7	6	3	8.9	18923	1	1	1	1048.99	2095.97	2	2096.01	-0.0361	1	26.9	120	R	NDMELQSNEYKQLLDIK	T	Oxidation (M)	0.00200000000000000.0	Locus:1.1.1.1230.45	emPAI	0.42
136	gi|7706635	cornulin [Homo sapiens]	173	53730	2	2	2	2	12.1	23290	1	1	1	839.888	3355.52	4	3355.53	-0.0041	0	125.77	1.5e-08	R	AHQTGETVTGSGTQTQAGATQTVEQDSSHQTGR	T			Locus:1.1.1.972.24	emPAI	0.13
137	gi|134254708	glyceraldehyde 3-phosphate dehydrogenase [Homo sapiens]	171	17463	6	3	4	2	31.9	16804	4	1	0	917.463	1832.91	2	1832.91	-0.0002	0	87.49	0.00013	K	IISNASCTTNCLAPLAK	V			Locus:1.1.1.1133.31	emPAI	0.43
138	gi|31645	glyceraldehyde-3-phosphate dehydrogenase [Homo sapiens]	170	36202	10	3	7	2	26.6	16804	4	0	0	917.463	1832.91	2	1832.91	-0.0002	0	87.49	0.00013	K	IISNASCTTNCLAPLAK	V			Locus:1.1.1.1133.31	emPAI	0.42
139	gi|16374	chlorophyll a/b binding protein (LHCP AB 180) [Arabidopsis thaliana]	169	25036	8	5	5	4	32.6	23561	1	1	1	990.203	3956.78	4	3956.77	0.0143	0	63.62	0.021	K	YLGPFSGESPSYLTGEFPGDYGWDTAGLSADPETFAR	N			Locus:1.1.1.1499.10	emPAI	0.65
140	gi|115464027	Os05g0428600 [Oryza sativa Japonica Group]	166	74438	7	5	6	5	7.7	17555	3	0	0	636.337	1905.99	3	1906.01	-0.0154	1	42.85	3.4	K	VTRAVVTVPAYFNDAQR	Q			Locus:1.1.1.1193.24	emPAI	0.24
141	gi|23306688	glutamate dehydrogenase 1 [Bos taurus]	162	57972	17	5	13	4	31.9	20352	1	1	0	779.064	2334.17	3	2334.17	0.0037	0	37.42	14	K	IYEGSILEVDCDILIPAASEK	Q			Locus:1.1.1.1393.9	emPAI	0.64
142	gi|295789	elongation factor 1-alpha [Arabidopsis thaliana]	160	49799	13	5	9	4	22.7	21176	1	1	1	846.778	2537.31	3	2537.31	-0.0006	0	48.76	0.89	R	VETGMIKPGMVVTFAPTGLTTEVK	S	2 Oxidation (M)	0.000020000200000000000000.0	Locus:1.1.1.1221.29	emPAI	0.78
143	gi|47846296	keratin b20 [Homo sapiens]	155	50992	22	10	4	3	10.2	12432	1	1	1	732.448	1462.88	2	1462.88	0.0051	0	52.26	0.06	K	VTVNPGLLVPLDVK	L			Locus:1.1.1.1360.42	emPAI	0.28
144	gi|399139469	ribulose-1,5-bisphosphate carboxylase/oxygenase large subunit, partial [Cordia sp. CHSL-2012]	154	51485	24	6	13	3	36.3	23553	3	0	0	964.475	3853.87	4	3853.86	0.0042	0	52.57	0.36	R	VTPQPGVPPEEAGAAVAAESSTGTWTTVWTDGLTSLDR	Y			Locus:1.1.1.1475.6	emPAI	0.28
145	gi|62861067	ribulose-1,5-bisphosphate carboxylase/oxygenase large subunit, partial (chloroplast) [Euphorbia gymnonota]	154	51966	23	6	13	3	34.3	23553	3	0	0	964.475	3853.87	4	3853.86	0.0042	0	52.57	0.36	R	VTPQPGVPPEEAGAAVAAESSTGTWTTVWTDGLTSLDR	Y			Locus:1.1.1.1475.6	emPAI	0.28
146	gi|211573145	ribulose-1,5-bisphosphate-carboxylase [Acranthera sp. 1 Ridsdale 2470]	154	52079	22	6	13	3	33.6	23553	3	0	0	964.475	3853.87	4	3853.86	0.0042	0	52.57	0.36	R	VTPQPGVPPEEAGAAVAAESSTGTWTTVWTDGLTSLDR	Y			Locus:1.1.1.1475.6	emPAI	0.28
147	gi|296033300	ribulose-1,5-bisphosphate carboxylase/oxygenase large subunit [Arum rupicola]	154	53844	23	6	13	3	30.6	23553	3	0	0	964.475	3853.87	4	3853.86	0.0042	0	52.57	0.36	R	VTPQPGVPPEEAGAAVAAESSTGTWTTVWTDGLTSLDR	Y			Locus:1.1.1.1475.6	emPAI	0.27
148	gi|331690309	ribulose-1,5-bisphosphate carboxylase/oxygenase large subunit [Niedenzuella stannea]	154	49861	21	6	12	3	33.9	23553	3	0	0	964.475	3853.87	4	3853.86	0.0042	0	52.57	0.36	R	VTPQPGVPPEEAGAAVAAESSTGTWTTVWTDGLTSLDR	Y			Locus:1.1.1.1475.6	emPAI	0.29
149	gi|169821629	ribulose-1,5-bisphosphate carboxylase/oxygenase large subunit [Annona reticulata]	154	51146	21	6	12	3	30.3	23553	3	0	0	964.475	3853.87	4	3853.86	0.0042	0	52.57	0.36	R	VTPQPGVPPEEAGAAVAAESSTGTWTTVWTDGLTSLDR	Y			Locus:1.1.1.1475.6	emPAI	0.28
150	gi|24739745	ribulose-1, 5-bisphosphate carboxylase [Corynanthe paniculata]	154	52429	20	6	12	3	31.3	23553	3	0	0	964.475	3853.87	4	3853.86	0.0042	0	52.57	0.36	R	VTPQPGVPPEEAGAAVAAESSTGTWTTVWTDGLTSLDR	Y			Locus:1.1.1.1475.6	emPAI	0.28
151	gi|197631451	ribulose 1,5 biphosphate carboxylase large subunit [Gnidia geminiflora]	154	50988	19	6	11	3	24.1	19433	3	0	0	729.333	2184.98	3	2184.97	0.0014	1	78.81	0.00058	R	GGLDFTKDDENVNSQPFMR	X	Oxidation (M)	0.0000000000000000020.0	Locus:1.1.1.1129.20	emPAI	0.28
152	gi|9909621	ribulose 1,5-bisphosphate carboxylase [Cannabis sativa]	154	52597	20	6	11	3	28.6	23553	3	0	0	964.475	3853.87	4	3853.86	0.0042	0	52.57	0.36	R	VTPQPGVPPEEAGAAVAAESSTGTWTTVWTDGLTSLDR	Y			Locus:1.1.1.1475.6	emPAI	0.27
153	gi|5737805	ribulose-1,5-bisphosphate carboxylase/oxygenase [Guringalia dimorpha]	154	51443	19	6	11	3	26.1	23553	3	0	0	964.475	3853.87	4	3853.86	0.0042	0	52.57	0.36	R	VTPQPGVPPEEAGAAVAAESSTGTWTTVWTDGLTSLDR	Y			Locus:1.1.1.1475.6	emPAI	0.28
154	gi|297792271	cphsc70-2 [Arabidopsis lyrata subsp. lyrata]	153	76527	15	6	14	6	23.4	21218	1	1	0	851.104	2550.29	3	2550.29	0	0	62.08	0.045	K	IELSSLTQTNMSLPFITATADGPK	H	Oxidation (M)	0.000000000020000000000000.0	Locus:1.1.1.1365.35	emPAI	0.29
155	gi|15240578	heat shock protein 70-2 [Arabidopsis thaliana]	153	77064	14	6	13	6	21.4	21218	1	0	0	851.104	2550.29	3	2550.29	0	0	62.08	0.045	K	IELSSLTQTNMSLPFITATADGPK	H	Oxidation (M)	0.000000000020000000000000.0	Locus:1.1.1.1365.35	emPAI	0.28
156	gi|149460719	PREDICTED: keratin, type II cytoskeletal 2 oral-like [Ornithorhynchus anatinus]	152	63543	36	9	13	7	14.9	12689	5	0	0	740.4	1478.79	2	1478.75	0.0349	1	42.05	3.3	R	FLEQQNKVLETK	W	3 Deamidated (NQ)	0.000111000000.0	Locus:1.1.1.1081.7	emPAI	0.66
157	gi|291389213	PREDICTED: keratin 72-like [Oryctolagus cuniculus]	152	73108	21	6	10	4	13.9	22709	1	1	1	778.12	3108.45	4	3108.46	-0.0091	1	38.12	9.9	K	RLYEGEIAQMQSHISDTSVVLSMDNNR	D	Oxidation (M)	0.000000000000000000000020000.0	Locus:1.1.1.1232.35	emPAI	0.36
158	gi|3891470	Chain A, Crystal Structure Of Human Galectin-7 In Complex With Galactosamine	151	14992	6	4	3	2	30.4	15572	1	1	1	868.447	1734.88	2	1734.88	-0.0032	0	54.85	0.22	R	GQPFEVLIIASDDGFK	A			Locus:1.1.1.1425.14	emPAI	0.51
159	gi|383848513	PREDICTED: heat shock 70 kDa protein cognate 3-like [Megachile rotundata]	148	105738	6	3	6	3	6	17102	1	1	1	927.521	1853.03	2	1853.05	-0.0233	2	25.68	110	K	QQKKELTDIVQPIIAK	L	2 Deamidated (NQ)	0.0100000000100000.0	Locus:1.1.1.1362.27	emPAI	0.1
160	gi|393228255	heat shock protein 70 [Auricularia delicata TFB-10046 SS5]	148	71560	5	3	5	3	5.3	16283	1	0	0	596.668	1786.98	3	1786.98	0.0008	1	98.18	8.4e-06	R	IINEPTAAAIAYGLDKK	G			Locus:1.1.1.1210.13	emPAI	0.14
161	gi|406829599	HSP70A1 [Thamnophis elegans]	148	71309	5	4	5	4	12.3	23468	1	1	1	1166.21	3495.61	3	3495.5	0.1094	0	27.2	110	K	LYQGAGGMPGGMPGGMPGGFPGAGGTGGGSSGPTIEEVD	-	2 Oxidation (M)	0.000000000002000200000000000000000000000.0	Locus:1.1.1.1388.51	emPAI	0.2
162	gi|357451523	Glyceraldehyde-3-phosphate dehydrogenase [Medicago truncatula]	148	44917	4	2	3	1	6.7	13406	1	0	0	765.901	1529.79	2	1529.79	0	0	93.02	3.3e-05	R	VPTANVSVVDLTCR	L			Locus:1.1.1.1168.28	emPAI	0.07
163	gi|241872558	glyceraldehyde-3-phosphate dehydrogenase [Eptatretus stoutii]	148	35980	4	2	3	1	8.7	13406	1	0	0	765.901	1529.79	2	1529.79	0	0	93.02	3.3e-05	R	VPTANVSVVDLTCR	L			Locus:1.1.1.1168.28	emPAI	0.09
164	gi|15219234	V-type proton ATPase catalytic subunit A [Arabidopsis thaliana]	147	69111	13	3	13	3	30.7	21760	1	1	0	897.454	2689.34	3	2689.34	-0.0042	0	34.8	25	R	LEGDSATIQVYEETAGLTVNDPVLR	T			Locus:1.1.1.1367.21	emPAI	0.26
165	gi|326934133	PREDICTED: LOW QUALITY PROTEIN: keratin, type I cytoskeletal 19-like [Meleagris gallopavo]	146	45832	30	11	15	5	14.5	19163	1	0	1	713.042	2136.1	3	2136.1	0.0048	2	25.39	200	K	VTMQNLNDRLASYLDKVR	A	Deamidated (NQ)	0.000000100000000000.0	Locus:1.1.1.1289.24	emPAI	0.87
166	gi|224099135	PREDICTED: similar to cytokeratin type II [Taeniopygia guttata]	146	58934	38	15	13	6	15.6	13637	1	0	1	775.42	1548.82	2	1548.81	0.0099	2	64.47	0.02	K	RADVENEFVTLKK	E	Deamidated (NQ)	0.0000010000000.0	Locus:1.1.1.1004.26	emPAI	0.46
167	gi|397503940	PREDICTED: serotransferrin [Pan paniscus]	145	145367	8	3	8	3	7.3	19361	1	0	0	724.372	2170.09	3	2170.09	0.0055	0	71.02	0.0056	R	SAGWNIPIGLLYCDLPEPR	K			Locus:1.1.1.1483.6	emPAI	0.12
168	gi|184761	immunoglobulin alpha-2 heavy chain [Homo sapiens]	145	37212	8	4	6	4	19.2	16822	1	0	0	918.48	1834.95	2	1834.94	0.0033	0	83.73	0.00029	R	QEPSQGTTTFAVTSILR	V			Locus:1.1.1.1282.28	emPAI	0.41
169	gi|402294541	URT reporter protein [URT reporter vector pKP55-M]	145	159550	21	4	18	4	13.9	16135	1	1	0	593.038	1776.09	3	1776.09	0.0055	0	30.44	3.9	R	IENGLLLLNGKPLLIR	G	Deamidated (NQ)	0.0000000010000000.0	Locus:1.1.1.1344.9	emPAI	0.18
170	gi|407088	lysozyme [synthetic construct]	144	15278	11	5	6	4	58.8	22376	1	1	0	976.466	2926.37	3	2926.37	0.0011	0	69.71	0.0071	K	TPGAVNACHLSCSALLQDNIADAVACAK	R			Locus:1.1.1.1280.46	emPAI	1.72
171	gi|17065070	lipoxygenase AtLOX2 [Arabidopsis thaliana]	143	102526	10	3	10	3	12.9	19963	1	1	1	1137.58	2273.15	2	2273.16	-0.0065	0	42	4.6	K	LDPAVYGDPTSLITWEIVER	E			Locus:1.1.1.1462.13	emPAI	0.21
172	gi|15242459	mitochondrial HSO70 2 [Arabidopsis thaliana]	143	73174	11	5	11	5	18.2	17982	1	1	0	652.339	1954	3	1953.99	0.0016	0	26.95	140	K	GVNPDEAVAMGAALQGGILR	G	Oxidation (M)	0.00000000020000000000.0	Locus:1.1.1.1247.19	emPAI	0.3
173	gi|30466252	carbonic anhydrase 2 [Bos taurus]	143	29096	17	4	8	3	43.8	22212	1	1	1	956.83	2867.47	3	2867.46	0.0036	0	54.5	0.25	R	TLNFNAEGEPELLMLANWRPAQPLK	N	Oxidation (M)	0.0000000000000200000000000.0	Locus:1.1.1.1413.21	emPAI	0.54
174	gi|326509995	predicted protein [Hordeum vulgare subsp. vulgare]	143	47299	13	6	8	5	22.3	16797	1	0	0	917.457	1832.9	2	1832.9	0.002	0	81.57	0.00049	K	GILDVCDEPLVSVDFR	C			Locus:1.1.1.1377.20	emPAI	0.5
175	gi|29243204	elongation factor 1A [Avicennia marina]	142	49758	10	5	7	4	12.9	13122	1	0	0	503.252	1506.74	3	1506.74	-0.0073	2	72.24	0.0038	K	RGYVASNSKDDPAK	G			Locus:1.1.1.846.6	emPAI	0.47
176	gi|18399399	26S proteasome regulatory subunit N1 [Arabidopsis thaliana]	142	98766	10	2	9	2	13.1	18309	1	1	0	667.024	1998.05	3	1998.05	-0.003	0	55.14	0.19	K	TITGFQTHSTPVLLAAGER	A			Locus:1.1.1.1197.29	emPAI	0.14
177	gi|240256099	26S proteasome regulatory subunit S2 1B [Arabidopsis thaliana]	140	98576	9	2	8	2	12	18309	1	0	0	667.024	1998.05	3	1998.05	-0.003	0	55.14	0.19	K	TITGFQTHSTPVLLAAGER	A			Locus:1.1.1.1197.29	emPAI	0.18
178	gi|156064253	heat shock 70 kDa protein [Sclerotinia sclerotiorum 1980]	138	68661	5	2	4	2	6.8	16283	1	0	0	596.668	1786.98	3	1786.98	0.0008	1	98.18	8.4e-06	R	IINEPTAAAIAYGLDKK	I			Locus:1.1.1.1210.13	emPAI	0.1
179	gi|1669389	actin 8 [Arabidopsis thaliana]	137	42090	8	4	7	4	23.3	18080	1	1	0	984.547	1967.08	2	1967.07	0.0069	0	32.97	22	R	IAPEEHPVLLTEAPLNPK	A			Locus:1.1.1.1178.44	emPAI	0.7
180	gi|17939849	mitochondrial F1 ATP synthase beta subunit [Arabidopsis thaliana]	137	63560	15	6	12	6	32.3	23548	7	0	0	961.5	3841.97	4	3841.97	-0.0045	1	25.2	170	K	KGSITSVQAIYVPADDLTDPAPATTFAHLDATTVLSR	Q			Locus:1.1.1.1365.43	emPAI	0.57
181	gi|18394812	tubulin beta-5 chain [Arabidopsis thaliana]	137	50880	8	3	7	3	18	15097	1	1	0	848.923	1695.83	2	1695.83	0.0068	0	53.59	0.27	K	NSSYFVEWIPNNVK	S			Locus:1.1.1.1321.31	emPAI	0.29
182	gi|33636027	ribulose-1,5-bisphosphate carboxylase/oxygenase large subunit [Aloe boylei]	137	50447	18	5	10	2	20.4	19433	3	0	0	729.333	2184.98	3	2184.97	0.0014	1	78.81	0.00058	R	GGLDFTKDDENVNSQPFMR	W	Oxidation (M)	0.0000000000000000020.0	Locus:1.1.1.1129.20	emPAI	0.21
183	gi|158344175	ribulose-1,5-bisphosphate carboxylase/oxygenase large subunit [Compsoneura debilis]	137	24743	15	5	8	2	47	23553	3	0	0	964.475	3853.87	4	3853.86	0.0042	0	52.57	0.36	R	VTPQPGVPPEEAGAAVAAESSTGTWTTVWTDGLTSLDR	Y			Locus:1.1.1.1475.6	emPAI	0.46
184	gi|83833798	ribulose-1,5-bisphosphate carboxylase/oxygenase large subunit [Heteroscyphus aselliformis]	137	49012	15	5	8	2	17.5	19433	3	0	0	729.333	2184.98	3	2184.97	0.0014	1	78.81	0.00058	R	GGLDFTKDDENVNSQPFMR	W	Oxidation (M)	0.0000000000000000020.0	Locus:1.1.1.1129.20	emPAI	0.22
185	gi|38147288	ribulose-1,5-bisphosphate carboxylase/oxygenase large subunit [Erythroxylum confusum]	135	52083	17	5	10	2	25.8	23553	3	0	0	964.475	3853.87	4	3853.86	0.0042	0	52.57	0.36	R	VTPQPGVPPEEAGAAVAAESSTGTWTTVWTDGLTSLDR	Y			Locus:1.1.1.1475.6	emPAI	0.2
186	gi|4757756	annexin A2 isoform 2 [Homo sapiens]	134	38808	12	4	9	4	29.2	18750	1	1	1	689.003	2063.99	3	2063.98	0.01	1	71.6	0.0049	R	RAEDGSVIDYELIDQDAR	D			Locus:1.1.1.1180.19	emPAI	0.63
187	gi|11265361	transitional endoplasmic reticulum ATPase - Arabidopsis thaliana	134	94357	5	2	5	2	8.1	16976	1	1	0	923.428	1844.84	2	1844.84	0.0045	0	119.78	4.9e-08	K	YTQGFSGADITEICQR	A			Locus:1.1.1.1176.38	emPAI	0.07
188	gi|336390	glyceraldehyde 3-phosphate dehydrogenase B subunit [Arabidopsis thaliana]	132	43168	14	6	9	5	28.1	16701	1	1	1	911.52	1821.03	2	1821.02	0.0009	0	56.58	0.072	R	VPTPNVSVVDLVINVEK	K			Locus:1.1.1.1399.25	emPAI	0.68
189	gi|221046048	unnamed protein product [Homo sapiens]	131	74834	23	3	18	2	39.5	22715	1	1	1	1044.79	3131.36	3	3131.35	0.0089	1	63.57	0.015	R	ESTVFEDLSDEAERDEYELLCPDNTR	K			Locus:1.1.1.1437.10	emPAI	0.35
190	gi|308742593	photosystem II CP43 chlorophyll apoprotein [Smilax china]	128	56385	8	3	7	3	21.1	23112	1	1	0	1107.55	3319.62	3	3319.61	0.0049	0	72.58	0.0041	R	SAEYMTHAPLGSLNSVGGVATEINAVNYVSPR	S	Oxidation (M)	0.00002000000000000000000000000000.0	Locus:1.1.1.1306.16	emPAI	0.19
191	gi|3318877	Chain A, Soybean Trypsin Inhibitor	126	20310	9	3	7	2	38.1	15834	1	1	1	588.314	1761.92	3	1761.93	-0.0053	1	82.06	0.0004	R	NELDKGIGTIISSPYR	I			Locus:1.1.1.1219.13	emPAI	0.85
192	gi|226510657	keratin-like protein [Ctenopharyngodon idella]	125	42534	39	11	12	4	17.8	9505	1	0	0	437.224	1308.65	3	1308.63	0.0195	2	39.55	6.1	K	NKYEDEINKR	T	Deamidated (NQ)	0.0000000100.0	Locus:1.1.1.929.9	emPAI	0.57
193	gi|16751921	dermcidin preproprotein [Homo sapiens]	125	11391	6	4	3	2	22.7	12371	1	1	1	730.386	1458.76	2	1458.76	0.0011	1	77.49	0.0012	K	LGKDAVEDLESVGK	G			Locus:1.1.1.1124.37	emPAI	1.87
194	gi|4505821	prolactin-inducible protein precursor [Homo sapiens]	125	16847	4	2	3	2	26.7	16581	1	1	1	907.987	1813.96	2	1813.96	-0.001	0	56.91	0.12	K	TYLISSIPLQGAFNYK	Y			Locus:1.1.1.1357.30	emPAI	0.44
195	gi|224083276	catalase [Populus trichocarpa]	124	57050	11	3	4	2	10.6	14491	1	0	0	544.976	1631.9	3	1631.9	0.0012	0	48.87	0.59	K	IWPEDILPLQPVGR	L			Locus:1.1.1.1411.5	emPAI	0.4
196	gi|345308737	PREDICTED: hypothetical protein LOC100092878 [Ornithorhynchus anatinus]	124	102416	29	7	12	5	8.4	12689	1	0	0	740.4	1478.79	2	1478.71	0.0712	0	49.73	0.57	R	FLEQQNQVLETK	W	3 Deamidated (NQ)	0.000110100000.0	Locus:1.1.1.1081.7	emPAI	0.29
197	gi|6729727	Chain A, Ompf Porin Mutant D74a	124	37018	5	2	3	2	10.6	17003	1	1	1	924.434	1846.85	2	1846.85	0.0045	0	69.42	0.006	K	YDANNIYLAANYGETR	N			Locus:1.1.1.1165.12	emPAI	0.29
198	gi|297798080	mthsc70-1 [Arabidopsis lyrata subsp. lyrata]	122	73368	9	4	9	4	15	17982	1	0	0	652.339	1954	3	1953.99	0.0016	0	26.95	140	K	GVNPDEAVAMGAAIQGGILR	G	Oxidation (M)	0.00000000020000000000.0	Locus:1.1.1.1247.19	emPAI	0.3
199	gi|15235029	chlorophyll a-b binding protein CP26 [Arabidopsis thaliana]	121	30195	4	3	3	2	18.6	21463	1	1	1	864.402	2590.18	3	2590.18	0.0091	0	66.8	0.013	R	SEIPEYLNGEVAGDYGYDPFGLGK	K	Deamidated (NQ)	0.000000010000000000000000.0	Locus:1.1.1.1396.26	emPAI	0.23
200	gi|520478	pyruvate dehydrogenase E1 beta subunit [Arabidopsis thaliana]	121	39448	4	3	2	2	6.9	13188	1	1	1	757.413	1512.81	2	1512.81	-0.0023	0	83.41	0.00024	K	LAEEGISAEVINLR	S			Locus:1.1.1.1230.31	emPAI	0.17
201	gi|4741960	Lhcb6 protein [Arabidopsis thaliana]	120	27505	5	1	3	1	15.9	17682	1	1	1	959.423	1916.83	2	1916.83	0.0035	0	54.5	0.11	K	TAENFANYTGDQGYPGGR	F			Locus:1.1.1.1087.26	emPAI	0.26
202	gi|13265505	At2g34430 [Arabidopsis thaliana]	119	28858	6	3	4	3	16.4	17692	1	0	0	960.497	1918.98	2	1918.98	-0.0007	0	88.83	9.2e-05	R	WAMLGALGCVFPELLAR	N	Oxidation (M)	0.00200000000000000.0	Locus:1.1.1.1530.8	emPAI	0.39
203	gi|430947	PSI type III chlorophyll a/b-binding protein [Arabidopsis thaliana]	118	29085	4	2	3	1	18.7	21472	3	1	1	865.428	2593.26	3	2593.26	0.0035	1	21.66	510	K	GLAGSGNPAYPGGPFFNPLGFGKDEK	S			Locus:1.1.1.1342.29	emPAI	0.11
204	gi|27461579	ATPase F1 alpha subunit, partial (mitochondrion) [Ecdeiocolea monostachya]	118	44698	11	5	6	3	18.4	21571	1	1	1	875.015	2622.02	3	2622.14	-0.1132	0	22.59	34	K	QMNSYGTNESETLYCVYGAIGHK	R	Deamidated (NQ)	0.00000001000000000000000.0	Locus:1.1.1.1198.33	emPAI	0.24
205	gi|166007160	Chain C, Solution Structure Of Human Immunoglobulin M	116	57294	8	1	5	1	13.6	17281	1	1	0	937.466	1872.92	2	1872.91	0.0029	0	50.14	0.69	K	TTPPVLDSDGSFFLYSK	L			Locus:1.1.1.1327.9	emPAI	0.18
206	gi|46812309	outer membrane protein A precursor [Shigella boydii]	116	37320	3	1	3	1	12.4	19717	1	1	1	1116.59	2231.17	2	2231.16	0.0128	0	51.63	0.44	R	FGQGEAAPVVAPAPAPAPEVQTK	H			Locus:1.1.1.1122.48	emPAI	0.19
207	gi|7525029	photosystem II 44 kDa protein [Arabidopsis thaliana]	116	52063	8	2	7	2	23.5	23112	1	0	0	1107.55	3319.62	3	3319.61	0.0049	0	72.58	0.0041	R	SAEYMTHAPLGSLNSVGGVATEINAVNYVSPR	S	Oxidation (M)	0.00002000000000000000000000000000.0	Locus:1.1.1.1306.16	emPAI	0.2
208	gi|999396	heat-shock Protein [Arabidopsis thaliana]	116	80271	4	2	3	2	5.6	13986	1	1	0	528.602	1582.78	3	1582.78	0	1	81.34	0.00043	K	SGDELTSLKDYVTR	M			Locus:1.1.1.1191.14	emPAI	0.08
209	gi|5708095	ATP synthase gamma chain, chloroplast precursor [Arabidopsis thaliana]	116	33475	4	2	4	2	17.5	14890	1	1	1	558.915	1673.72	3	1673.72	0.0002	1	106.06	6.1e-07	R	MSAMSSASDNASDLKK	S	2 Oxidation (M)	0.2002000000000000.0	Locus:1.1.1.870.6	emPAI	0.21
210	gi|11692884	AT4g28750 [Arabidopsis thaliana]	116	11703	3	2	2	2	34.5	20305	1	1	1	582.317	2325.24	4	2325.23	0.0045	0	64.36	0.021	K	DSPAAAAAPDGATATKPKPPPIGPK	R			Locus:1.1.1.1047.13	emPAI	0.68
211	gi|5726016	actin [Selaginella apoda]	115	40967	6	3	4	3	13.9	18080	1	0	0	984.547	1967.08	2	1967.07	0.0069	0	32.97	22	R	IAPEEHPVLLTEAPLNPK	A			Locus:1.1.1.1178.44	emPAI	0.36
212	gi|15232845	mitochondrial processing peptidase [Arabidopsis thaliana]	113	59180	8	2	6	1	14.5	21469	1	1	1	865.428	2593.26	3	2593.25	0.0102	0	63.38	0.034	K	LSSDPTTTSQLVANEPASFTGSEVR	M			Locus:1.1.1.1181.39	emPAI	0.11
213	gi|11762172	AT3g47470 [Arabidopsis thaliana]	112	16719	3	2	2	2	23	20187	1	1	1	769.387	2305.14	3	2305.14	0.0001	0	61.96	0.047	K	GEVGYPGGIFNPLNFAPTQEAK	E			Locus:1.1.1.1484.11	emPAI	0.44
214	gi|1906826	heat shock protein [Arabidopsis thaliana]	112	80228	5	2	4	2	7.4	13986	1	0	0	528.602	1582.78	3	1582.78	0	1	81.34	0.00043	K	SGDELTSLKDYVTR	M			Locus:1.1.1.1191.14	emPAI	0.13
215	gi|15799694	molecular chaperone DnaK [Escherichia coli O157:H7 str. EDL933]	112	69130	3	2	3	2	6	14693	1	0	0	830.452	1658.89	2	1658.89	0.0026	0	100.61	5.6e-06	R	IINEPTAAALAYGLDK	G			Locus:1.1.1.1258.25	emPAI	0.1
216	gi|15239867	beta-xylosidase 1 [Arabidopsis thaliana]	112	84440	9	2	9	2	16.1	19639	1	1	1	741.39	2221.15	3	2221.15	0.0026	1	43.61	3	K	AGLDLDCGPFLAIFTEGAVKK	G			Locus:1.1.1.1459.10	emPAI	0.16
217	gi|15235745	glycine hydroxymethyltransferase [Arabidopsis thaliana]	111	57535	11	3	10	3	20.9	16471	1	1	1	903.89	1805.76	2	1805.77	-0.0019	0	46.04	0.54	R	LDESTGYIDYDQMEK	S			Locus:1.1.1.1144.50	emPAI	0.32
218	gi|11762130	AT4g13930 [Arabidopsis thaliana]	110	52220	2	2	2	2	6.4	14335	1	1	1	809.92	1617.83	2	1617.83	-0.0035	0	83.96	0.00029	K	ISATSIYFESLPYK	V			Locus:1.1.1.1300.28	emPAI	0.13
219	gi|86562730	actin [Symbiodinium sp. clade C]	110	42041	10	3	6	3	16.2	18080	1	0	1	984.547	1967.08	2	1967.07	0.0069	0	32.97	22	R	IAPEEHPVLLTEAPLNPK	A			Locus:1.1.1.1178.44	emPAI	0.46
220	gi|255555437	Methylcrotonoyl-CoA carboxylase beta chain, mitochondrial precursor, putative [Ricinus communis]	109	59238	9	1	6	1	15.7	23590	1	1	1	1026.74	4102.92	4	4102.92	0.0051	1	27.93	90	K	AATGEEVSAEDLGGAALHCKTSGVSDYFAQDELHGLALGR	S	Deamidated (NQ)	0.0000000000000000000000000000010000000000.0	Locus:1.1.1.1363.24	emPAI	0.46
221	gi|296033262	ribulose-1,5-bisphosphate carboxylase/oxygenase large subunit [Arum byzantinum]	109	53736	18	3	11	3	29.4	23553	3	0	0	964.475	3853.87	4	3853.86	0.0042	0	52.57	0.36	R	VTPQPGVPPEEAGAAVAAESSTGTWTTVWTDGLTSLDR	Y			Locus:1.1.1.1475.6	emPAI	0.2
222	gi|5902734	RecName: Full=Actin	109	41791	10	5	9	5	28.9	17970	1	0	0	652.026	1953.06	3	1953.06	-0.0006	0	69.13	0.0061	R	VAPEEHPVLLTEAPLNPK	A			Locus:1.1.1.1179.9	emPAI	0.46
223	gi|8778521	F21D18.28 [Arabidopsis thaliana]	109	54037	6	2	6	2	18.6	21179	2	1	1	847.113	2538.32	3	2538.32	-0.0008	0	58.52	0.093	K	LTVEPAEGGEQSILEADVVLVSAGR	T			Locus:1.1.1.1408.34	emPAI	0.19
224	gi|5668671	Beta-tubulin [Zinnia elegans]	108	49987	10	2	8	2	21.1	15097	1	0	0	848.923	1695.83	2	1695.83	0.0068	0	53.59	0.27	K	NSSYFVEWIPNNVK	S			Locus:1.1.1.1321.31	emPAI	0.21
225	gi|18394471	oligouridylate binding protein 1B [Arabidopsis thaliana]	108	46362	2	2	2	2	6.4	14477	1	1	1	816.396	1630.78	2	1630.78	-0.0026	0	105.61	1.6e-06	R	NQQDAQTAIDEITGK	W			Locus:1.1.1.1166.17	emPAI	0.15
226	gi|86169487	chlorophyll a/b binding protein [Brassica napus]	107	8287	4	1	2	1	65.3	23362	1	1	1	1130.84	3389.51	3	3389.5	0.0101	0	40.59	4.4	-	SGEPPSYLTGEFPGDYGWDTAGLSADPETFAR	N			Locus:1.1.1.1420.23	emPAI	1.02
227	gi|179950	catalase, partial [Homo sapiens]	107	51550	5	2	4	1	10.9	16544	1	1	1	604.979	1811.92	3	1811.91	0.0017	0	29.55	72	R	LGPNYLHIPVNCPYR	A			Locus:1.1.1.1201.21	emPAI	0.06
228	gi|157278351	actin, cytoplasmic 1 [Oryzias latipes]	106	42054	15	3	11	3	33.9	18080	1	0	0	984.547	1967.08	2	1967.07	0.0069	0	32.97	22	R	IAPEEHPVLLTEAPLNPK	A			Locus:1.1.1.1178.44	emPAI	0.46
229	gi|7673316	calmodulin-like skin protein [Homo sapiens]	105	15911	3	1	3	1	34.9	19901	1	1	1	755.048	2262.12	3	2262.11	0.0109	0	22.3	440	K	AFSAVDTDGNGTINAQELGAALK	A			Locus:1.1.1.1267.36	emPAI	0.21
230	gi|4504517	heat shock protein beta-1 [Homo sapiens]	105	22826	7	2	5	2	30.7	17547	1	1	1	953.499	1904.98	2	1904.98	-0.0019	0	78.71	0.00092	K	LATQSNEITIPVTFESR	A			Locus:1.1.1.1261.31	emPAI	0.98
231	gi|4210332	2-oxoglutarate dehydrogenase E2 subunit [Arabidopsis thaliana]	105	50079	1	1	1	1	3.7	16030	1	1	1	590.337	1767.99	3	1767.99	0.0006	0	104.86	1.2e-06	K	APEKPAPKPSPPAEKPK	V			Locus:1.1.1.865.3	emPAI	0.07
232	gi|169159377	photosystem II CP43 protein [Dryopteris filix-mas]	103	44896	5	1	4	1	7.8	11844	1	0	1	713.884	1425.75	2	1425.76	-0.0036	0	103.4	2.3e-06	R	LGANVGSAQGPTGLGK	Y			Locus:1.1.1.1036.36	emPAI	0.07
233	gi|335287804	PREDICTED: keratin, type II microfibrillar, component 7C-like [Sus scrofa]	103	53787	20	8	5	1	8.8	12866	1	0	0	745.896	1489.78	2	1489.81	-0.0358	1	54.87	0.21	R	FLEQQNKLLETK	L			Locus:1.1.1.1112.6	emPAI	0.06
234	gi|432867542	PREDICTED: glial fibrillary acidic protein-like [Oryzias latipes]	103	51610	18	8	3	1	6	8909	4	0	0	639.366	1276.72	2	1276.7	0.0144	0	25.34	110	K	LALDIEIATYR	K			Locus:1.1.1.1456.9	emPAI	0.06
235	gi|327264548	PREDICTED: keratin, type II cytoskeletal 79-like [Anolis carolinensis]	103	78839	17	8	2	1	2.8	8909	4	0	0	639.366	1276.72	2	1276.7	0.0144	0	25.34	110	K	LALDIEIATYR	T			Locus:1.1.1.1456.9	emPAI	0.04
236	gi|99031650	Chain B, TrypsinBPTI COMPLEX MUTANT	102	6531	6	1	3	1	50	16833	1	1	1	612.954	1835.84	3	1835.83	0.0073	0	55.89	0.13	-	RPDFCLEPPYTGPCK	A			Locus:1.1.1.1161.24	emPAI	2.69
237	gi|15227257	ATP synthase subunit gamma [Arabidopsis thaliana]	102	35597	2	2	1	1	4.6	14544	1	1	1	820.39	1638.76	2	1638.76	0.0022	0	68.29	0.0075	K	LGELDSYEIEGGETK	G			Locus:1.1.1.1164.32	emPAI	0.09
238	gi|300776150	glyceraldehyde-3-phosphate dehydrogenase [Chryseobacterium gleum ATCC 35910]	102	36129	3	2	2	2	9.3	16804	4	0	0	917.463	1832.91	2	1832.91	-0.0002	0	87.49	0.00013	K	ILSNASCTTNCLAPLAK	V			Locus:1.1.1.1133.31	emPAI	0.19
239	gi|18379168	octicosapeptide/Phox/Be.1 domain-containing protein [Arabidopsis thaliana]	101	77460	7	2	6	2	9.9	17961	1	1	1	489.225	1952.87	4	1952.86	0.0084	1	20.2	380	R	VYSDDERSDHGVQAGYR	K			Locus:1.1.1.938.8	emPAI	0.13
240	gi|399212	RecName: Full=ATP-dependent Clp protease ATP-binding subunit clpA homolog CD4A, chloroplastic; Flags: Precursor	100	102892	5	2	5	2	6.6	16697	1	1	0	911.483	1820.95	2	1820.96	-0.0047	0	80.19	0.00062	K	NTLLIMTSNVGSSVIEK	G	Oxidation (M)	0.00000200000000000.0	Locus:1.1.1.1207.49	emPAI	0.1
241	gi|108773075	ATP synthase CF1 alpha subunit [Acutodesmus obliquus]	100	54767	6	4	4	3	7.9	13678	1	0	0	777.373	1552.73	2	1552.73	0.0004	0	69.32	0.0059	R	EAYPGDVFYLHSR	L			Locus:1.1.1.1167.23	emPAI	0.26
242	gi|443419	Chain B, Crystal Structure Of A Complex Between Electron Transfer Partners, Cytochrome C Peroxidase And Cytochrome C	99	12214	1	1	1	1	15.7	17238	1	1	1	623.629	1867.86	3	1867.87	-0.0052	1	99.44	6.1e-06	R	HSGQAEGYSYTDANIKK	N			Locus:1.1.1.950.9	emPAI	0.28
243	gi|159163172	Chain A, Solution Structure Of A Truncated Bovine Pancreatic Trypsin Inhibitor, 3-58 Bpti	99	6602	5	1	2	1	46.4	13982	4	1	1	792.348	1582.68	2	1582.68	0.0026	0	22.85	130	-	DFCLEPPYTGPCK	A			Locus:1.1.1.1203.27	emPAI	2.69
244	gi|297815840	PTAC16 [Arabidopsis lyrata subsp. lyrata]	99	54166	6	3	5	2	15.5	18176	1	1	0	993.04	1984.07	2	1984.07	-0.0083	0	48.34	0.8	K	SLIPVVTNPSTGLVFGNNR	K			Locus:1.1.1.1345.30	emPAI	0.19
245	gi|399213	RecName: Full=ATP-dependent Clp protease ATP-binding subunit clpA homolog CD4B, chloroplastic; Flags: Precursor	99	102463	7	2	7	2	9.5	16697	1	0	0	911.483	1820.95	2	1820.96	-0.0047	0	80.19	0.00062	K	NTLLIMTSNVGSSVIEK	G	Oxidation (M)	0.00000200000000000.0	Locus:1.1.1.1207.49	emPAI	0.13
246	gi|395532408	PREDICTED: keratin, type I cytoskeletal 17 [Sarcophilus harrisii]	98	48797	18	4	11	2	22.3	19208	1	1	1	715.666	2143.98	3	2144.01	-0.0282	0	20.1	490	R	GQVSGEINVEMDAAPGVDLSR	T	Deamidated (NQ)	0.000000010000000000000.0	Locus:1.1.1.1062.9	emPAI	0.22
247	gi|37183160	HRPE773 [Homo sapiens]	98	19588	4	1	2	1	20.8	19462	1	1	1	1095.08	2188.14	2	2188.14	-0.0001	0	20.3	630	K	LGALGGNTQEVTLQPGEYITK	V			Locus:1.1.1.1221.33	emPAI	0.61
248	gi|178995	arginase (EC 3.5.3.1) [Homo sapiens]	97	34883	9	2	6	2	22.4	16956	1	1	0	922.499	1842.98	2	1842.98	0.0076	0	51.65	0.41	K	TGLLSGLDIMEVNPSLGK	T			Locus:1.1.1.1411.15	emPAI	0.44
249	gi|42565672	protein plastid transcriptionally active 16 [Arabidopsis thaliana]	97	54325	7	3	6	2	18.2	18176	1	0	0	993.04	1984.07	2	1984.07	-0.0083	0	48.34	0.8	K	SLIPVVTNPSTGLVFGNNR	K			Locus:1.1.1.1345.30	emPAI	0.27
250	gi|334347857	PREDICTED: keratin, type II cytoskeletal 79-like [Monodelphis domestica]	97	60559	17	6	9	4	10.2	12689	5	0	0	740.4	1478.79	2	1478.75	0.0349	1	42.05	3.3	R	FLEQQNKVLETK	W	3 Deamidated (NQ)	0.000111000000.0	Locus:1.1.1.1081.7	emPAI	0.3
251	gi|1771090	ribulose-1,5-bisphosphate carboxylase/oxygenase large subunit [Ixora hookeri]	96	52329	17	2	12	2	22	19693	10	0	0	743.009	2226	3	2226.05	-0.0445	2	22.93	250	R	GGLDFTKDRENVNSQPFMR	W	Oxidation (M)	0.0000000000000000020.0	Locus:1.1.1.1094.40	emPAI	0.13
252	gi|4741944	Lhcb2 protein [Arabidopsis thaliana]	95	28688	5	2	4	2	24.2	23568	1	1	1	1004.96	4015.79	4	4015.8	-0.0003	0	57.56	0.078	K	YLGPFSENTPSYLTGEYPGDYGWDTAGLSADPETFAK	N			Locus:1.1.1.1463.19	emPAI	0.39
253	gi|302831099	hypothetical protein VOLCADRAFT_73112 [Volvox carteri f. nagariensis]	94	80850	3	1	2	1	4.7	20773	1	1	0	805.058	2412.15	3	2412.14	0.014	0	25.73	180	R	VFIMDNCEELIPEWLNFVK	G	Deamidated (NQ); Oxidation (M)	0.0002000000000001000.0	Locus:1.1.1.1269.35	emPAI	0.04
254	gi|4704613	monodehydroascorbate reductase [Brassica juncea]	94	52589	1	1	1	1	2.9	10592	1	1	1	680.825	1359.64	2	1359.64	-0.0024	0	94.05	1.8e-05	K	GASINNLEAGSDGR	V			Locus:1.1.1.994.8	emPAI	0.06
255	gi|325071948	PsbA [Cornus capitata]	94	39258	8	2	6	1	19	13166	1	1	1	757.329	1512.64	2	1512.67	-0.0257	1	30.23	19	R	ETTEKESANEGYR	F			Locus:1.1.1.917.12	emPAI	0.18
256	gi|14139	unnamed protein product [Nicotiana tabacum]	94	39017	8	2	6	1	19	12989	1	1	0	750.316	1498.62	2	1498.62	0.0007	0	28.56	19	R	ETTENESANEGYR	F			Locus:1.1.1.892.6	emPAI	0.18
257	gi|119656681	photosystem II 32 kDa protein (chloroplast) [Archilejeunea fuscescens]	94	38828	7	2	5	1	18.1	19450	1	1	1	730.009	2187	3	2186.97	0.0346	0	21.33	410	K	MGQEEETYNIVAAHGYFGR	L	Oxidation (M)	0.2000000000000000000.0	Locus:1.1.1.1234.26	emPAI	0.18
258	gi|29888	unnamed protein product [Homo sapiens]	93	10988	5	1	4	1	37.2	13778	1	1	1	521.607	1561.8	3	1561.8	-0.0003	2	39.23	7.9	K	GNFHAVYRDDLKK	L			Locus:1.1.1.973.14	emPAI	1.27
259	gi|38026	Zn-alpha2-glycoprotein [Homo sapiens]	93	34942	9	0	7	0	32.8	20742	1	1	1	801.743	2402.21	3	2402.2	0.0059	0	42.05	4.6	K	HVEDVPAFQALGSLNDLQFFR	Y			Locus:1.1.1.1466.7	emPAI	0.44
260	gi|575349	light-harvesting chlorophyll a /b binding protein [Nicotiana tabacum]	93	22219	2	1	2	1	6	9655	1	1	1	658.832	1315.65	2	1315.64	0.0096	0	22.68	310	K	NPGSVNQNPIFK	N	2 Deamidated (NQ)	0.000001100000.0	Locus:1.1.1.1128.24	emPAI	0.15
261	gi|109693031	glyceraldehyde-3-phosphate dehydrogenase [Solms-laubachia eurycarpa]	92	13267	3	2	3	2	30.4	12988	1	0	0	749.929	1497.84	2	1497.84	0.0033	0	79.4	0.00048	R	VPTVDVSVVDLTVR	L			Locus:1.1.1.1295.31	emPAI	0.98
262	gi|22331076	Subtilase family protein [Arabidopsis thaliana]	91	82450	4	1	3	1	7.2	20976	1	1	1	827.406	2479.2	3	2479.2	0.0005	0	49.56	0.8	K	SALVTTAYDVENSGEPIEDLATGK	S			Locus:1.1.1.1301.27	emPAI	0.12
263	gi|166706	cystolic glyceraldehyde-3-phosphate dehydrogenase [Arabidopsis thaliana]	91	37077	9	2	8	2	33.7	22447	1	1	1	985.132	2952.38	3	2952.37	0.0089	1	46.81	1.3	R	NPEDIPWAEAGADYVVESTGVFTDKDK	A			Locus:1.1.1.1454.22	emPAI	0.53
264	gi|15236376	adenosylhomocysteinase 1 [Arabidopsis thaliana]	91	53971	10	2	8	2	20.4	20539	1	1	1	591.038	2360.12	4	2360.14	-0.0212	0	24.16	260	K	DQSDYVSIPIEGPYKPPHYR	Y			Locus:1.1.1.1199.11	emPAI	0.19
265	gi|8843726	dolichyl-di-phosphooligosaccharide-protein glycotransferase (oligosaccharyltransferase)-like [Arabidopsis thaliana]	90	49374	1	1	1	1	3.6	13821	1	1	1	783.396	1564.78	2	1564.77	0.0036	0	90.08	6.4e-05	K	VLSASPSAYSANPSSK	L			Locus:1.1.1.1007.18	emPAI	0.07
266	gi|112696	RecName: Full=14-3-3 protein zeta/delta; AltName: Full=Protein kinase C inhibitor protein 1; Short=KCIP-1	90	28010	2	1	2	1	9	13611	1	1	1	774.86	1547.71	2	1547.71	-0.0007	0	89.98	4.2e-05	K	SVTEQGAELSNEER	N			Locus:1.1.1.980.20	emPAI	0.12
267	gi|34365344	hypothetical protein [Homo sapiens]	90	80477	1	1	1	1	2	12368	1	1	1	730.381	1458.75	2	1458.75	0.0013	0	89.62	7.2e-05	R	FGQGSGPIVLDDVR	C			Locus:1.1.1.1204.13	emPAI	0.04
268	gi|73918535	PsbA [uncultured cyanobacterium]	89	34240	6	2	3	1	11	12365	6	0	0	730.368	1458.72	2	1458.73	-0.0035	0	26.41	140	R	LIFQYASFNNSR	S			Locus:1.1.1.1228.28	emPAI	0.2
269	gi|15225630	chlorophyll a-b binding protein CP29.3 [Arabidopsis thaliana]	89	30250	1	1	1	1	8.3	21013	1	1	1	831.77	2492.29	3	2492.28	0.0037	1	88.96	8.7e-05	R	IYPGGYFDPLGLAADPEKLDTLK	L			Locus:1.1.1.1434.31	emPAI	0.11
270	gi|4455323	aminopeptidase-like protein [Arabidopsis thaliana]	88	98137	2	1	2	1	3.6	17406	2	1	1	943.962	1885.91	2	1885.91	0.0027	0	21.82	420	K	TEDLWAALEAGSGEPVNK	L			Locus:1.1.1.1322.37	emPAI	0.03
271	gi|32452091	keratin type Is [Acipenser baerii]	88	50495	11	2	7	1	11.4	13872	1	1	1	786.927	1571.84	2	1571.85	-0.0128	1	46.64	1.4	R	SLEAANSKLELQIR	Q	Deamidated (NQ)	0.00000000000100.0	Locus:1.1.1.1301.25	emPAI	0.07
272	gi|185133615	type I keratin S8 [Oncorhynchus mykiss]	88	47946	6	2	4	1	10.5	19654	9	0	0	742.053	2223.14	3	2223.1	0.0383	1	23.5	320	K	ADLEMQIEGLQDELAYLKK	N	Deamidated (NQ); Oxidation (M)	0.0000200000100000000.0	Locus:1.1.1.1489.4	emPAI	0.07
273	gi|363743545	PREDICTED: keratin, type I cytoskeletal 42 [Gallus gallus]	87	56593	10	4	4	2	5.2	6237	1	1	0	575.297	1148.58	2	1148.58	-0.0033	0	52.95	0.3	R	LEQEIAQYR	A			Locus:1.1.1.1014.26	emPAI	0.18
274	gi|118151006	corneodesmosin precursor [Bos taurus]	86	53764	4	1	2	1	4.8	14652	1	1	1	827.926	1653.84	2	1653.84	0.0018	0	59.25	0.073	K	GSPGVPSFAAGPPISEGK	Y			Locus:1.1.1.1165.11	emPAI	0.06
275	gi|315917940	ATP synthase F1 sector subunit alpha [Fusobacterium gonidiaformans ATCC 25563]	86	54466	5	3	3	2	5.6	13678	1	0	0	777.373	1552.73	2	1552.73	0.0004	0	69.32	0.0059	R	EAYPGDVFYLHSR	L			Locus:1.1.1.1167.23	emPAI	0.19
276	gi|1050983	pHL E1F1 [Homo sapiens]	86	15088	2	1	2	1	22.4	17701	1	1	1	641.003	1919.99	3	1919.99	-0.0001	0	20.64	590	R	HPPPPPFQNQQRPPQR	G			Locus:1.1.1.952.16	emPAI	0.23
277	gi|348564926	PREDICTED: glycogen phosphorylase, muscle form-like [Cavia porcellus]	86	97581	9	2	9	2	13.8	20912	1	1	0	822.068	2463.18	3	2463.18	0.0011	0	29.94	72	K	VIPAADLSEQISTAGTEASGTGNMK	F	Oxidation (M)	0.0000000000000000000000020.0	Locus:1.1.1.1194.35	emPAI	0.07
278	gi|135398	RecName: Full=Tubulin alpha-1 chain; AltName: Full=Alpha-1-tubulin	85	50384	5	1	3	1	7.1	15165	2	1	0	567.975	1700.9	3	1700.9	0.0047	0	48.05	0.98	R	AVFVDLEPTVIDEVR	T			Locus:1.1.1.1350.12	emPAI	0.07
279	gi|395749960	PREDICTED: uncharacterized protein LOC100439805 isoform 2 [Pongo abelii]	85	99692	3	2	2	2	3.2	14902	1	1	0	838.448	1674.88	2	1674.88	-0.0006	0	61.28	0.049	R	ADLTGISPSPNLYLSK	I			Locus:1.1.1.1215.23	emPAI	0.07
280	gi|30684767	cell division protease ftsH-2 [Arabidopsis thaliana]	85	74282	6	1	6	1	12.9	22205	1	1	1	954.488	2860.44	3	2860.45	-0.0036	0	72.35	0.0043	R	AAEEIIFGDSEVTTGAVGDLQQITGLAR	Q			Locus:1.1.1.1457.13	emPAI	0.09
281	gi|15220443	50S ribosomal protein L6 [Arabidopsis thaliana]	85	24747	1	1	1	1	5.4	8937	1	1	1	640.331	1278.65	2	1278.65	-0.0009	0	85.14	0.00017	R	TLTDNMVVGVSK	G	Oxidation (M)	0.000002000000.0	Locus:1.1.1.1046.17	emPAI	0.14
282	gi|395540629	PREDICTED: keratin, type II cytoskeletal 2 epidermal [Sarcophilus harrisii]	85	68847	17	4	11	3	9.6	9219	1	1	1	648.308	1941.9	3	1941.81	0.0872	0	29.19	120	K	QDSELNNMQDLVEDFK	K	2 Deamidated (NQ); Oxidation (M)	0.1000001200000000.0	Locus:1.1.1.1043.13	emPAI	0.26
283	gi|2191152	A_IG002N01.31 gene product [Arabidopsis thaliana]	85	107275	1	1	1	1	1.3	12130	1	1	1	722.376	1442.74	2	1442.74	0.0009	0	84.81	0.0002	K	LGTDDNAQLLDIR	A			Locus:1.1.1.1196.40	emPAI	0.03
284	gi|132270	RecName: Full=Rubber elongation factor protein; Short=REF; AltName: Allergen=Hev b 1	85	14713	17	1	7	1	47.8	17021	1	1	1	617.009	1848.01	3	1848	0.0065	1	50.43	0.45	K	DKSGPLQPGVDIIEGPVK	N			Locus:1.1.1.1205.16	emPAI	0.51
285	gi|393720816	phasin-family protein [Sphingomonas echinoides ATCC 14820]	84	28434	4	1	3	1	11.9	8386	1	1	1	627.843	1253.67	2	1253.67	-0.0013	0	37.9	6.3	K	LAGEVAQPISNR	V			Locus:1.1.1.993.13	emPAI	0.12
286	gi|15227559	tubulin beta [Arabidopsis thaliana]	84	51341	9	1	7	1	17.1	15097	1	0	0	848.923	1695.83	2	1695.83	0.0068	0	53.59	0.27	K	NSSYFVEWIPNNVK	S			Locus:1.1.1.1321.31	emPAI	0.06
287	gi|14596025	P-Protein - like protein [Arabidopsis thaliana]	84	113852	7	2	7	2	8.9	21024	1	1	0	834.076	2499.2	3	2499.2	0.0042	1	26.25	170	R	FGVPMGYGGPHAAFLATSQEYKR	M	Oxidation (M)	0.00002000000000000000000.0	Locus:1.1.1.1185.38	emPAI	0.09
288	gi|357152345	PREDICTED: chaperone protein ClpC2, chloroplastic-like [Brachypodium distachyon]	84	103429	4	1	4	1	5.8	16697	1	0	0	911.483	1820.95	2	1820.96	-0.0047	0	80.19	0.00062	K	NTLIIMTSNVGSSVIEK	G	Oxidation (M)	0.00000200000000000.0	Locus:1.1.1.1207.49	emPAI	0.06
289	gi|239917341	F0F1 ATP synthase subunit alpha [Micrococcus luteus NCTC 2665]	83	60658	4	2	2	1	4.3	13678	1	0	0	777.373	1552.73	2	1552.73	0.0004	0	69.32	0.0059	R	EAYPGDVFYLHSR	L			Locus:1.1.1.1167.23	emPAI	0.11
290	gi|442605	Chain A, Control Of Phosphorylase B Conformation By A Modified Cofactor: Crystallographic Studies On R-State Glycogen Phosphorylase Reconstituted With Pyridoxal 5~-Diphosphate	83	95987	10	2	10	2	14.9	20912	1	0	0	822.068	2463.18	3	2463.18	0.0011	0	29.94	72	K	VIPAADLSEQISTAGTEASGTGNMK	F	Oxidation (M)	0.0000000000000000000000020.0	Locus:1.1.1.1194.35	emPAI	0.11
291	gi|385225	small proline-rich protein 1 [Homo sapiens]	83	10332	6	1	4	1	52.8	16476	1	1	1	903.955	1805.9	2	1805.9	-0.0021	0	82.6	0.00038	K	VPEPCPSTVTPAPAQQK	T			Locus:1.1.1.1024.23	emPAI	0.34
292	gi|15234688	protein SKU5 similar 4 [Arabidopsis thaliana]	82	60589	3	1	3	1	7	10953	1	1	1	690.366	1378.72	2	1378.72	-0.0026	0	84.12	0.00022	R	NLPNPDGVLINGR	G	Deamidated (NQ)	0.0000000000100.0	Locus:1.1.1.1187.7	emPAI	0.11
293	gi|4506773	protein S100-A9 [Homo sapiens]	82	13291	6	1	3	1	31.6	16479	1	1	1	602.985	1805.93	3	1805.93	0.0008	0	28.67	90	R	NIETIINTFHQYSVK	L			Locus:1.1.1.1339.13	emPAI	0.26
294	gi|356496185	PREDICTED: chlorophyll a-b binding protein CP29.2, chloroplastic-like [Glycine max]	81	31361	4	1	3	1	14.5	16022	1	1	1	884.479	1766.94	2	1766.94	0.0041	0	42.5	3.1	R	LAMVGFLGFAVQAAATGK	G	Oxidation (M)	0.002000000000000000.0	Locus:1.1.1.1428.24	emPAI	0.22
295	gi|693690	aspartate aminotransferase [Arabidopsis thaliana]	80	44497	2	1	2	1	5.7	11070	1	1	1	692.862	1383.71	2	1383.71	-0.0002	1	80.23	0.00049	R	KAEQQLVNDPSR	V			Locus:1.1.1.908.12	emPAI	0.07
296	gi|134103464	propionyl-CoA carboxylase, beta subunit [Saccharopolyspora erythraea NRRL 2338]	80	58260	2	1	2	1	4.7	13745	1	0	1	781.35	1560.68	2	1560.72	-0.0398	0	80.18	0.00027	R	LWDDGVIDPMQTR	T	Oxidation (M)	0.0000000002000.0	Locus:1.1.1.1203.9	emPAI	0.06
297	gi|339527	transglutaminase [Homo sapiens]	80	90440	4	1	3	1	4.5	14855	1	1	1	835.957	1669.9	2	1669.9	-0.0009	0	46.55	1.2	K	ILNVGDIGGNETVTLR	Q			Locus:1.1.1.1224.27	emPAI	0.04
298	gi|188037665	ribulose-1,5-bisphosphate carboxylase/oxygenase large subunit [Rhamnus cathartica]	79	22506	13	1	8	1	53.5	23553	3	0	0	964.475	3853.87	4	3853.86	0.0042	0	52.57	0.36	R	VTPQPGVPPEEAGAAVAAESSTGTWTTVWTDGLTSLDR	Y			Locus:1.1.1.1475.6	emPAI	0.15
299	gi|402886060	PREDICTED: keratin, type II cuticular Hb6-like [Papio anubis]	79	55041	12	2	9	2	16.3	18617	1	1	1	1022.5	2042.98	2	2042.99	-0.0034	0	31.98	43	K	LEAAVAQSEQQGEAALSDAR	C			Locus:1.1.1.1125.44	emPAI	0.19
300	gi|32897	Ig H-chain V-region (DP-38) [Homo sapiens]	79	10924	1	1	1	1	19	17368	1	1	1	941.498	1880.98	2	1881.03	-0.0501	0	78.54	0.0009	-	EVQLVESGGGLVKPGGSLR	L			Locus:1.1.1.1199.34	emPAI	0.32
301	gi|396371	phage lambda receptor protein [Escherichia coli str. K-12 substr. MG1655]	78	50042	2	1	1	1	3.1	11513	1	1	1	704.838	1407.66	2	1407.66	-0.001	0	78.02	0.00077	K	GLSQGSGVAFDNEK	F			Locus:1.1.1.1020.37	emPAI	0.07
302	gi|15226167	30S ribosomal protein S5 [Arabidopsis thaliana]	78	32682	4	1	4	1	14.9	12372	1	1	1	730.394	1458.77	2	1458.78	-0.0023	0	51.71	0.43	R	IVLEMAGVENALGK	Q	Oxidation (M)	0.00002000000000.0	Locus:1.1.1.1158.30	emPAI	0.21
303	gi|4504963	lipocalin-1 isoform 1 precursor [Homo sapiens]	78	19409	3	1	3	1	16.5	9750	1	1	1	661.318	1320.62	2	1320.62	0.0019	0	36.94	9.9	K	NNLEALEDFEK	A			Locus:1.1.1.1210.28	emPAI	0.17
304	gi|17998551	serpin B12 [Homo sapiens]	78	46646	3	1	2	1	5.9	14902	1	0	0	838.448	1674.88	2	1674.88	-0.0006	0	61.28	0.049	R	ADLTGISPSPNLYLSK	I			Locus:1.1.1.1215.23	emPAI	0.07
305	gi|1022805	phosphoglycerate kinase, partial [Arabidopsis thaliana]	77	41994	3	1	3	1	13.3	18471	1	1	1	1008.48	2014.94	2	2014.94	-0.0009	0	74.84	0.0019	R	ADLNVPLDDNQTITDDTR	I			Locus:1.1.1.1156.27	emPAI	0.16
306	gi|17863871	ribulose 1,5-biphosphate carboxylase large chain precursor [Fedia cornucopiae]	77	53237	11	1	7	1	21.7	23553	3	0	0	964.475	3853.87	4	3853.86	0.0042	0	52.57	0.36	R	VTPQPGVPPEEAGAAVAAESSTGTWTTVWTDGLTSLDR	Y			Locus:1.1.1.1475.6	emPAI	0.06
307	gi|4205079	ankyrin repeat-containing protein 2 [Arabidopsis thaliana]	77	37059	1	1	1	1	5	15196	1	1	1	569.258	1704.75	3	1704.76	-0.002	1	77	0.00068	K	AALASGGNKDEEDSEGR	T			Locus:1.1.1.864.4	emPAI	0.09
308	gi|18396193	Subtilase-like protein [Arabidopsis thaliana]	77	80535	5	1	5	1	10.9	18718	1	1	0	1030.51	2059.01	2	2059.01	0.0083	0	35.06	22	K	FSDPGQLNYPSFSVLFGGK	R			Locus:1.1.1.1427.16	emPAI	0.13
309	gi|115660	RecName: Full=Beta-casein; Contains: RecName: Full=Casoparan; Contains: RecName: Full=Antioxidant peptide; Contains: RecName: Full=Casohypotensin; Flags: Precursor	77	25148	1	1	1	1	8.5	19506	1	1	1	734.726	2201.16	3	2201.16	0.0001	0	76.54	0.0014	R	DMPIQAFLLYQEPVLGPVR	G	Oxidation (M)	0.0200000000000000000.0	Locus:1.1.1.1442.10	emPAI	0.13
310	gi|299832704	actin [Hyalomma asiaticum]	76	42180	13	3	11	3	33.8	17970	1	0	0	652.026	1953.06	3	1953.06	-0.0006	0	69.13	0.0061	R	VAPEEHPVLLTEAPLNPK	A			Locus:1.1.1.1179.9	emPAI	0.35
311	gi|190283	protective protein precursor [Homo sapiens]	76	54974	1	1	1	1	2.7	10796	1	1	1	685.834	1369.65	2	1369.65	0.0013	0	75.83	0.0012	K	YGDSGEQIAGFVK	E			Locus:1.1.1.1166.23	emPAI	0.06
312	gi|7076784	2-oxoglutarate dehydrogenase, E1 subunit-like protein [Arabidopsis thaliana]	75	114888	1	1	1	1	1	4404	1	1	1	531.274	1060.53	2	1060.53	-0.0003	0	75.44	0.0016	K	VGATDVAICR	V			Locus:1.1.1.1012.28	emPAI	0.03
313	gi|374620022	molecular chaperone of HSP90 family [gamma proteobacterium HIMB55]	75	70745	3	1	2	1	3.5	13374	1	0	1	509.938	1526.79	3	1526.79	-0.0027	0	42.82	3	K	GVLDSQDLPLNISR	E	Deamidated (NQ)	0.00000100000000.0	Locus:1.1.1.1247.9	emPAI	0.05
314	gi|21593177	26S proteasome subunit 4 [Arabidopsis thaliana]	75	49468	4	1	4	1	12	19210	1	1	0	715.709	2144.1	3	2144.1	0.0045	0	26.97	140	K	APLESYADIGGLEAQIQEIK	E			Locus:1.1.1.1375.23	emPAI	0.07
315	gi|757534	subtilisin-like protease [Arabidopsis thaliana]	75	78848	6	1	6	1	9.7	11894	1	1	1	715.311	1428.61	2	1428.61	0	0	57.22	0.036	R	GYESTMGPIDESK	E	Oxidation (M)	0.0000020000000.0	Locus:1.1.1.971.12	emPAI	0.08
316	gi|4587545	Identical to mRNA gb|X71915 from A.thaliana and contains the Kelch motif. ESTs gb|T04568, gb|T21762, gb|H38255, gb|Z18380, gb|R30291, gb|T21120, gb|R90517, gb|T75605, gb|R30422, gb|T04568, gb|T21762, gb|T76884, gb|T76781, gb|N38072 and gb|AI100477 c	75	37155	2	1	2	1	6.4	5375	1	1	1	555.302	1108.59	2	1108.59	0.0012	0	77.5	0.00071	K	LGEEGAPAIPR	G			Locus:1.1.1.1043.11	emPAI	0.19
317	gi|42563757	Clathrin, heavy chain [Arabidopsis thaliana]	75	194402	10	1	10	1	8.7	21602	1	1	0	880.442	2638.3	3	2638.29	0.0096	0	27.21	140	K	VNPGNAPLVVGQLLDDECPEDFIK	G			Locus:1.1.1.1442.16	emPAI	0.05
318	gi|115765	RecName: Full=Chlorophyll a-b binding protein 7, chloroplastic; AltName: Full=LHCI type II CAB-7; Flags: Precursor	74	29256	1	1	1	1	9.6	21594	1	1	1	879.101	2634.28	3	2634.28	0.0057	0	74.17	0.0028	K	LTGTDVGYPGGLWFDPLGWGSGSPAK	I			Locus:1.1.1.1523.12	emPAI	0.11
319	gi|403308699	PREDICTED: uncharacterized protein LOC101044508 [Saimiri boliviensis boliviensis]	74	148282	3	2	3	2	2	9872	1	1	0	663.383	1324.75	2	1324.75	0.006	0	70.07	0.0031	R	DNIQGITKPAIR	R			Locus:1.1.1.1040.20	emPAI	0.04
320	gi|166746	plasma membrane proton pump H+ ATPase [Arabidopsis thaliana]	74	104704	8	1	8	1	9.5	15711	1	1	0	876.444	1750.87	2	1750.88	-0.0012	0	21.5	470	K	AAHLVDSTNQVGHFQK	V			Locus:1.1.1.1010.25	emPAI	0.13
321	gi|62945419	small proline-rich protein 2F [Homo sapiens]	74	8541	4	2	2	1	30.6	12436	1	1	0	732.848	1463.68	2	1463.69	-0.0077	0	26.76	110	K	CPPVTPSPPCQPK	C			Locus:1.1.1.999.39	emPAI	0.41
322	gi|298242062	ATP/cobalamin adenosyltransferase [Ktedonobacter racemifer DSM 44963]	74	20919	1	1	1	1	5.3	8803	1	1	1	637.322	1272.63	2	1272.66	-0.0266	1	73.76	0.0023	R	LEQVEEELKR	E	Deamidated (NQ)	0.0010000000.0	Locus:1.1.1.1060.5	emPAI	0.16
323	gi|356564051	PREDICTED: glycine dehydrogenase [decarboxylating], mitochondrial-like [Glycine max]	74	115459	5	1	5	1	6.3	21024	1	0	0	834.076	2499.2	3	2499.2	0.0042	1	26.25	170	R	FGVPMGYGGPHAAFLATSQEYKR	M	Oxidation (M)	0.00002000000000000000000.0	Locus:1.1.1.1185.38	emPAI	0.06
324	gi|22330770	tetratricopeptide repeat-containing protein [Arabidopsis thaliana]	73	102824	5	1	5	1	7.2	18175	1	1	1	662.357	1984.05	3	1984.05	-0.001	0	46.58	1.3	K	IDEAIAHTPTVIDLYSVK	S			Locus:1.1.1.1264.22	emPAI	0.06
325	gi|15081739	AT5g01530/F7A7_50 [Arabidopsis thaliana]	73	31249	4	1	3	1	13.1	21093	1	1	1	839.119	2514.33	3	2514.34	-0.0021	1	33.05	29	K	FFDPLGLAADPEKTAQLQLAEIK	H			Locus:1.1.1.1447.26	emPAI	0.22
326	gi|90426394	periplasmic phosphate binding protein [Rhodopseudomonas palustris BisB18]	73	35723	2	1	2	1	8.6	13187	1	1	1	757.403	1512.79	2	1512.79	-0.0016	0	56.05	0.14	K	VGSGTAVEWPVGVGAK	G			Locus:1.1.1.1193.36	emPAI	0.19
327	gi|1082330	desmocollin, type 4, short form precursor - human	73	92924	3	1	2	1	4	21961	1	1	1	684.351	2733.38	4	2733.38	-0.0064	1	31.17	56	K	ISTDKETNEGVLSVVKPLNYEENR	Q			Locus:1.1.1.1178.28	emPAI	0.04
328	gi|913808	band 6 polypeptide B6P [Bos taurus]	73	33754	1	1	1	1	5.1	13337	1	1	0	762.899	1523.78	2	1523.78	0.0022	0	73.03	0.0028	R	SPNQNVQQAAAGALR	N			Locus:1.1.1.1045.7	emPAI	0.1
329	gi|15241167	Mitochondrial substrate carrier family protein [Arabidopsis thaliana]	73	32347	4	1	3	1	12.1	15676	1	1	1	874.964	1747.91	2	1747.91	-0.001	0	46.07	1.6	R	IQLGQGSAASITTNMLK	N	Oxidation (M)	0.00000000000000200.0	Locus:1.1.1.1130.30	emPAI	0.22
330	gi|2765081	g5bf [Arabidopsis thaliana]	73	42824	1	1	1	1	4.2	16043	1	1	1	885.895	1769.78	2	1769.77	0.0012	0	72.78	0.0017	K	QLPGESDQDFADFSSK	I			Locus:1.1.1.1156.26	emPAI	0.08
331	gi|2493650	RecName: Full=RuBisCO large subunit-binding protein subunit beta, chloroplastic; AltName: Full=60 kDa chaperonin subunit beta; AltName: Full=CPN-60 beta	73	53721	2	2	2	2	5.4	13555	1	1	0	771.388	1540.76	2	1540.76	0	0	60.53	0.049	R	EVELEDPVENIGAK	L			Locus:1.1.1.1182.31	emPAI	0.13
332	gi|6652880	26S proteasome AAA-ATPase subunit RPT2a [Arabidopsis thaliana]	73	49552	5	1	5	1	16.9	20535	1	1	1	787.415	2359.22	3	2359.23	-0.003	1	46.89	1.4	R	VADDLSPSIVFIDEIDAVGTKR	Y			Locus:1.1.1.1425.12	emPAI	0.14
333	gi|344227174	actin [Bactrocera dorsalis]	72	15382	6	2	6	2	55.4	21202	1	1	1	425.045	2544.23	6	2544.12	0.1061	1	20.59	640	-	MVSGFVVDNGSGMCKAGFAGDDAPR	A			Locus:1.1.1.1047.7	emPAI	0.49
334	gi|15222729	RuBisCO large subunit-binding protein subunit beta [Arabidopsis thaliana]	72	64169	4	2	4	2	8.5	13555	1	0	0	771.388	1540.76	2	1540.76	0	0	60.53	0.049	R	EVELEDPVENIGAK	L			Locus:1.1.1.1182.31	emPAI	0.16
335	gi|116334279	ATP-binding subunit of Clp protease and DnaK/DnaJ chaperones [Lactobacillus brevis ATCC 367]	72	91237	2	1	2	1	2.3	3767	1	0	0	515.291	1028.57	2	1028.56	0.0052	0	72.17	0.0031	K	TAIAEGLAQR	I			Locus:1.1.1.1026.17	emPAI	0.04
336	gi|295100586	ATPases with chaperone activity, ATP-binding subunit [Faecalibacterium prausnitzii L2-6]	72	84073	3	1	2	1	3	13070	4	1	1	753.347	1504.68	2	1504.71	-0.03	1	31.33	28	R	RAADGELDPVFCR	E			Locus:1.1.1.1136.32	emPAI	0.04
337	gi|333980531	ATPase AAA [Desulfotomaculum kuznetsovii DSM 6115]	72	92360	2	1	2	1	2.1	3767	1	0	0	515.291	1028.57	2	1028.56	0.0052	0	72.17	0.0031	K	TAIAEGLAQR	I			Locus:1.1.1.1026.17	emPAI	0.04
338	gi|1421648	Chain A, Conformational Variability In The Refined Structure Of The Chaperonin Groel At 2.8 Angstrom Resolution	72	57202	5	1	5	1	13.9	20737	1	1	1	801.416	2401.23	3	2401.23	-0.0072	0	72.02	0.0045	K	ANDAAGDGTTTATVLAQAIITEGLK	A			Locus:1.1.1.1461.8	emPAI	0.06
339	gi|33313303	SCCA1/SCCA2 fusion protein [Homo sapiens]	72	44913	4	2	4	2	12.1	19390	1	1	1	1088.49	2174.97	2	2174.98	-0.0022	0	49.72	0.47	K	FYQTSVESVDFANAPEESR	K			Locus:1.1.1.1190.35	emPAI	0.24
340	gi|18422193	cell division protease ftsH-5 [Arabidopsis thaliana]	71	75356	7	1	7	1	13.6	20086	1	1	1	764.394	2290.16	3	2290.13	0.0348	0	29.66	78	R	TPGFTGADLQNLMNEAAILAAR	R	Deamidated (NQ); Oxidation (M)	0.0000000000102000000000.0	Locus:1.1.1.1401.16	emPAI	0.09
341	gi|376260716	hypothetical protein [Clostridium sp. BNL1100]	71	200173	1	1	1	1	0.6	6933	1	1	1	591.318	1180.62	2	1180.66	-0.0351	1	71.25	0.0032	K	KNNQLPTLPR	E	Deamidated (NQ)	0.0100000000.0	Locus:1.1.1.1018.9	emPAI	0.02
342	gi|15241316	40S ribosomal protein S8-1 [Arabidopsis thaliana]	71	25092	2	0	2	0	14.4	17136	1	1	1	619.965	1856.87	3	1856.86	0.0101	1	58.36	0.085	K	DGEEGEEAAVAAPEEVKK	S			Locus:1.1.1.989.28	emPAI	0.28
343	gi|7572940	L1 protein [Arabidopsis thaliana]	71	37716	1	1	1	1	4.9	15512	1	1	1	865.944	1729.87	2	1729.87	0.0006	0	70.95	0.0055	K	SAGADIVGSDDLIEQIK	G			Locus:1.1.1.1240.12	emPAI	0.09
344	gi|118602210	translation elongation factor 2 (EF-2/EF-G) [Candidatus Ruthia magnifica str. Cm (Calyptogena magnifica)]	71	78063	1	1	1	1	2	14093	1	1	1	799.422	1596.83	2	1596.83	-0.0014	0	70.86	0.0048	K	IATDPFVGNLTFFR	V			Locus:1.1.1.1409.15	emPAI	0.04
345	gi|85701180	RecName: Full=Peroxidase A	71	38647	2	1	2	1	7.8	13887	1	1	0	787.423	1572.83	2	1572.84	-0.004	0	63.99	0.026	-	VNQIGSVTESIEAVK	A			Locus:1.1.1.1180.25	emPAI	0.18
346	gi|338423	small proline rich protein [Homo sapiens]	70	8518	6	2	3	1	48.6	13075	1	1	1	753.364	1504.71	2	1504.72	-0.003	0	36.96	11	K	QPCQPPPVCPTPK	C			Locus:1.1.1.979.14	emPAI	0.99
347	gi|156371481	predicted protein [Nematostella vectensis]	70	24545	2	1	2	1	9.5	9872	1	0	0	663.383	1324.75	2	1324.75	0.006	0	70.07	0.0031	R	DNIQGITKPAIR	R			Locus:1.1.1.1040.20	emPAI	0.14
348	gi|2289095	WD-40 repeat protein [Arabidopsis thaliana]	70	36156	2	1	2	1	8.6	17444	1	1	1	945.983	1889.95	2	1889.95	-0.0009	0	69.84	0.0074	R	FSPNTLQPTIVSASWDK	T			Locus:1.1.1.1260.47	emPAI	0.09
349	gi|410927217	PREDICTED: cGMP-dependent 3~,5~-cyclic phosphodiesterase-like [Takifugu rubripes]	70	109686	1	1	1	1	1.1	4535	1	1	1	534.825	1067.63	2	1067.66	-0.0244	0	69.56	0.0017	K	LLVSGIEPIK	E			Locus:1.1.1.1037.6	emPAI	0.03
350	gi|225461	gene psaA2	69	82560	3	1	3	1	4.5	12576	1	1	0	737.831	1473.65	2	1473.6	0.0495	0	22.94	140	K	DFGYSFPCDGPGR	G			Locus:1.1.1.1186.29	emPAI	0.04
351	gi|410917229	PREDICTED: dnaJ homolog subfamily B member 1-like [Takifugu rubripes]	69	37956	1	1	1	1	3.8	8558	1	1	1	632.255	1262.49	2	1262.52	-0.0222	0	69.37	0.00073	R	FGMGGSGMGGFSR	T	Oxidation (M)	0.0020000000000.0	Locus:1.1.1.897.3	emPAI	0.09
352	gi|15240705	peptide alpha-N-acetyltransferase [Arabidopsis thaliana]	69	22043	1	1	1	1	5.7	5500	1	1	1	558.799	1115.58	2	1115.58	0.0008	0	69.3	0.0073	K	VVETAQAVDGK	A			Locus:1.1.1.950.24	emPAI	0.15
353	gi|321449142	hypothetical protein DAPPUDRAFT_338269 [Daphnia pulex]	69	27216	9	1	1	1	4.9	12401	1	1	1	731.437	1460.86	2	1460.79	0.0692	2	27.63	35	K	VNILNKQKDMIK	K	2 Deamidated (NQ); Oxidation (M)	0.010010000200.0	Locus:1.1.1.1401.14	emPAI	0.12
354	gi|9790161	plakophilin-1 [Mus musculus]	69	82270	3	1	2	1	3.6	13337	1	0	0	762.899	1523.78	2	1523.78	0.0022	0	73.03	0.0028	R	SPNQNVQQAAAGALR	N			Locus:1.1.1.1045.7	emPAI	0.08
355	gi|405974984	Glutamate dehydrogenase 1, mitochondrial [Crassostrea gigas]	68	60540	4	1	4	1	7.7	13078	1	1	1	502.583	1504.73	3	1504.76	-0.0283	1	31.52	43	R	ASALIENDLAKGMR	S	Deamidated (NQ); Oxidation (M)	0.00000010000020.0	Locus:1.1.1.1023.9	emPAI	0.05
356	gi|438069	thiol-specific antioxidant protein [Homo sapiens]	68	22014	2	1	2	1	13.1	15556	1	1	1	867.991	1733.97	2	1733.97	0.0001	0	68.35	0.0057	K	EGGLGPLNIPLLADVTR	R			Locus:1.1.1.1479.4	emPAI	0.15
357	gi|312283009	unnamed protein product [Thellungiella halophila]	68	24661	1	1	1	1	5.2	10352	1	1	0	675.333	1348.65	2	1348.65	0.0014	0	68.35	0.0084	K	GDPTYLVVENDK	T			Locus:1.1.1.1127.24	emPAI	0.14
358	gi|156101321	elongation factor 1 alpha [Plasmodium vivax Sal-1]	68	49183	5	2	3	2	6.8	7154	10	0	1	597.312	1192.61	2	1192.65	-0.0367	2	34.12	21	R	YEEIKKEVR	D			Locus:1.1.1.1108.23	emPAI	0.14
359	gi|187302	epithelial cell marker protein 1 [Homo sapiens]	68	27873	2	1	2	1	8.5	12457	1	1	1	733.384	1464.75	2	1464.76	-0.0032	2	68.22	0.009	R	YLAEVATGDDKKR	I			Locus:1.1.1.953.13	emPAI	0.12
360	gi|532598	Ig J-chain, partial [Homo sapiens]	68	16041	1	1	1	1	8.8	11175	1	1	1	695.311	1388.61	2	1388.61	0.0017	0	68.16	0.0038	R	SSEDPNEDIVER	N			Locus:1.1.1.969.39	emPAI	0.21
361	gi|15219818	ATP-citrate lyase A-2 [Arabidopsis thaliana]	68	47072	1	1	1	1	3.1	10574	1	1	1	680.338	1358.66	2	1358.65	0.012	0	68.09	0.0087	R	VVIDCATANPDGK	S			Locus:1.1.1.985.33	emPAI	0.07
362	gi|161281	ubiquitin, partial [Spodoptera frugiperda]	68	8522	5	3	3	2	50	16282	1	1	0	894.47	1786.93	2	1786.92	0.0058	0	66.33	0.017	K	TITLEVEPSDTIENVK	A			Locus:1.1.1.1201.37	emPAI	0.99
363	gi|365882295	conserved exported hypothetical protein [Bradyrhizobium sp. ORS 375]	68	102791	1	1	1	1	1.1	8923	1	1	1	639.824	1277.63	2	1277.7	-0.0636	2	67.72	0.011	K	YQKIAEKELR	G	Deamidated (NQ)	0.0100000000.0	Locus:1.1.1.956.19	emPAI	0.03
364	gi|11994364	dihydrolipoamide acetyltransferase [Arabidopsis thaliana]	68	60108	2	1	2	1	4.4	8768	2	1	1	636.352	1270.69	2	1270.69	-0.0029	0	29.67	62	R	VIDGAIGAEWLK	A			Locus:1.1.1.1268.24	emPAI	0.05
365	gi|254169043	AAA family ATPase, CDC48 subfamily [Aciduliprofundum boonei T469]	67	82391	2	1	2	1	3.9	16948	1	0	0	921.997	1841.98	2	1841.98	0.0016	0	67.46	0.011	K	NAPSIIFIDEIDSIAPK	R			Locus:1.1.1.1462.10	emPAI	0.04
366	gi|15231810	aquaporin PIP2-1 [Arabidopsis thaliana]	67	30683	3	1	2	1	8.7	14157	2	1	1	535.274	1602.8	3	1602.8	-0.0003	1	24.34	270	M	AKDVEAVPGEGFQTR	D			Locus:1.1.1.1052.20	emPAI	0.11
367	gi|400071383	polyprotein [Pokeweed mosaic virus]	67	350458	12	1	3	1	0.9	5799	1	0	0	565.814	1129.61	2	1129.61	0.0001	0	44.99	1.8	R	IVSILEWDR	S			Locus:1.1.1.1311.11	emPAI	0.01
368	gi|5903039	Is a member of the PF|00364 Biotin-requiring enzymes family. ESTs gb|F19971 and gb|F19970 come from this gene [Arabidopsis thaliana]	67	25211	1	1	1	1	4.7	8135	1	1	1	621.828	1241.64	2	1241.64	-0.0026	0	66.87	0.0099	K	STVVNTHLMPK	S	Oxidation (M)	0.00000000200.0	Locus:1.1.1.952.15	emPAI	0.13
369	gi|178045	gamma-actin, partial [Homo sapiens]	67	26147	7	1	6	1	28	16311	1	0	0	895.948	1789.88	2	1789.88	-0.0028	0	66.85	0.015	K	SYELPDGQVITIGNER	F			Locus:1.1.1.1260.23	emPAI	0.13
370	gi|68052991	RecName: Full=Transketolase, chloroplastic; Short=TK; Flags: Precursor	67	80744	7	0	5	0	7.4	14031	1	1	1	795.391	1588.77	2	1588.77	-0.0065	0	37.75	11	K	ALPTYTPETPGDATR	N			Locus:1.1.1.1110.46	emPAI	0.17
371	gi|412990905	cell division protein FtsH2 [Bathycoccus prasinos]	67	76413	3	1	3	1	7.1	20862	1	1	1	816.328	2445.96	3	2445.93	0.0342	0	23.7	32	R	AQDGSGSGGGMPGGMGGMGGGGPMDFGK	S	Deamidated (NQ); 2 Oxidation (M)	0.0100000000000020020000000000.0	Locus:1.1.1.1234.41	emPAI	0.04
372	gi|357458583	Photosystem I P700 chlorophyll a apoprotein [Medicago truncatula]	66	166477	6	2	6	2	4.2	14935	1	1	0	839.909	1677.8	2	1677.79	0.0145	0	26.38	150	K	TSFEQWAKPGHFSR	T	Deamidated (NQ)	0.00001000000000.0	Locus:1.1.1.1123.21	emPAI	0.04
373	gi|15221119	aminomethyltransferase [Arabidopsis thaliana]	66	44759	4	1	4	1	9.1	13608	1	1	1	774.425	1546.84	2	1546.84	-0.0002	1	58.04	0.095	K	IGEITSGGFSPNLKK	N			Locus:1.1.1.1093.41	emPAI	0.24
374	gi|212499142	polyprotein [Narcissus yellow stripe virus]	66	354389	16	1	4	1	1.5	11699	1	0	0	709.899	1417.78	2	1417.78	0.0014	0	53.37	0.22	R	TFTAAPIDTLLAGK	V			Locus:1.1.1.1322.21	emPAI	0.01
375	gi|440306	enhancer protein [Homo sapiens]	66	22455	4	1	4	1	20.1	10588	1	1	0	453.941	1358.8	3	1358.79	0.0087	1	56.27	0.057	R	GLFIIDDKGILR	Q			Locus:1.1.1.1296.3	emPAI	0.32
376	gi|428314400	chaperone protein DnaK [Microcoleus sp. PCC 7113]	66	76319	2	1	2	1	2.5	17212	2	1	1	622.663	1864.97	3	1864.94	0.0304	1	22.99	330	R	ILNEPTAASLAYGMDRK	E	Oxidation (M)	0.00000000000002000.0	Locus:1.1.1.1207.23	emPAI	0.04
377	gi|2554626	polyprotein [Clover yellow vein virus]	65	61762	7	0	3	0	5.6	20754	1	1	1	802.788	2405.34	3	2405.35	-0.0042	1	36.46	7.9	K	NLYTEIIYTPILTPDGTIIKK	F			Locus:1.1.1.1409.17	emPAI	0.17
378	gi|4885165	cystatin-A [Homo sapiens]	65	11000	4	0	3	0	42.9	19465	1	1	1	731.399	2191.18	3	2191.17	0.0031	0	23.46	270	M	IPGGLSEAKPATPEIQEIVDK	V			Locus:1.1.1.1205.31	emPAI	0.31
379	gi|166627	nucleotide-binding subunit of vacuolar ATPase [Arabidopsis thaliana]	65	54819	5	0	5	0	13.4	17800	1	1	0	964.943	1927.87	2	1927.87	0.0061	0	48.31	0.67	R	GYPGYMYTDLATIYER	A	Oxidation (M)	0.0000020000000000.0	Locus:1.1.1.1281.39	emPAI	0.12
380	gi|293331415	uncharacterized protein LOC100382265 [Zea mays]	64	51235	2	1	2	1	6.7	20780	1	1	1	805.67	2413.99	3	2413.99	-0.0008	0	25.31	46	R	HYSLDNMMDGYYIAPAFMDK	L	Deamidated (NQ); 2 Oxidation (M)	0.00000120000000000200.0	Locus:1.1.1.1353.26	emPAI	0.06
381	gi|15809938	AT5g26000/T1N24_7 [Arabidopsis thaliana]	64	61704	2	1	2	1	4.3	9870	1	1	1	663.355	1324.7	2	1324.7	-0.0066	0	28.61	66	K	YYNGLIDGLVAK	N			Locus:1.1.1.1263.16	emPAI	0.05
382	gi|218155	chloroplastic aldolase [Oryza sativa Japonica Group]	64	42350	3	1	2	1	5.9	11138	1	1	1	694.362	1386.71	2	1386.71	-0.001	0	64.07	0.024	R	LASIGLENTEANR	Q			Locus:1.1.1.1072.11	emPAI	0.08
383	gi|3023685	RecName: Full=Enolase; AltName: Full=2-phospho-D-glycerate hydro-lyase; AltName: Full=2-phosphoglycerate dehydratase	64	47796	2	1	2	1	5.7	13887	1	0	0	787.423	1572.83	2	1572.84	-0.004	0	63.99	0.026	K	VNQIGSVTESIEAVK	M			Locus:1.1.1.1180.25	emPAI	0.07
384	gi|9843639	Rieske FeS protein [Arabidopsis thaliana]	64	24619	2	1	2	1	10.5	13128	1	1	1	754.4	1506.79	2	1506.79	-0.0007	0	46.94	1.2	K	VLFVPWVETDFR	T			Locus:1.1.1.1474.11	emPAI	0.29
385	gi|317132906	diguanylate cyclase [Ethanoligenens harbinense YUAN-3]	64	61201	4	1	1	1	1.7	8219	1	1	1	416.549	1246.63	3	1246.65	-0.0197	2	34.54	21	R	RMQRLIEER	F	Deamidated (NQ); Oxidation (M)	0.021000000.0	Locus:1.1.1.862.9	emPAI	0.05
386	gi|297800020	hypothetical protein ARALYDRAFT_492866 [Arabidopsis lyrata subsp. lyrata]	63	51962	2	1	2	1	7.3	20871	1	1	0	818.761	2453.26	3	2453.27	-0.0066	1	63.38	0.032	R	VYQVISYGADPTGKLDSTDAILK	A			Locus:1.1.1.1230.37	emPAI	0.06
387	gi|15228059	Chaperone protein htpG family protein [Arabidopsis thaliana]	63	89064	5	1	5	1	9.9	21908	2	1	1	908.137	2721.39	3	2721.37	0.0146	0	22.96	360	R	VVDLLYDTAIISSGFTPDSPAELGNK	I			Locus:1.1.1.1456.12	emPAI	0.11
388	gi|22571	33 kDa oxygen-evolving protein [Arabidopsis thaliana]	63	35285	7	0	7	0	27.7	22407	1	1	1	733.864	2931.43	4	2931.42	0.0063	2	26.55	160	R	GGSTGYDNAVALPAGGRGDEEELVKENVK	N			Locus:1.1.1.1123.42	emPAI	0.2
389	gi|350632250	hypothetical protein ASPNIDRAFT_44054 [Aspergillus niger ATCC 1015]	63	177022	1	1	1	1	0.8	12595	1	1	1	492.582	1474.72	3	1474.7	0.0233	2	63.05	0.031	K	REAEQSTPSGKER	R	Deamidated (NQ)	0.0000100000000.0	Locus:1.1.1.923.8	emPAI	0.02
390	gi|346327317	aminopeptidase, putative [Cordyceps militaris CM01]	63	105459	2	1	2	1	2	5432	1	1	0	371.55	1111.63	3	1111.63	0.0022	0	27.22	56	R	ASHPIHVPVR	D			Locus:1.1.1.956.2	emPAI	0.03
391	gi|15227987	bifunctional enolase 2/transcriptional activator [Arabidopsis thaliana]	63	47974	3	1	3	1	9.5	17394	1	1	1	942.982	1883.95	2	1883.95	-0.0035	0	42.31	4	K	LAMQEFMILPVGAASFK	E	2 Oxidation (M)	0.00200020000000000.0	Locus:1.1.1.1326.44	emPAI	0.14
392	gi|50814	unnamed protein product [Mus musculus]	63	44692	1	1	1	1	4.1	16750	1	1	1	609.987	1826.94	3	1826.93	0.0092	0	62.55	0.036	R	GIYAYGFEKPSAIQQR	A			Locus:1.1.1.1130.15	emPAI	0.07
393	gi|427417874	glutamate synthase family protein [Leptolyngbya sp. PCC 7375]	62	169366	2	1	2	1	1.6	10828	1	0	0	686.823	1371.63	2	1371.63	0.0043	0	62.47	0.021	R	FCTGGMSLGALSR	E	Oxidation (M)	0.0000020000000.0	Locus:1.1.1.1090.29	emPAI	0.02
394	gi|1066348	acetyl-CoA carboxylase biotin-containing subunit [Arabidopsis thaliana]	62	30192	4	1	4	1	13.7	7355	1	1	1	602.294	1202.57	2	1202.58	-0.0036	1	61.96	0.031	K	VDGPSSAEGKEK	N			Locus:1.1.1.825.4	emPAI	0.11
395	gi|15239049	uncharacterized protein [Arabidopsis thaliana]	62	39900	1	1	1	1	4.4	15728	1	1	1	877.401	1752.79	2	1752.79	-0.001	0	61.81	0.027	R	SDDFSSLCGPVIDDVK	L			Locus:1.1.1.1220.34	emPAI	0.08
396	gi|1942721	Chain A, Elongation Factor Complex Ef-TuEF-Ts From Escherichia Coli	61	42321	4	1	3	1	9.9	16027	1	0	0	590.268	1767.78	3	1767.78	0.0019	0	31.14	28	R	HYAHVDCPGHADYVK	N			Locus:1.1.1.945.30	emPAI	0.08
397	gi|15228048	S-adenosylmethionine synthase 3 [Arabidopsis thaliana]	60	42927	2	1	2	1	7.7	15827	1	1	1	881.434	1760.85	2	1760.85	0.0055	0	21.23	490	K	YLDDNTIFHLNPSGR	F			Locus:1.1.1.1216.33	emPAI	0.08
398	gi|282897480	Hydrogenobyrinic acid a,c-diamide cobaltochelatase [Raphidiopsis brookii D9]	60	59411	1	1	1	1	1.7	2739	1	1	1	484.284	966.553	2	966.55	0.0036	0	60.11	0.019	K	IGNSLLPPR	K	Deamidated (NQ)	0.001000000.0	Locus:1.1.1.1140.6	emPAI	0.06
399	gi|15218420	UDP-glucose 4,6-dehydratase [Arabidopsis thaliana]	60	75837	2	0	2	0	3.9	12232	1	1	1	724.883	1447.75	2	1447.75	-0.0025	0	60	0.064	R	GQVLPIHGDGSNVR	S			Locus:1.1.1.1028.28	emPAI	0.04
400	gi|255636344	unknown [Glycine max]	60	50055	6	1	3	1	10.3	16027	1	0	0	590.268	1767.78	3	1767.78	0.0019	0	31.14	28	R	HYAHVDCPGHADYVK	N			Locus:1.1.1.945.30	emPAI	0.14
401	gi|47825361	non-specific cytotoxic cell receptor protein 1 homolog [Homo sapiens]	60	30942	3	0	2	0	14.5	22977	2	1	1	1088.22	3261.64	3	3261.64	0.0024	0	25.43	210	R	SPNPEGINIYEPAPPTGPTQRPLETLGNFR	G			Locus:1.1.1.1289.41	emPAI	0.11
402	gi|16117380	gastric cancer-related protein FKSG9 [Homo sapiens]	60	49705	4	0	4	0	14.3	22230	1	1	1	958.452	2872.34	3	2872.33	0.0066	0	59.5	0.073	R	TDYTLLDVLEPGSSPSDPTDTGNFGFK	N			Locus:1.1.1.1463.17	emPAI	0.07
403	gi|31377806	polymeric immunoglobulin receptor precursor [Homo sapiens]	59	84429	1	0	1	0	2	13287	1	1	1	760.388	1518.76	2	1518.76	-0.0001	0	59.46	0.076	K	GVAGGSVAVLCPYNR	K			Locus:1.1.1.1141.19	emPAI	0.04
404	gi|9294614	DNA/RNA binding protein-like [Arabidopsis thaliana]	59	54593	1	0	1	0	1.8	2627	1	1	0	480.758	959.501	2	959.504	-0.0022	0	59.43	0.076	K	VVIDSNTGR	S			Locus:1.1.1.915.7	emPAI	0.06
405	gi|30678347	carbonic anhydrase 1 [Arabidopsis thaliana]	59	29827	3	1	2	1	9.3	16222	1	1	1	891.9	1781.79	2	1781.79	-0.0034	0	59.41	0.041	K	VISELGDSAFEDQCGR	C			Locus:1.1.1.1166.31	emPAI	0.11
406	gi|187608354	Keratin, type I cytoskeletal 47 kDa [Xenopus (Silurana) tropicalis]	59	46263	9	1	4	1	9.5	19169	1	1	0	713.64	2137.9	3	2137.97	-0.0666	1	43.26	1	R	SDMEHQNMEYKQLLDIK	T	Deamidated (NQ); Oxidation (M)	0.00000012000000000.0	Locus:1.1.1.1233.24	emPAI	0.15
407	gi|290995971	predicted protein [Naegleria gruberi]	59	52054	1	1	1	1	2	4327	1	1	1	529.815	1057.62	2	1057.65	-0.0336	2	59.27	0.052	K	KNSLKNLLK	H	Deamidated (NQ)	0.000001000.0	Locus:1.1.1.1354.3	emPAI	0.06
408	gi|7523692	Putative chloroplast inner envelope protein [Arabidopsis thaliana]	59	96422	3	0	3	0	4.1	13249	1	1	1	758.903	1515.79	2	1515.8	-0.0044	0	59.26	0.077	K	GVVLSLNDLLACDK	A			Locus:1.1.1.1367.13	emPAI	0.03
409	gi|297822907	40S ribosomal protein S3 [Arabidopsis lyrata subsp. lyrata]	59	27680	3	0	3	0	13.6	14868	1	1	1	557.959	1670.86	3	1670.86	-0.0004	1	56.62	0.14	R	FKFPVDSVELYAEK	V			Locus:1.1.1.1255.17	emPAI	0.26
410	gi|15230324	oxygen-evolving enhancer protein 1-2 [Arabidopsis thaliana]	59	35226	6	0	6	0	27.5	21503	1	0	0	651.831	2603.3	4	2603.3	-0.0001	0	59.01	0.095	K	SKPETGEVIGVFESLQPSDTDLGAK	V			Locus:1.1.1.1304.16	emPAI	0.09
411	gi|15235269	Polygalacturonase QRT3 [Arabidopsis thaliana]	59	51797	4	1	4	1	17.5	21589	1	1	1	877.738	2630.19	3	2630.19	0.0077	0	26.44	130	K	AMEEAFDGPNHGVLMQGINDLGGAR	I	2 Oxidation (M)	0.0200000000000020000000000.0	Locus:1.1.1.1180.29	emPAI	0.13
412	gi|115055	RecName: Full=Bleomycin hydrolase; Short=BH; Short=BLM hydrolase; Short=BMH	59	33071	1	0	1	0	4	9423	1	1	0	653.364	1304.71	2	1304.71	0.0004	0	58.86	0.064	K	IGPITPLEFYR	Q			Locus:1.1.1.1323.14	emPAI	0.1
413	gi|254819266	regulatory protein, LuxR [Mycobacterium intracellulare ATCC 13950]	59	118459	1	0	1	0	1	6447	1	1	1	581.292	1160.57	2	1160.53	0.0383	0	58.71	0.075	K	LGESGEADEVR	T			Locus:1.1.1.1174.18	emPAI	0.03
414	gi|4557367	bleomycin hydrolase [Homo sapiens]	58	53155	2	0	2	0	5.3	14067	1	1	1	531.961	1592.86	3	1592.86	0.0041	1	42.11	3.1	K	TLYNNQPIDFLKK	M			Locus:1.1.1.1197.12	emPAI	0.13
415	gi|15231850	putative peroxisomal (S)-2-hydroxy-acid oxidase 2 [Arabidopsis thaliana]	58	40373	2	1	2	1	6.8	16210	1	1	1	594.293	1779.86	3	1779.87	-0.0078	0	30.16	60	R	NHITTEWDTPRPSAR	L			Locus:1.1.1.1008.10	emPAI	0.08
416	gi|405615	LHC II Type III chlorophyll a/b binding protein [Brassica napus]	58	29643	1	0	1	0	6.4	17863	1	1	1	968.984	1935.95	2	1935.96	-0.0044	0	58.16	0.11	R	WAMLGAFGCITPEVLQK	W	Oxidation (M)	0.00200000000000000.0	Locus:1.1.1.1390.22	emPAI	0.11
417	gi|10880493	fasciclin-like arabinogalactan protein FLA8 [Arabidopsis thaliana]	58	32768	1	1	1	1	4	10348	1	1	1	674.894	1347.77	2	1347.78	-0.0036	0	58.09	0.046	K	TFANLLVSSGVLK	T			Locus:1.1.1.1361.3	emPAI	0.1
418	gi|297799978	hypothetical protein ARALYDRAFT_492801 [Arabidopsis lyrata subsp. lyrata]	58	152841	3	2	3	2	2.3	8824	2	1	0	637.842	1273.67	2	1273.67	0.002	0	35.8	17	K	AEGIPVSPYSVR	R			Locus:1.1.1.1135.33	emPAI	0.04
419	gi|79588733	triacylglycerol lipase-like 1 protein [Arabidopsis thaliana]	58	54969	2	0	2	0	4.4	9107	2	1	1	645.301	1288.59	2	1288.53	0.0601	0	43.75	1.6	R	VGDEDFGEFMK	G	Oxidation (M)	0.00000000020.0	Locus:1.1.1.1094.30	emPAI	0.06
420	gi|48093457	putative UDP-glucose dehydrogenase 1 [Nicotiana tabacum]	58	61996	4	0	3	0	7.2	16638	1	1	1	909.948	1817.88	2	1817.88	0.0011	0	29.98	69	K	LSIYDPQVNEDQIQR	D	Deamidated (NQ)	0.000000000000010.0	Locus:1.1.1.1180.31	emPAI	0.05
421	gi|187930277	porin [Ralstonia pickettii 12J]	57	38343	4	0	3	0	10.3	11949	1	1	1	716.848	1431.68	2	1431.68	0.0028	0	49.93	0.55	R	YSLAAQDAFFSGR	A			Locus:1.1.1.1233.25	emPAI	0.18
422	gi|5262775	putative protein [Arabidopsis thaliana]	57	155105	4	2	4	2	3.2	8824	2	0	0	637.842	1273.67	2	1273.67	0.002	0	35.8	17	K	AEGIPVSPYSVR	R			Locus:1.1.1.1135.33	emPAI	0.06
423	gi|21618217	putative dihydrolipoamide succinyltransferase [Arabidopsis thaliana]	57	49837	1	0	1	0	4.3	19539	1	1	1	552.543	2206.14	4	2206.15	-0.0052	1	57.13	0.13	K	IPETTDTKPSPPAEDKQKPK	V			Locus:1.1.1.903.8	emPAI	0.07
424	gi|15241313	sucrose phosphate synthase 1F [Arabidopsis thaliana]	57	117818	3	0	3	0	2.7	10119	1	1	1	669.343	1336.67	2	1336.67	0.0047	0	56.92	0.11	R	LYDGFDPILER	K			Locus:1.1.1.1279.20	emPAI	0.03
425	gi|164472689	polyprotein [Cowpea aphid-borne mosaic virus]	57	49469	7	1	3	1	4.4	5799	1	0	0	565.814	1129.61	2	1129.61	0.0001	0	44.99	1.8	R	IVSILEWDR	S			Locus:1.1.1.1311.11	emPAI	0.14
426	gi|388250764	polyprotein [Zucchini yellow mosaic virus]	57	353702	12	0	4	0	1	11719	1	1	1	710.401	1418.79	2	1418.74	0.0461	0	48.05	0.68	R	TFTAAPIDTNLGAK	V			Locus:1.1.1.1324.26	emPAI	0.02
427	gi|15232373	leucine-rich repeat-containing protein [Arabidopsis thaliana]	57	40464	2	0	2	0	6.6	12080	1	1	1	720.894	1439.77	2	1439.77	-0.0002	0	56.54	0.1	R	NNLISGVIPSDVGR	L			Locus:1.1.1.1215.21	emPAI	0.08
428	gi|11066033	cytosolic aconitase [Nicotiana tabacum]	57	98692	3	0	3	0	5.1	19076	1	1	0	707.371	2119.09	3	2119.08	0.0115	0	38.08	11	R	VLLQDFTGVPAVVDLACMR	D	Oxidation (M)	0.0000000000000000020.0	Locus:1.1.1.1422.13	emPAI	0.03
429	gi|15803035	outer membrane protein assembly complex subunit YfgL [Escherichia coli O157:H7 str. EDL933]	56	41860	1	0	1	0	3.1	8875	1	1	1	639.314	1276.61	2	1276.63	-0.0123	0	56.1	0.13	R	ISQATGSTEIDR	L			Locus:1.1.1.928.20	emPAI	0.08
430	gi|351734432	uncharacterized protein LOC100305992 [Glycine max]	56	26006	2	0	2	0	7.1	16930	1	1	1	613.982	1838.92	3	1838.92	0.0045	2	37.99	11	K	KYPGGAFDPLGYSKDPK	T			Locus:1.1.1.1152.7	emPAI	0.13
431	gi|6912286	caspase-14 precursor [Homo sapiens]	56	27947	8	0	5	0	18.2	13798	1	1	1	782.364	1562.71	2	1562.71	0.0024	0	56.27	0.1	R	DPTAEQFQEELEK	F			Locus:1.1.1.1155.15	emPAI	0.12
432	gi|58219024	UPF0762 protein C6orf58 precursor [Homo sapiens]	56	38244	1	0	1	0	3	6272	1	1	1	576.276	1150.54	2	1150.53	0.0126	0	55.55	0.12	K	ESPGQLSDYR	V			Locus:1.1.1.1006.33	emPAI	0.09
433	gi|7525071	ribosomal protein S3 [Arabidopsis thaliana]	55	25344	1	0	1	0	4.1	3214	1	1	1	499.796	997.578	2	997.581	-0.0025	0	55.46	0.065	R	VPLQTIEAK	I			Locus:1.1.1.1061.17	emPAI	0.13
434	gi|4586021	cytoplasmic aconitate hydratase [Arabidopsis thaliana]	55	98720	3	0	3	0	5.7	19076	1	0	0	707.371	2119.09	3	2119.08	0.0115	0	38.08	11	R	VLLQDFTGVPAVVDLACMR	D	Oxidation (M)	0.0000000000000000020.0	Locus:1.1.1.1422.13	emPAI	0.07
435	gi|267126	RecName: Full=Thioredoxin; Short=Trx	55	12015	1	0	1	0	10.5	8461	1	1	1	629.848	1257.68	2	1257.68	-0.0001	1	55.41	0.18	K	EKLEATINELV	-			Locus:1.1.1.1254.19	emPAI	0.29
436	gi|1488324	extracellular matrix protein 1 [Homo sapiens]	55	62262	2	0	1	0	2.4	9688	1	1	1	659.338	1316.66	2	1316.66	0.0035	0	50.44	0.57	R	NVALVSGDTENAK	G			Locus:1.1.1.1023.26	emPAI	0.05
437	gi|3108345	superoxide dismutase [Raphanus sativus]	55	25394	1	0	1	0	6.5	14296	1	1	1	807.435	1612.86	2	1612.87	-0.0112	0	55.36	0.17	K	LVVDTTANQDPLVTK	G			Locus:1.1.1.1155.26	emPAI	0.13
438	gi|520	beta-lactoglobulin [Bos taurus]	55	20307	2	0	2	0	15.7	15343	1	1	1	858.408	1714.8	2	1714.8	0.002	0	28.86	66	R	LSFNPTQLEEQCHI	-			Locus:1.1.1.1291.33	emPAI	0.17
439	gi|403343206	hypothetical protein OXYTRI_08206 [Oxytricha trifallax]	55	87867	1	0	1	0	1.5	10194	1	1	1	670.85	1339.68	2	1339.69	-0.004	1	55.21	0.15	R	RATLSNVFFER	K	Deamidated (NQ)	0.00000100000.0	Locus:1.1.1.1084.15	emPAI	0.04
440	gi|225632	casein alphaS1	55	24477	3	0	3	0	15.4	11072	1	1	1	692.87	1383.73	2	1383.72	0.0029	0	54.97	0.16	R	FFVAPFPEVFGK	E			Locus:1.1.1.1427.9	emPAI	0.14
441	gi|154497690	hypothetical protein BACCAP_01666 [Bacteroides capillosus ATCC 29799]	55	40847	2	1	1	1	2.2	1144	1	1	1	427.778	853.541	2	853.538	0.0027	0	54.92	0.026	K	VALVSIPR	D			Locus:1.1.1.1143.4	emPAI	0.08
442	gi|15228102	ribonucleoprotein [Arabidopsis thaliana]	55	30699	1	0	1	0	6.2	18215	1	1	1	995.484	1988.95	2	1988.95	0.0049	0	54.88	0.23	K	GFGFVTYDSSQEVQNAIK	S			Locus:1.1.1.1293.37	emPAI	0.11
443	gi|315321232	photosystem II protein D1, partial (chloroplast) [Chlamydomonas incerta]	55	22730	2	0	2	0	13	14208	1	1	1	804.374	1606.73	2	1606.73	0.0061	0	54.62	0.16	R	FGQEEETYNIVAAH	-			Locus:1.1.1.1164.31	emPAI	0.15
444	gi|6056373	elongation factor EF-2 [Arabidopsis thaliana]	54	95098	5	0	5	0	7.8	17078	1	1	1	926.934	1851.85	2	1851.84	0.0093	0	48.95	0.67	K	STGISLYYEMTDESLK	S	Oxidation (M)	0.0000000002000000.0	Locus:1.1.1.1200.39	emPAI	0.03
445	gi|15231937	ADP,ATP carrier protein 1 [Arabidopsis thaliana]	54	41563	5	0	5	0	13.1	11517	2	1	0	470.249	1407.73	3	1407.71	0.0117	1	29.64	61	R	TIKDEGFGSLWR	G			Locus:1.1.1.1211.6	emPAI	0.08
446	gi|2209021	high molecular weight salivary mucin MG1, partial [Homo sapiens]	54	29701	1	0	1	0	5.7	15019	1	1	1	844.398	1686.78	2	1686.78	-0.0005	0	54.22	0.18	R	AAGGAVCEQPLGLECR	A			Locus:1.1.1.1102.35	emPAI	0.11
447	gi|149247014	hypothetical protein LELG_00452 [Lodderomyces elongisporus NRRL YB-4239]	54	72615	9	0	1	0	2.7	16370	2	1	1	898.41	1794.81	2	1794.82	-0.0177	2	27.63	75	M	STSNGNQSIKSNKDANK	S	3 Deamidated (NQ)	0.00010010000100000.0	Locus:1.1.1.1245.31	emPAI	0.05
448	gi|398849948	hypothetical protein PMI37_00740 [Pseudomonas sp. GM80]	54	30079	2	1	1	1	2.6	2073	1	1	1	462.7	923.386	2	923.42	-0.0342	1	54.19	0.059	M	ECKISCK	E			Locus:1.1.1.912.2	emPAI	0.11
449	gi|302510793	hypothetical protein ARB_04228 [Arthroderma benhamiae CBS 112371]	54	69664	1	1	1	1	1.9	6528	1	1	1	582.744	1163.47	2	1163.51	-0.0318	0	54.02	0.046	K	DGSTGANADISR	G	Deamidated (NQ)	0.000000100000.0	Locus:1.1.1.1055.23	emPAI	0.05
450	gi|426331571	PREDICTED: small proline-rich protein 3 [Gorilla gorilla gorilla]	54	17698	6	0	6	0	34.8	16342	1	1	1	897.474	1792.93	2	1792.94	-0.0023	0	43.02	3.1	K	QPSQPPPQEIFVPTTK	E			Locus:1.1.1.1150.8	emPAI	0.42
451	gi|371671075	unnamed protein product [Bacillus phage W.Ph.]	54	52859	1	0	1	0	2.7	11042	1	1	1	692.367	1382.72	2	1382.72	0.0049	0	53.98	0.2	R	EVGVASINDPNIR	Q			Locus:1.1.1.1100.26	emPAI	0.06
452	gi|15233985	F-type H+-transporting ATPase subunit delta [Arabidopsis thaliana]	54	25653	1	0	1	0	7.7	18107	1	1	1	986.018	1970.02	2	1970.02	0.0009	0	53.77	0.28	K	QLEDIASQLELGEIQLAT	-			Locus:1.1.1.1475.15	emPAI	0.13
453	gi|270001176	hypothetical protein TcasGA2_TC016071 [Tribolium castaneum]	54	15016	1	0	1	0	6.8	6873	1	1	1	590.305	1178.59	2	1178.61	-0.0169	1	53.75	0.23	K	LCPQIKTYR	N	Deamidated (NQ)	0.000100000.0	Locus:1.1.1.1056.7	emPAI	0.23
454	gi|50513804	Chain A, Cryogenic Crystal Structure Of Staphylococcal Nuclease Variant Truncated Delta+phs I92e	54	15664	1	0	1	0	7.2	4552	1	1	1	535.763	1069.51	2	1069.51	0.0042	0	53.6	0.13	K	YGPEASAFTK	K			Locus:1.1.1.1056.25	emPAI	0.22
455	gi|8778996	Contains similarity to ferredoxin-NADP+ reductase from Arabidopsis thaliana gb|AJ243705 and contains an oxidoreductase FAD/NAD-binding PF|00175 domain. ESTs gb|AI997056, gb|AV520008, gb|AV520028, gb|AV536019, gb|AI099538, gb|T22815, gb|R83951, gb|AV	53	39147	2	0	2	0	6.9	11135	1	1	1	694.357	1386.7	2	1386.7	0	0	53.35	0.28	R	EGQSVGVIADGIDK	N			Locus:1.1.1.1091.34	emPAI	0.08
456	gi|84502913	hypothetical protein OB2597_15021 [Oceanicola batsensis HTCC2597]	53	138625	1	0	1	0	0.7	3332	1	1	1	502.284	1002.55	2	1002.53	0.0183	0	53.15	0.26	R	IGLSDTELR	I			Locus:1.1.1.1161.11	emPAI	0.02
457	gi|3269288	putative protein [Arabidopsis thaliana]	53	22355	1	0	1	0	7.6	12307	1	1	1	728.827	1455.64	2	1455.64	0.0016	0	53.13	0.13	K	GGSPYGAGTFAGDGSR	Q			Locus:1.1.1.1055.37	emPAI	0.15
458	gi|4557581	fatty acid-binding protein, epidermal [Homo sapiens]	53	15497	5	0	5	0	47.4	20834	1	1	1	812.045	2433.11	3	2433.1	0.01	0	32.13	34	K	TQTVCNFTDGALVQHQEWDGK	E			Locus:1.1.1.1184.45	emPAI	0.48
459	gi|43078	H-ns [Escherichia coli K-12]	53	15331	1	0	1	0	5.9	2587	1	1	1	479.268	956.522	2	956.529	-0.0072	0	52.84	0.24	K	LEVVVNER	R			Locus:1.1.1.1019.12	emPAI	0.22
460	gi|1519481	E48 antigen, partial [Homo sapiens]	52	9027	1	0	1	0	11.4	3788	1	1	1	515.78	1029.55	2	1029.55	-0.0004	0	52.46	0.38	K	TTNTVEPLR	G			Locus:1.1.1.977.5	emPAI	0.39
461	gi|260424422	hypothetical protein Ctu_1p00470 [Cronobacter turicensis z3032]	52	33912	1	0	1	0	2.9	7672	1	1	1	610.296	1218.58	2	1218.53	0.0473	0	52.02	0.31	R	QFFDQYNTR	V	Deamidated (NQ)	0.000010000.0	Locus:1.1.1.975.26	emPAI	0.1
462	gi|190668	psoriasin [Homo sapiens]	52	11564	5	1	5	1	24.8	13847	1	1	0	785.378	1568.74	2	1568.73	0.0129	1	35.56	14	K	ENFPNFLSACDKK	G			Locus:1.1.1.1188.11	emPAI	1.84
463	gi|338421	small proline rich protein [Homo sapiens]	52	10363	6	0	4	0	52.8	16639	1	1	1	909.972	1817.93	2	1817.93	-0.0059	0	51.82	0.47	K	VPEPCPSIVTPAPAQQK	T			Locus:1.1.1.1100.30	emPAI	0.34
464	gi|14517542	F2G19.31/F2G19.31 [Arabidopsis thaliana]	52	52161	1	0	1	0	4.3	20170	1	1	1	768.05	2301.13	3	2301.13	0.0027	1	51.58	0.54	K	VVTIDSYEDVPTYSEESLKK	A			Locus:1.1.1.1168.30	emPAI	0.06
465	gi|15224205	50S ribosomal protein L3-1 [Arabidopsis thaliana]	51	29345	1	0	1	0	8.1	20866	1	1	1	817.062	2448.16	3	2448.17	-0.0064	0	50.86	0.57	K	LGMMSFFEEDGTVVPVTVVGFR	E	2 Oxidation (M)	0.0022000000000000000000.0	Locus:1.1.1.1421.30	emPAI	0.11
466	gi|224073825	predicted protein [Populus trichocarpa]	50	51736	1	0	1	0	2.9	13318	1	1	1	762.376	1522.74	2	1522.73	0.0041	0	50.19	0.55	K	ELGTCDLYPQSLK	H			Locus:1.1.1.1174.37	emPAI	0.06
467	gi|125579	RecName: Full=Phosphoribulokinase, chloroplastic; Short=PRK; Short=PRKase; AltName: Full=Phosphopentokinase; Flags: Precursor	50	45321	1	0	1	0	3	12824	1	1	1	744.841	1487.67	2	1487.66	0.007	0	50.02	0.34	K	ANDFDLMYEQVK	A	Oxidation (M)	0.000000200000.0	Locus:1.1.1.1131.45	emPAI	0.07
468	gi|336369952	hypothetical protein SERLA73DRAFT_91578 [Serpula lacrymans var. lacrymans S7.3]	50	90768	1	0	1	0	1.1	4607	1	1	1	537.291	1072.57	2	1072.6	-0.0274	0	49.8	0.64	K	LLMDVTLPR	E	Oxidation (M)	0.002000000.0	Locus:1.1.1.1055.15	emPAI	0.04
469	gi|10120421	Putative RNA binding protein [Arabidopsis thaliana]	50	51168	3	0	2	0	4.7	12901	1	1	1	747.296	1492.58	2	1492.57	0.0024	0	34.44	1.9	R	AMTEMNGAFCSSR	Q	2 Oxidation (M)	0.0200200000000.0	Locus:1.1.1.916.12	emPAI	0.21
470	gi|297811129	cyclin-dependent kinase C_1 [Arabidopsis lyrata subsp. lyrata]	49	56943	6	0	3	0	8.3	19329	1	1	1	722.705	2165.09	3	2165.13	-0.034	0	49.49	0.89	M	ALAAFGQLNLEEPPPIWGSR	S			Locus:1.1.1.1473.8	emPAI	0.06
471	gi|45505224	alpha-tubulin [Phacodinium metchnikoffi]	49	42434	2	0	2	0	9.7	22464	1	1	1	988.812	2963.41	3	2963.28	0.1368	1	49.37	0.81	-	PDGQMPSDKTIGGGDDAFNTFFSETGAGK	H	Deamidated (NQ); Oxidation (M)	0.00012000000000000000000000000.0	Locus:1.1.1.1301.35	emPAI	0.08
472	gi|254514446	excinuclease ABC, C subunit [gamma proteobacterium NOR5-3]	49	69584	3	0	1	0	4.1	21327	1	1	1	856.461	2566.36	3	2566.42	-0.0606	1	29.23	70	K	GQVTQALSVLEDLDVKGIEVVGVAK	G			Locus:1.1.1.1304.11	emPAI	0.05
473	gi|168049170	predicted protein [Physcomitrella patens subsp. patens]	49	26395	2	0	2	0	10.3	14578	1	1	1	822.469	1642.92	2	1642.89	0.0366	0	48.62	0.56	R	FAMLGAAGAIAPEVLGR	I			Locus:1.1.1.1458.19	emPAI	0.13
474	gi|5302810	putative beta-amylase [Arabidopsis thaliana]	49	56065	1	0	1	0	2.8	13197	1	1	1	757.874	1513.73	2	1513.72	0.0167	0	48.53	0.73	R	YDSSAFGQVVATNR	S			Locus:1.1.1.1120.34	emPAI	0.06
475	gi|2326372	putative arabinose kinase [Arabidopsis thaliana]	48	109632	1	0	1	0	1.5	10906	1	1	1	688.851	1375.69	2	1375.69	-0.001	0	47.98	1	K	ITGGGSGGTVCVVGR	N			Locus:1.1.1.1002.37	emPAI	0.03
476	gi|37460	unnamed protein product [Homo sapiens]	48	27329	1	0	1	0	5.3	11952	1	1	1	716.869	1431.72	2	1431.74	-0.0115	0	47.74	1.1	K	VLEGNEQFINAAK	I			Locus:1.1.1.1108.39	emPAI	0.12
477	gi|15223049	L-ascorbate peroxidase [Arabidopsis thaliana]	47	27829	2	0	2	0	15.2	20010	1	1	0	1140.53	2279.04	2	2279.05	-0.014	0	47.49	0.97	R	SGFEGAWTSNPLIFDNSYFK	E			Locus:1.1.1.1462.14	emPAI	0.12
478	gi|15234164	early nodulin-like protein 2 [Arabidopsis thaliana]	47	35156	2	0	2	0	5.4	3807	1	1	1	516.287	1030.56	2	1030.53	0.0306	0	41.85	3.8	K	GADSVLEVNK	A			Locus:1.1.1.1025.8	emPAI	0.09
479	gi|92090800	RecName: Full=Thylakoid lumenal 19 kDa protein, chloroplastic; AltName: Full=P19; Flags: Precursor	47	25021	3	0	2	0	14.8	19116	1	1	1	1064.48	2126.94	2	2126.93	0.0101	0	39.96	3.9	K	IYYGTAASAANYGGYGGNSDR	K			Locus:1.1.1.1127.36	emPAI	0.29
480	gi|67003568	skin-specific protein 32 [Homo sapiens]	47	28557	8	0	6	0	30.4	22193	1	1	1	950.438	2848.29	3	2848.3	-0.0098	0	23.8	230	K	CPVPCQTQTVCVTGPAPCPTQTYVK	Y			Locus:1.1.1.1163.39	emPAI	0.25
481	gi|402832215	tRNA-i(6)A37 thiotransferase enzyme MiaB [Capnocytophaga sp. CM59]	47	55247	1	0	1	0	2.3	8136	1	1	1	414.891	1241.65	3	1241.65	0.0012	1	46.95	1	K	IADDVPEEVKK	R			Locus:1.1.1.966.5	emPAI	0.06
482	gi|8778533	F21D18.6 [Arabidopsis thaliana]	47	80966	1	0	1	0	1.6	9634	1	1	1	658.354	1314.69	2	1314.69	-0.0006	0	46.81	1.3	R	GQQSLVTWATPK	L			Locus:1.1.1.1158.27	emPAI	0.04
483	gi|344205251	PARCEL domain-containing protein [Mycoplasma putrefaciens KS1]	46	72986	1	0	1	0	1.6	5616	1	1	1	561.745	1121.47	2	1121.52	-0.0454	0	45.68	0.5	R	DISSDIQSTR	M	Deamidated (NQ)	0.0000001000.0	Locus:1.1.1.1132.25	emPAI	0.04
484	gi|289665566	gamma-glutamyltranspeptidase [Xanthomonas campestris pv. vasculorum NCPPB 702]	46	61418	2	0	1	0	2.2	10494	1	1	1	678.867	1355.72	2	1355.76	-0.0375	1	40.39	4.7	K	LLAGVKQAGGQWK	A	Deamidated (NQ)	0.0000001000000.0	Locus:1.1.1.1279.22	emPAI	0.05
485	gi|296736	macropain subunit iota [Homo sapiens]	45	25078	1	0	1	0	5.9	9054	1	1	1	643.369	1284.72	2	1284.71	0.0091	0	45.39	1.3	K	AINQGGLTSVAVR	G			Locus:1.1.1.1088.20	emPAI	0.13
486	gi|397689286	hypothetical protein MROS_0283 [Melioribacter roseus P3M]	45	53062	1	0	1	0	3.3	13920	1	1	1	789.379	1576.74	2	1576.78	-0.0413	1	45.32	1.7	K	ELFNGIGNKVGGQSR	K	2 Deamidated (NQ)	0.000100010000000.0	Locus:1.1.1.1087.19	emPAI	0.06
487	gi|386747411	site-specific DNA-methyltransferase (adenine-specific) [Helicobacter cetorum MIT 99-5656]	45	40211	2	2	1	1	3.2	8166	1	1	1	622.969	1243.92	2	1243.86	0.0611	1	24.41	0.0036	K	ILKLIPLIPPK	I			Locus:1.1.1.1420.8	emPAI	0.08
488	gi|15602758	dihydrolipoamide dehydrogenase [Pasteurella multocida subsp. multocida str. Pm70]	45	50810	1	0	1	0	3.8	15846	1	1	1	882.472	1762.93	2	1762.94	-0.0076	0	44.62	2.1	K	TQVVVLGAGPAGYSAAFR	C			Locus:1.1.1.1260.22	emPAI	0.06
489	gi|374316068	family 31 glycosyl hydrolase, alpha-glucosidase [Sphaerochaeta pleomorpha str. Grapes]	44	87227	1	0	1	0	1.3	6547	1	1	1	583.296	1164.58	2	1164.61	-0.0366	1	44.3	1.9	K	AAYEISRQVK	G	Deamidated (NQ)	0.0000000100.0	Locus:1.1.1.1026.27	emPAI	0.04
490	gi|18421656	NADH-ubiquinone oxidoreductase subunit [Arabidopsis thaliana]	44	82557	1	0	1	0	2.1	14609	1	1	1	824.41	1646.81	2	1646.81	-0.0061	0	44.24	2.4	K	ATETIDVSDAVGSNIR	V			Locus:1.1.1.1145.41	emPAI	0.04
491	gi|221130220	PREDICTED: similar to methionine adenosyltransferase II, beta [Hydra magnipapillata]	44	191688	1	0	1	0	0.6	6117	1	1	1	573.267	1144.52	2	1144.47	0.0446	0	44.2	1	R	STSMSTCLNK	S	Deamidated (NQ); Oxidation (M)	0.0002000010.0	Locus:1.1.1.1029.24	emPAI	0.02
492	gi|4163997	alpha-xylosidase precursor [Arabidopsis thaliana]	44	102210	1	0	1	0	2.4	19428	1	1	1	729.044	2184.11	3	2184.11	0.0014	0	44.11	2.8	R	TTPFSLVIAFPAGASEGYATGK	L			Locus:1.1.1.1420.11	emPAI	0.03
493	gi|14596141	phosphoglycerate dehydrogenase [Arabidopsis thaliana]	44	54734	2	0	2	0	3.7	6410	1	1	1	580.33	1158.65	2	1158.64	0.0028	0	44.03	2.2	K	ISLCDALIVR	S			Locus:1.1.1.1275.14	emPAI	0.06
494	gi|15226573	Ferredoxin--nitrite reductase [Arabidopsis thaliana]	43	65977	1	0	1	0	3.1	16677	1	1	1	910.961	1819.91	2	1819.91	-0.0018	0	43.44	3.2	K	GLASVGLTSLQSGMDNVR	N	Oxidation (M)	0.000000000000020000.0	Locus:1.1.1.1195.43	emPAI	0.05
495	gi|15228424	gamma carbonic anhydrase-like 2 [Arabidopsis thaliana]	43	28167	1	0	1	0	4.7	11140	1	1	1	694.368	1386.72	2	1386.72	-0.0035	0	43.23	3	R	TLTNEETLEIPK	L			Locus:1.1.1.1164.23	emPAI	0.12
496	gi|5262760	Beta-COP-like protein [Arabidopsis thaliana]	43	108318	3	0	3	0	4.3	17974	1	1	1	652.318	1953.93	3	1953.95	-0.0178	0	25.82	160	K	LPHGDQLFVDAPEMIEK	V	Oxidation (M)	0.00000000000002000.0	Locus:1.1.1.1196.33	emPAI	0.03
497	gi|209383	MS-2 pol-stefin B fusion protein [synthetic construct]	43	11412	1	0	1	0	21	20903	1	1	1	820.096	2457.27	3	2457.27	0.0004	0	43.14	3.5	R	VFQSLPHENKPLTLSNYQTNK	A			Locus:1.1.1.1121.47	emPAI	0.3
498	gi|11242	fructose-bisphosphatase [Arabidopsis thaliana]	43	45606	1	0	1	0	2.9	10840	1	1	1	686.865	1371.71	2	1371.72	-0.004	0	42.97	3	R	TLLYGGIYGYPR	D			Locus:1.1.1.1228.24	emPAI	0.07
499	gi|15229384	chloroplast stem-loop binding protein-41 [Arabidopsis thaliana]	43	44074	2	0	2	0	5.7	12909	1	1	1	747.369	1492.72	2	1492.72	0.0077	0	42.96	3	K	STEQPPHVEGDAVK	A			Locus:1.1.1.936.12	emPAI	0.07
500	gi|1107485	40S ribosomal protein S15 [Arabidopsis thaliana]	43	17118	1	0	1	0	11.2	16826	1	1	1	918.491	1834.97	2	1834.89	0.0806	0	42.91	3.1	K	GVDLDALLDMSTDDLVK	L	Oxidation (M)	0.00000000020000000.0	Locus:1.1.1.1424.30	emPAI	0.2
501	gi|152991052	methylenetetrahydrofolate reductase [Nitratiruptor sp. SB155-2]	43	34560	1	0	1	0	3	4517	1	1	1	534.266	1066.52	2	1066.49	0.0242	1	42.91	2	R	SQFQNDKAK	S	2 Deamidated (NQ)	0.000110000.0	Locus:1.1.1.959.15	emPAI	0.1
502	gi|15217879	arabinogalactan protein 31 [Arabidopsis thaliana]	43	38863	1	0	1	0	2.2	2321	1	1	1	471.248	940.482	2	940.477	0.005	0	42.75	1.4	K	TVTNFGFR	G			Locus:1.1.1.1119.7	emPAI	0.09
503	gi|423090246	putative hydrolase [Clostridium difficile 70-100-2010]	43	27359	1	0	1	0	10	22079	1	1	1	928.439	2782.3	3	2782.32	-0.0195	1	42.6	3.6	K	ILRGIEGNIMDYNGNLDVQEDMLK	H	Deamidated (NQ); 2 Oxidation (M)	0.000000000200001000000200.0	Locus:1.1.1.1284.44	emPAI	0.12
504	gi|15237201	calcium sensing receptor [Arabidopsis thaliana]	42	41374	4	0	4	0	16	19125	1	1	1	1065.47	2128.93	2	2128.94	-0.0057	0	24.84	110	K	AQEAMQSSGFDSEPVFNAAK	T	Oxidation (M)	0.00002000000000000000.0	Locus:1.1.1.1124.46	emPAI	0.08
505	gi|15005009	APG1 [Arabidopsis thaliana]	42	38075	1	0	1	0	5	14347	1	1	1	810.455	1618.9	2	1618.89	0.0028	0	42.16	2.6	R	VVDVGGGTGFTTLGIVK	T			Locus:1.1.1.1256.37	emPAI	0.09
506	gi|158320968	peptidase M16C associated domain-containing protein [Alkaliphilus oremlandii OhILAs]	42	112270	1	0	1	0	2.9	23028	1	1	1	1090.52	3268.55	3	3268.64	-0.0952	1	42.08	4.4	K	ENIVENLQQVFSMIFNKNNLLISITSEK	S	4 Deamidated (NQ)	0.0000000110000001010000000000.0	Locus:1.1.1.1238.51	emPAI	0.03
507	gi|9757731	phosphate/triose-phosphate translocator precursor [Arabidopsis thaliana]	42	46678	1	0	1	0	2.8	8744	1	1	1	423.904	1268.69	3	1268.69	0.0028	0	41.85	2.6	K	LLNHGFADAIAK	V			Locus:1.1.1.1110.8	emPAI	0.07
508	gi|319738618	zinc finger CCCH domain-containing protein 13 [Danio rerio]	42	204785	5	0	3	0	0.8	14708	1	1	1	831.397	1660.78	2	1660.82	-0.0408	2	32.68	32	R	ERVVANEQMVGERK	S	Deamidated (NQ); Oxidation (M)	0.00000001200000.0	Locus:1.1.1.1021.49	emPAI	0.03
509	gi|288958621	hypothetical protein AZL_017800 [Azospirillum sp. B510]	41	76330	1	0	1	0	3.5	21511	1	1	1	869.39	2605.15	3	2605.27	-0.1243	1	41.33	3.1	K	VTGDAQVQIKGAMTQLNGDGMVQVK	G	2 Deamidated (NQ); Oxidation (M)	0.0000000100002010000000000.0	Locus:1.1.1.1166.30	emPAI	0.04
510	gi|18403095	Formate--tetrahydrofolate ligase [Arabidopsis thaliana]	41	68329	1	0	1	0	2.1	13009	1	1	1	750.893	1499.77	2	1499.77	-0.0008	1	41.11	4.8	K	TSPEELTPEEIKK	F			Locus:1.1.1.1034.48	emPAI	0.05
511	gi|187185	loricrin [Homo sapiens]	41	27100	2	0	2	0	4.1	12922	1	1	1	498.6	1492.78	3	1492.77	0.0074	1	37.82	9.8	K	KQPTPQPPVDCVK	T			Locus:1.1.1.981.6	emPAI	0.26
512	gi|355566407	hypothetical protein EGK_06115, partial [Macaca mulatta]	41	478171	3	0	3	0	1	14833	1	1	0	834.918	1667.82	2	1667.83	-0.005	0	41.07	4.8	K	VDVEVPDVSLEGPEGK	L			Locus:1.1.1.1240.26	emPAI	0.01
513	gi|62147589	tyrosine-protein kinase BTK isoform (lacking exon 13 to 17) [Homo sapiens]	40	8024	1	0	1	0	14.9	7282	1	1	1	600.284	1198.55	2	1198.61	-0.052	1	39.64	3.3	K	QMSVPLSKFF	-	Oxidation (M)	0.0200000000.0	Locus:1.1.1.1029.27	emPAI	0.44
514	gi|15225026	serine--glyoxylate aminotransferase [Arabidopsis thaliana]	40	44465	2	0	2	0	7.5	19766	1	1	1	747.714	2240.12	3	2240.12	-0.0006	0	39.61	8	K	AICIVHNETATGVTNDISAVR	T			Locus:1.1.1.1149.23	emPAI	0.07
515	gi|18423480	cell division protease ftsH-11 [Arabidopsis thaliana]	40	89061	2	0	2	0	3.1	11330	1	1	1	699.356	1396.7	2	1396.71	-0.0163	0	39.58	6.5	K	AIAGEAGVPFFYR	A			Locus:1.1.1.1283.23	emPAI	0.04
516	gi|15239032	allene oxide synthase [Arabidopsis thaliana]	39	58331	1	0	1	0	2.1	6969	1	1	1	592.781	1183.55	2	1183.55	-0.0037	0	39.38	3.5	R	AFYGTNPADTK	L			Locus:1.1.1.996.22	emPAI	0.06
517	gi|403713465	dihydroorotate dehydrogenase family protein [Kineosphaera limosa NBRC 100340]	39	35983	2	0	1	0	5.4	16863	1	1	1	613.323	1836.95	3	1836.92	0.0248	0	23.83	270	R	NPVVASAGPLQQNLDGVR	A	3 Deamidated (NQ)	0.000000000011100000.0	Locus:1.1.1.1432.14	emPAI	0.09
518	gi|18398333	NAD(P)-binding Rossmann-fold-containing protein [Arabidopsis thaliana]	39	32130	1	0	1	0	4.7	11414	1	1	1	701.37	1400.73	2	1400.76	-0.0361	0	38.86	8.2	K	AAISNGIEVVSVSR	S			Locus:1.1.1.1165.31	emPAI	0.1
519	gi|3318617	mitochondrial phosphate transporter [Arabidopsis thaliana]	39	31119	1	0	1	0	4.5	11641	1	1	1	708.341	1414.67	2	1414.66	0.0066	0	38.78	5.8	K	TYSDLAGPEYTAK	Y			Locus:1.1.1.1045.6	emPAI	0.11
520	gi|118362896	myosin [Tetrahymena thermophila]	39	226429	1	0	1	0	0.9	19133	1	1	1	1065.51	2129	2	2129	-0.0072	1	38.74	8	R	QSYESFFNKYSLLMLNK	L	2 Deamidated (NQ); Oxidation (M)	0.00000001000002010.0	Locus:1.1.1.1301.37	emPAI	0.01
521	gi|968975	NADPH:protochlorophyllide oxidoreductase A [Arabidopsis thaliana]	39	44135	1	0	1	0	4.7	15478	1	1	1	577.334	1728.98	3	1728.97	0.0074	1	38.59	4.9	R	KGNVVVTGASSGLGLATAK	A			Locus:1.1.1.1095.14	emPAI	0.07
522	gi|15222089	pathogenesis-related protein 5 [Arabidopsis thaliana]	38	26148	1	0	1	0	5.9	10904	1	1	1	688.843	1375.67	2	1375.67	-0.0008	0	38.48	8.5	K	LGDGGFELTPGASR	Q			Locus:1.1.1.1151.15	emPAI	0.13
523	gi|6017111	unknown protein [Arabidopsis thaliana]	38	68472	1	0	1	0	1.4	2484	1	1	1	476.318	950.622	2	950.628	-0.0057	0	38.44	0.39	K	VVPAVVVLR	T			Locus:1.1.1.1185.6	emPAI	0.05
524	gi|195020512	GH16934 [Drosophila grimshawi]	38	22624	15	0	1	0	5.6	8914	1	1	1	639.406	1276.8	2	1276.76	0.0404	2	38.39	0.77	K	LAIDLMKFAKK	F			Locus:1.1.1.1665.13	emPAI	0.15
525	gi|397517241	PREDICTED: neuroblast differentiation-associated protein AHNAK [Pan paniscus]	38	557331	4	0	4	0	1.1	15121	1	1	1	849.918	1697.82	2	1697.84	-0.0145	0	32.65	32	K	IDVTAPDVSIEEPEGK	L			Locus:1.1.1.1168.22	emPAI	0.01
526	gi|106529	Ig kappa chain C region (allotype Inv(1,2)) - human (fragment)	38	11161	2	0	2	0	50.5	23494	1	1	0	1207.24	3618.69	3	3618.7	-0.0129	1	25.87	160	K	VDNALQSGNSQESVTEQDSKDSTYSLSSTLTLSK	A			Locus:1.1.1.1199.38	emPAI	0.31
527	gi|31581442	actin, partial [Kazachstania martiniae]	38	33456	3	0	3	0	10	10450	4	0	0	452.214	1353.62	3	1353.62	0.0056	1	44.98	1.3	K	DSYVGDEAQSKR	G			Locus:1.1.1.906.3	emPAI	0.1
528	gi|1402898	gst6 [Arabidopsis thaliana]	38	23746	1	0	1	0	8.5	17642	1	1	1	957.433	1912.85	2	1912.85	-0.0026	0	37.63	6.9	K	GMFGMTTDPAAVQELEGK	L	2 Oxidation (M)	0.020020000000000000.0	Locus:1.1.1.1189.32	emPAI	0.14
529	gi|38637567	hypothetical protein [Oryza sativa Japonica Group]	37	52548	1	0	1	0	3.8	16786	1	1	1	611.632	1831.87	3	1831.9	-0.029	0	37.46	11	R	GALYGIMSDGTTYQVIK	H	Oxidation (M)	0.00000020000000000.0	Locus:1.1.1.1022.13	emPAI	0.06
530	gi|166778	meri-5 [Arabidopsis thaliana]	37	28335	1	0	1	0	6.5	14815	1	1	1	834.455	1666.89	2	1666.89	0.002	0	37.3	9.4	K	LVPGNSAGTVTTFYLK	S			Locus:1.1.1.1216.29	emPAI	0.12
531	gi|440183	similar to outer membrane protein X from Enterobacter cloacae, Swiss-Prot Accession Number P25253; ORF2, partial [Escherichia coli]	37	14761	1	0	1	0	15.3	20921	1	1	1	823.391	2467.15	3	2467.15	-0.0016	1	37.27	12	K	YRYEEDNSPLGVIGSFTYTEK	S			Locus:1.1.1.1348.49	emPAI	0.23
532	gi|348667546	hypothetical protein PHYSODRAFT_528296 [Phytophthora sojae]	37	277596	1	0	1	0	0.7	14303	1	1	1	538.956	1613.85	3	1613.8	0.0453	0	36.81	13	K	NGILAQIAGTVNGGGNR	D	3 Deamidated (NQ)	0.10000100000000010.0	Locus:1.1.1.1039.19	emPAI	0.01
533	gi|18652415	polyprotein [Sugarcane mosaic virus]	36	348933	6	0	3	0	1.2	17887	1	1	1	647.649	1939.92	3	1939.88	0.0429	0	35.95	16	R	LQFMEEWNLGEQMLR	N	Deamidated (NQ); Oxidation (M)	0.000000010000200.0	Locus:1.1.1.1253.15	emPAI	0.01
534	gi|15225798	3-ketoacyl-CoA thiolase 2 [Arabidopsis thaliana]	36	49061	1	0	1	0	5.4	20464	1	1	1	784.772	2351.29	3	2351.29	0.0025	0	35.75	11	R	TFAAVGVDPAIMGIGPAVAIPAAVK	A	Oxidation (M)	0.0000000000020000000000000.0	Locus:1.1.1.1361.25	emPAI	0.07
535	gi|15237207	glycosyl hydrolase family 81 protein [Arabidopsis thaliana]	36	83277	1	0	1	0	2.3	15729	1	1	1	877.408	1752.8	2	1752.81	-0.0085	0	35.71	13	K	DGVSSINCGDGFSGIIR	I			Locus:1.1.1.1233.39	emPAI	0.04
536	gi|555970	glutamine synthetase, partial (chloroplast) [Solanum lycopersicum]	36	20901	1	0	1	0	8.4	16625	1	1	1	909.435	1816.86	2	1816.85	0.006	0	35.68	16	K	HETASIDQFSWGVANR	G			Locus:1.1.1.1178.43	emPAI	0.16
537	gi|320101106	hypothetical protein [Desulfurococcus mucosus DSM 2162]	36	30870	1	0	1	0	3.6	4307	1	1	1	529.339	1056.66	2	1056.64	0.0235	1	35.54	4.8	M	GASVVLRLSR	R			Locus:1.1.1.1611.5	emPAI	0.11
538	gi|333895521	hypothetical protein ambt_20515 [Alteromonas sp. SN2]	35	24714	1	0	1	0	4.4	5199	1	1	1	551.308	1100.6	2	1100.63	-0.0322	1	35.43	17	K	GSKHTIFLAK	K			Locus:1.1.1.1338.11	emPAI	0.14
539	gi|290993546	hypothetical protein NAEGRDRAFT_79118 [Naegleria gruberi]	35	31661	1	0	1	0	5.5	14174	1	1	1	803.359	1604.7	2	1604.67	0.037	0	35.38	9.2	R	NRPTEENGQNGSSSQ	-	Deamidated (NQ)	0.000000000000001.0	Locus:1.1.1.1112.50	emPAI	0.11
540	gi|4885111	calmodulin-like protein 3 [Homo sapiens]	35	16937	2	0	2	0	16.1	17396	1	1	1	943.412	1884.81	2	1884.81	-0.0028	0	34.74	8.9	R	AADTDGDGQVNYEEFVR	V			Locus:1.1.1.1173.51	emPAI	0.2
541	gi|395222365	PA14 domain-containing protein, partial [Pontibacter sp. BAB1700]	34	32879	1	0	1	0	25	23760	1	1	1	1174.15	8211.99	7	8211.88	0.1082	2	34.48	5.1	R	DFWSNVHGSTISVVPVNTNPTSTSAISSFEAPTGQGNNYGQRIRGYVTAPASGQYTFWIAADDVAELYLSTSEDPAK	K	2 Deamidated (NQ)	0.00001000000000000000000000000000000000000000000000000100000000000000000000000.0	Locus:1.1.1.2285.8	emPAI	0.1
542	gi|37520862	hypothetical protein glr1293 [Gloeobacter violaceus PCC 7421]	34	63905	1	0	1	0	2.2	10477	1	1	1	678.348	1354.68	2	1354.73	-0.0509	1	33.97	20	R	GVAGSNLPTVERR	Q			Locus:1.1.1.1200.24	emPAI	0.05
543	gi|18410433	biotin/lipoyl attachment domain-containing protein [Arabidopsis thaliana]	34	29729	1	0	1	0	6.8	16445	1	1	1	901.397	1800.78	2	1800.79	-0.0071	0	33.51	12	K	SSTTTISDGSSDASVSDGK	K			Locus:1.1.1.931.45	emPAI	0.11
544	gi|6714293	F15H18.21 [Arabidopsis thaliana]	33	130354	1	0	1	0	1.1	10959	1	1	1	690.426	1378.84	2	1378.83	0.0042	0	33.43	4.2	K	SLPFPVPLLAVAR	Q			Locus:1.1.1.1476.7	emPAI	0.03
545	gi|913758	27 kda natural rubber allergen {tryptic peptide No.14} [Hevea brasiliensis=rubber tree, Peptide Partial, 15 aa]	33	1691	2	0	1	0	100	15045	1	1	1	846.485	1690.95	2	1690.95	-0.0001	0	33.36	16	-	TVVTPVYYIPLEAVK	-			Locus:1.1.1.1357.28	emPAI	2.57
546	gi|414866706	TPA: putative HLH DNA-binding domain superfamily protein [Zea mays]	33	7714	1	0	1	0	25	19071	1	1	1	707.309	2118.91	3	2119	-0.0912	1	33.11	13	-	MSSLLLVHGCLDNRACTR	S	Deamidated (NQ); Oxidation (M)	0.200000000000100000.0	Locus:1.1.1.1185.30	emPAI	0.46
547	gi|10176767	pyrophosphate-dependent phosphofructo-1-kinase-like protein [Arabidopsis thaliana]	33	54147	1	0	1	0	2.7	12309	1	1	1	728.844	1455.67	2	1455.66	0.0104	0	32.92	20	K	SFGFDTAVEEAQR	A			Locus:1.1.1.1191.33	emPAI	0.06
548	gi|2654926	envelope protein 2 [GB virus C]	33	11110	1	1	1	1	9	3392	1	1	1	503.884	1005.75	2	1005.72	0.0341	0	32.66	0.00054	R	LVPLILLLL	-			Locus:1.1.1.1420.3	emPAI	0.31
549	gi|293374003	TonB-dependent receptor [Bacteroides ovatus SD CMC 3f]	32	109211	1	0	1	0	1.6	14967	1	1	1	840.955	1679.9	2	1679.95	-0.0505	0	32.35	33	K	VVPVPANSTTLNVQLK	S	Deamidated (NQ)	0.0000000000000100.0	Locus:1.1.1.1338.34	emPAI	0.03
550	gi|325960040	signal transduction histidine kinase [Methanobacterium sp. AL-21]	32	78699	1	0	1	0	1.5	4273	1	1	1	528.763	1055.51	2	1055.56	-0.0498	0	32.29	18	K	NGTIIEANPK	S			Locus:1.1.1.1142.6	emPAI	0.04
551	gi|4503143	cathepsin D preproprotein [Homo sapiens]	32	45037	6	0	5	0	14.6	16458	1	1	1	902.407	1802.8	2	1802.8	-0.0006	0	47.52	0.63	R	DPDAQPGGELMLGGTDSK	Y	Oxidation (M)	0.000000000020000000.0	Locus:1.1.1.1066.25	emPAI	0.07
552	gi|322699457	hypothetical protein MAC_02645 [Metarhizium acridum CQMa 102]	32	14430	1	0	1	0	20.5	21567	1	1	1	874.735	2621.18	3	2621.24	-0.0562	1	32.01	33	R	NFSVNGGMLARNGIVQGLPATSDSGR	R	4 Deamidated (NQ)	0.10001000000100010000000000.0	Locus:1.1.1.1032.50	emPAI	0.24
553	gi|15231354	beta galactosidase 1 [Arabidopsis thaliana]	32	94739	1	0	1	0	1.7	12995	1	1	1	750.356	1498.7	2	1498.69	0.0106	0	31.65	28	K	SGACSAFLANYNPK	S			Locus:1.1.1.1142.35	emPAI	0.03
554	gi|417985294	transposase [Lactobacillus casei 21/1]	32	15196	1	0	1	0	7	5348	1	1	1	554.293	1106.57	2	1106.61	-0.0359	2	31.65	36	K	SEKNIFRIT	-			Locus:1.1.1.1202.11	emPAI	0.22
555	gi|392397481	signal transduction histidine kinase [Flexibacter litoralis DSM 6794]	31	153599	1	0	1	0	1.7	21642	1	1	1	886.043	2655.11	3	2655.14	-0.0346	0	31.45	14	R	EEDIDLVLMDSVMPEMNGLDAMR	I	Deamidated (NQ); 2 Oxidation (M)	0.00000000200000021000000.0	Locus:1.1.1.1310.38	emPAI	0.02
556	gi|381398130	hypothetical protein OR221_2083 [Microbacterium laevaniformans OR221]	31	16609	1	0	1	0	8.7	10163	1	1	1	670.383	1338.75	2	1338.77	-0.0221	1	31	27	R	ARLTPLTAVNAGR	L			Locus:1.1.1.1337.24	emPAI	0.2
557	gi|19553237	signal peptidase I [Corynebacterium glutamicum ATCC 13032]	30	28511	1	0	1	0	26.7	23746	1	1	1	1247.7	7480.18	6	7480.31	-0.1248	2	29.85	13	K	RIIATGGQTVSCQAGDPGIMVDGKEVDDSYTLQPAQFPIDETSGSTECGGNYFGPITVPGGNYFMMGDNR	T	3 Deamidated (NQ); 2 Oxidation (M)	0.0000000100001000000000000000000000000000000000000000000000000000220010.0	Locus:1.1.1.2315.51	emPAI	0.12
558	gi|15218936	ABC transporter G family member 36 [Arabidopsis thaliana]	29	165831	2	0	2	0	1.5	12799	1	1	1	744.374	1486.73	2	1486.73	-0.001	0	29.26	72	K	VVEYFESFPGVSK	I			Locus:1.1.1.1254.33	emPAI	0.02
559	gi|308472557	hypothetical protein CRE_05998 [Caenorhabditis remanei]	29	48093	1	0	1	0	4.2	18314	1	1	1	1000.46	1998.91	2	1999.01	-0.097	0	28.64	65	K	LIESLLGEMTNLYPPHR	L	Deamidated (NQ); Oxidation (M)	0.00000000201000000.0	Locus:1.1.1.1444.13	emPAI	0.07
560	gi|402221141	hypothetical protein DACRYDRAFT_95366 [Dacryopinax sp. DJM-731 SS1]	28	83878	1	0	1	0	1.5	6139	1	1	1	573.364	1144.71	2	1144.67	0.042	1	28.37	13	K	AGKQVPAPLHK	H			Locus:1.1.1.1668.5	emPAI	0.04
561	gi|15233457	hexokinase 1 [Arabidopsis thaliana]	28	54015	2	0	2	0	5.6	13380	1	1	1	764.429	1526.84	2	1526.84	0.0012	0	28.19	68	R	IAALVNDTVGTLAGGR	Y			Locus:1.1.1.1221.26	emPAI	0.06
562	gi|255560265	Phytochrome-interacting factor, putative [Ricinus communis]	25	62964	1	0	1	0	5.2	22057	1	1	1	924.007	2769	3	2769.08	-0.0763	1	24.83	4.1	R	STSGGDNGGVGGAAAACGASSRGNNNNNNR	E	6 Deamidated (NQ)	0.000000100000000000000001111100.0	Locus:1.1.1.954.11	emPAI	0.05
563	gi|218261456	hypothetical protein PRABACTJOHN_01937, partial [Parabacteroides johnsonii DSM 18315]	23	109141	1	0	1	0	1.4	13095	1	1	1	753.454	1504.89	2	1504.85	0.0432	0	23.38	69	K	TGVISQLQLFLTGK	N	Deamidated (NQ)	0.00000001000000.0	Locus:1.1.1.1405.16	emPAI	0.03
564	gi|195419577	GK18479 [Drosophila willistoni]	23	14803	1	0	1	0	18	21187	1	1	1	636.244	2540.95	4	2541.02	-0.0712	0	23.31	11	K	GFSGPESSAGAEYPMSQSGPCHQR	L	2 Deamidated (NQ); Oxidation (M)	0.000000000000002010000010.0	Locus:1.1.1.1281.14	emPAI	0.23
565	gi|168037247	predicted protein [Physcomitrella patens subsp. patens]	23	42136	1	0	1	0	3.2	9605	1	1	1	657.388	1312.76	2	1312.75	0.0154	2	22.84	170	K	KHKSSSSQIIAK	H			Locus:1.1.1.1389.26	emPAI	0.08

## Sheet: TEV-TSTNIa2 (VPg tagged)
"Protein hits from complexes purified from A. thaliana tissues infected with TEV-TSTNIa2 (VPg tagged)"
prot_hit_num	prot_acc	prot_desc	prot_score	prot_mass	prot_matches	prot_matches_sig	prot_sequences	prot_sequences_sig	prot_cover	pep_query	pep_rank	pep_isbold	pep_isunique	pep_exp_mz	pep_exp_mr	pep_exp_z	pep_calc_mr	pep_delta	pep_miss	pep_score	pep_expect	pep_res_before	pep_seq	pep_res_after	pep_var_mod	pep_var_mod_pos	pep_scan_title		emPAI
1	gi|115606140	polyprotein [Tobacco etch virus]	35418	348050	1599	868	121	72	39	22099	1	1	0	993.23	3968.89	4	3968.89	-0.0002	0	33.98	26	R	DYNPISSTICHLTNESDGHTTSLYGIGFGPFIITNK	H			Locus:1.1.1.1529.9	emPAI	12.32
2	gi|9790345	polyprotein [Tobacco etch virus]	29893	348282	1317	676	112	67	37.9	22099	1	0	0	993.23	3968.89	4	3968.89	-0.0002	0	33.98	26	R	DYNPISSTICHLTNESDGHTTSLYGIGFGPFIITNK	H			Locus:1.1.1.1529.9	emPAI	9.84
3	gi|358444410	polyprotein [Tobacco etch virus]	26419	348264	1110	591	97	52	32.9	22057	1	1	0	788.785	3938.89	5	3938.88	0.0086	0	20.75	540	R	DYNPISSAICHLTNESDGHTTSLYGIGFGPFIITNK	H			Locus:1.1.1.1529.4	emPAI	5.2
4	gi|609608	polyprotein [Tobacco etch virus]	23912	348213	1000	529	90	44	30	22057	1	0	0	788.785	3938.89	5	3938.88	0.0086	0	20.75	540	R	DYNPISSAICHLTNESDGHTTSLYGIGFGPFIITNK	H			Locus:1.1.1.1529.4	emPAI	4.55
5	gi|25013638	NIa-Pro protein [Tobacco etch virus]	18951	27738	546	370	19	13	93.8	22099	1	0	0	993.23	3968.89	4	3968.89	-0.0002	0	33.98	26	R	DYNPISSTICHLTNESDGHTTSLYGIGFGPFIITNK	H			Locus:1.1.1.1529.9	emPAI	7780.18
6	gi|27065460	Chain A, Catalytically Inactive Tobacco Etch Virus Protease Complexed With Substrate	18307	27719	542	350	30	15	71.6	22099	1	0	0	993.23	3968.89	4	3968.89	-0.0002	0	33.98	26	R	DYNPISSTICHLTNESDGHTTSLYGIGFGPFIITNK	H			Locus:1.1.1.1529.9	emPAI	15365.2
7	gi|25013631	NIb protein [Tobacco etch virus]	8132	59097	567	230	44	32	80.7	21668	1	0	0	851.181	3400.69	4	3400.69	0.007	1	29.33	93	R	NFYAWVLEQAPYSQLAEEGKAPYLAETALK	F	Deamidated (NQ)	0.000000001000000000000000000000.0	Locus:1.1.1.1527.6	emPAI	367.33
8	gi|224546	capsid protein precursor	6221	81273	407	179	36	25	46.8	21668	1	0	0	851.181	3400.69	4	3400.69	0.007	1	29.33	93	R	NFYAWVLEQAPYSQLAEEGKAPYLAETALK	F	Deamidated (NQ)	0.000000001000000000000000000000.0	Locus:1.1.1.1527.6	emPAI	21.77
9	gi|55956899	keratin, type I cytoskeletal 9 [Homo sapiens]	3646	62255	138	74	43	32	90.2	22466	1	1	1	1243.99	4971.95	4	4971.93	0.0216	0	30.14	5.2	R	GGSGGSYGGGSGSGGGSGGGYGGGSGGGHSGGSGGGHSGGSGGNYGGGSGSGGGSGGGYGGGSGSR	G			Locus:1.1.1.915.47	emPAI	12.79
10	gi|11935049	keratin 1 [Homo sapiens]	3481	66198	189	99	49	35	64.1	21416	1	1	0	1104.78	3311.31	3	3311.3	0.0083	0	134.92	2.3e-10	R	GSYGSGGSSYGSGGGSYGSGGGGGGHGSYGSGSSSGGYR	G			Locus:1.1.1.942.17	emPAI	19.19
11	gi|375314779	keratin 1 [Homo sapiens]	3476	66197	186	98	49	35	64.1	21416	1	0	0	1104.78	3311.31	3	3311.3	0.0083	0	134.92	2.3e-10	R	GSYGSGGSSYGSGGGSYGSGGGGGGHGSYGSGSSSGGYR	G			Locus:1.1.1.942.17	emPAI	19.19
12	gi|332206844	PREDICTED: keratin, type II cytoskeletal 1-like [Nomascus leucogenys]	2631	56798	154	78	41	28	58.9	19891	1	0	0	978.18	2931.52	3	2931.51	0.0094	1	88.25	9.6e-05	R	FLEQQNQVLQTKWELLQQVDTSTR	T			Locus:1.1.1.1284.16	emPAI	17.68
13	gi|47132620	keratin, type II cytoskeletal 2 epidermal [Homo sapiens]	2475	65678	115	61	51	31	79.3	22286	1	1	1	1024.02	4092.05	4	4092.05	0.0014	0	20.43	520	R	FGGFGGPGGVGGLGGPGGFGPGGYPGGIHEVSVNQSLLQPLNVK	V	Deamidated (NQ)	0.00000000000000000000000000000000001000000000.0	Locus:1.1.1.1459.34	emPAI	6.76
14	gi|395744345	PREDICTED: keratin, type II cytoskeletal 1 [Pongo abelii]	2191	52849	116	54	34	23	49	18117	1	1	0	680.028	2716.08	4	2716.08	0.0066	0	108.87	1.2e-07	R	GSYGSGGGSYGSGGGGGGHGSYGSGSSSGGYR	G			Locus:1.1.1.987.13	emPAI	10.24
15	gi|21961605	Keratin 10 [Homo sapiens]	2169	59020	128	58	31	21	57	20404	1	1	0	1018.22	3051.63	3	3051.62	0.0092	1	64.75	0.017	K	TIDDLKNQILNLTTDNANILLQIDNAR	L			Locus:1.1.1.1554.9	emPAI	9.86
16	gi|164708555	viral protein genome-linked protein [Tobacco etch virus]	2131	21369	156	58	13	9	63.8	21101	1	0	0	809.666	3234.64	4	3234.63	0.0051	1	38.7	9.4	R	FVDPLTGHTIDESTNAPIDLVQHEFGKVR	K			Locus:1.1.1.1373.23	emPAI	336.44
17	gi|297262447	PREDICTED: keratin, type II cytoskeletal 1-like isoform 6 [Macaca mulatta]	2001	65341	138	68	42	28	49.5	21974	1	1	1	926.88	3703.49	4	3703.49	0.0003	1	39.26	1.1	R	GSYGSGGGSYGSGGGGGGHGSYGSGSSSGGYRGGSGGGGGGSSGGR	G			Locus:1.1.1.891.25	emPAI	12.45
18	gi|2197108	polyprotein [Tobacco etch virus]	1993	31290	105	48	9	5	36.5	22073	1	1	1	989.729	3954.89	4	3954.86	0.0231	0	38.22	9.4	R	DYNPISSAICHLTNESEGHTTSLYGIGFGPFIITNK	H	2 Deamidated (NQ)	0.001000000000010000000000000000000000.0	Locus:1.1.1.1500.13	emPAI	26.94
19	gi|403296723	PREDICTED: uncharacterized protein LOC101046470 [Saimiri boliviensis boliviensis]	1484	66210	87	38	34	16	44.1	19891	6	0	0	978.18	2931.52	3	2931.49	0.0272	1	56.14	0.16	R	FLEQQNQVLQTKWELLQQMNVGTR	S	Deamidated (NQ)	0.000000000000000000010000.0	Locus:1.1.1.1284.16	emPAI	2.53
20	gi|623409	keratin 10 [Homo sapiens]	1444	57384	84	36	22	13	44.7	20404	1	0	0	1018.22	3051.63	3	3051.62	0.0092	1	64.75	0.017	K	TIDDLKNQILNLTTDNANILLQIDNAR	L			Locus:1.1.1.1554.9	emPAI	3.03
21	gi|164708549	viral protein genome-linked protein [Tobacco etch virus]	1428	21326	136	45	10	6	64.4	21360	1	1	1	1098.21	3291.61	3	3291.61	0.002	1	30.59	65	R	MLLDDDIDYPSFPTHTTIHAYLVNSGTKK	V			Locus:1.1.1.1190.23	emPAI	92.14
22	gi|79358114	acetyl-CoA carboxylase 1 [Arabidopsis thaliana]	1183	252819	102	36	81	32	46.6	21521	1	1	0	836.442	3341.74	4	3341.73	0.0111	0	48.15	0.91	K	LGGIPVGVVAVETQTVMQIIPADPGQLDSHER	V	Oxidation (M)	0.00000000000000002000000000000000.0	Locus:1.1.1.1457.16	emPAI	1.18
23	gi|40795897	hornerin precursor [Homo sapiens]	1141	283111	27	21	15	12	10	22419	1	1	1	950.602	4747.97	5	4747.95	0.0212	0	53.37	0.062	R	SSSSGQHGSGLGESSGFGHHESSSGQSSSYSQHGSGSGHSSGYGQHGSR	S			Locus:1.1.1.886.6	emPAI	0.24
24	gi|332206121	PREDICTED: hypothetical protein LOC100596772 [Nomascus leucogenys]	1133	66822	83	34	37	17	43.9	19891	6	0	0	978.18	2931.52	3	2931.49	0.0272	1	56.14	0.16	R	FLEQQNQVLQTKWELLQQMNVGTR	T	Deamidated (NQ)	0.000000000000000000010000.0	Locus:1.1.1.1284.16	emPAI	2.32
25	gi|149723838	PREDICTED: keratin, type I cytoskeletal 10-like [Equus caballus]	902	61752	58	27	19	10	28.5	15143	1	0	0	747.383	2239.13	3	2239.13	-0.0024	1	97.15	1.4e-05	K	ADLEMQIESLTEELAYLKK	N	Oxidation (M)	0.0000200000000000000.0	Locus:1.1.1.1527.2	emPAI	1.29
26	gi|297846662	F5J5.19 [Arabidopsis lyrata subsp. lyrata]	865	252642	78	27	62	24	35.3	21521	1	0	0	836.442	3341.74	4	3341.73	0.0111	0	48.15	0.91	K	LGGIPVGVVAVETQTVMQIIPADPGQLDSHER	V	Oxidation (M)	0.00000000000000002000000000000000.0	Locus:1.1.1.1457.16	emPAI	0.71
27	gi|344922810	polyprotein, partial [Iris mild mosaic virus]	761	238033	98	26	7	3	3.4	12367	1	0	1	633.963	1898.87	3	1898.85	0.0141	0	23.13	230	R	LAFMEEWDIGEQMIR	N	2 Oxidation (M)	0.000200000000200.0	Locus:1.1.1.1293.15	emPAI	0.12
28	gi|431921648	Keratin, type II cytoskeletal 1 [Pteropus alecto]	734	138695	73	31	24	14	15.5	13450	3	0	1	667.97	2000.89	3	2000.88	0.0051	1	23.76	160	R	MNSELKNMQDLVEDYR	N	Deamidated (NQ); Oxidation (M)	0.0100000200000000.0	Locus:1.1.1.1124.25	emPAI	0.63
29	gi|12803709	Keratin 14 [Homo sapiens]	733	51905	55	22	23	12	50.8	15434	1	1	0	770.361	2308.06	3	2308.06	0.0032	0	68.11	0.0089	R	LLEGEDAHLSSSQFSSGSQSSR	D			Locus:1.1.1.1105.29	emPAI	1.67
30	gi|357380689	Chain A, Crystal Structure Of The Chp1-Tas3 Complex Core	655	23400	25	14	2	1	14.5	11501	1	1	1	616.61	1846.81	3	1846.79	0.0217	0	40.47	2.9	K	GGGSGGGSGGSAWSHPQFEK	T	Deamidated (NQ)	0.00000000000000001000.0	Locus:1.1.1.1061.6	emPAI	0.95
31	gi|15450379	At2g39730/T5I7.3 [Arabidopsis thaliana]	639	52405	32	14	15	8	42.6	16702	1	1	1	835.102	2502.29	3	2502.28	0.003	1	80.59	0.00061	K	RVQLAETYLSQAALGDANADAIGR	G			Locus:1.1.1.1242.25	emPAI	1.82
32	gi|431890655	Keratin, type I cytoskeletal 27 [Pteropus alecto]	598	144310	46	18	15	7	9.3	15143	1	0	0	747.383	2239.13	3	2239.13	-0.0024	1	97.15	1.4e-05	K	ADLEMQIESLTEELAYLKK	N	Oxidation (M)	0.0000200000000000000.0	Locus:1.1.1.1527.2	emPAI	0.4
33	gi|57012436	keratin, type I cytoskeletal 10 [Rattus norvegicus]	569	56699	42	17	14	6	21.7	15143	1	0	0	747.383	2239.13	3	2239.13	-0.0024	1	97.15	1.4e-05	K	ADLEMQIESLTEELAYLKK	N	Oxidation (M)	0.0000200000000000000.0	Locus:1.1.1.1527.2	emPAI	1.33
34	gi|3318722	Chain E, Leech-Derived Tryptase InhibitorTRYPSIN COMPLEX	555	24142	38	19	9	6	37.2	21442	1	1	1	832.187	3324.72	4	3324.7	0.0177	1	43.85	2.6	K	IITHPNFNGNTLDNDIMLIKLSSPATLESR	V	Deamidated (NQ)	0.000000010000000000000000000000.0	Locus:1.1.1.1392.16	emPAI	7.01
35	gi|13430734	putative acetyl-CoA carboxylase [Arabidopsis thaliana]	552	58862	38	17	22	9	47.7	20722	1	1	1	1053.21	3156.61	3	3156.61	-0.0043	0	49.9	0.69	K	LADEAVCIGEAPSNQSYLVIPNVLSAAISR	G			Locus:1.1.1.1533.21	emPAI	1.66
36	gi|332260824	PREDICTED: keratin, type I cytoskeletal 16 [Nomascus leucogenys]	538	51968	40	17	18	10	35.7	14423	1	1	0	707.36	2119.06	3	2119.04	0.0177	1	121.8	5e-08	K	TEELNKEVASNSELVQSSR	S			Locus:1.1.1.1094.12	emPAI	1.37
37	gi|5031839	keratin, type II cytoskeletal 6A [Homo sapiens]	537	60293	53	16	30	12	46.6	12246	1	1	0	945.987	1889.96	2	1889.96	-0.0039	0	52.76	0.37	R	QNLEPLFEQYINNLR	R			Locus:1.1.1.1477.4	emPAI	1.22
38	gi|291406077	PREDICTED: keratin 13-like [Oryctolagus cuniculus]	521	44693	36	18	14	7	26.3	15143	1	0	0	747.383	2239.13	3	2239.13	-0.0024	1	97.15	1.4e-05	K	ADLEMQIESLTEELAYLKK	N	Oxidation (M)	0.0000200000000000000.0	Locus:1.1.1.1527.2	emPAI	1.19
39	gi|1195531	type I keratin 16 [Homo sapiens]	520	51548	41	17	20	11	42.3	15637	2	1	0	784.035	2349.08	3	2349.08	0.0005	0	98.08	9.3e-06	R	LLEGEDAHLSSQQASGQSYSSR	E			Locus:1.1.1.1029.11	emPAI	1.54
40	gi|1303695	luminal binding protein (BiP) [Arabidopsis thaliana]	520	73732	56	22	36	18	50.6	18474	1	1	0	685.57	2738.25	4	2738.26	-0.0033	2	28.22	87	K	EALEWLDENQNSEKEEYDEKLK	E			Locus:1.1.1.1193.9	emPAI	1.72
41	gi|30678473	methylcrotonoyl-CoA carboxylase subunit alpha [Arabidopsis thaliana]	509	80857	27	13	21	12	45	22264	1	1	1	1017.74	4066.94	4	4066.94	0.0058	0	30.77	50	R	TGAQAIHPGYGFLSESSDFAQLCEDSGLTFIGPPASAIR	D			Locus:1.1.1.1489.11	emPAI	0.82
42	gi|359279911	keratin 14 [Canis lupus familiaris]	506	52621	43	16	16	9	33.4	15434	1	0	0	770.361	2308.06	3	2308.06	0.0032	0	68.11	0.0089	R	LLEGEDAHLSSSQFSSGSQSSR	D			Locus:1.1.1.1105.29	emPAI	0.95
43	gi|908801	keratin type II [Homo sapiens]	505	60448	52	14	30	11	46.6	12246	1	0	0	945.987	1889.96	2	1889.96	-0.0039	0	52.76	0.37	R	QNLEPLFEQYINNLR	R			Locus:1.1.1.1477.4	emPAI	1.1
44	gi|397522045	PREDICTED: keratin, type II cytoskeletal 5 [Pan paniscus]	498	83063	69	16	38	11	41.4	12246	1	0	0	945.987	1889.96	2	1889.96	-0.0039	0	52.76	0.37	R	QNLEPLFEQYINNLR	R			Locus:1.1.1.1477.4	emPAI	1.26
45	gi|15241844	Luminal-binding protein 1 [Arabidopsis thaliana]	494	73869	56	21	36	17	50.7	18474	1	0	0	685.57	2738.25	4	2738.26	-0.0033	2	28.22	87	K	EALEWLDENQNSEKEEYDEKLK	E			Locus:1.1.1.1193.9	emPAI	1.6
46	gi|18999435	Keratin 5 [Homo sapiens]	477	62568	58	15	32	10	45.9	12246	1	0	0	945.987	1889.96	2	1889.96	-0.0039	0	52.76	0.37	R	QNLEPLFEQYINNLR	R			Locus:1.1.1.1477.4	emPAI	1.64
47	gi|7525040	ATP synthase CF1 beta subunit [Arabidopsis thaliana]	467	53957	41	21	21	13	60.6	22022	1	1	0	961.502	3841.98	4	3841.97	0.0043	1	62.65	0.031	K	KGSITSIQAVYVPADDLTDPAPATTFAHLDATTVLSR	G			Locus:1.1.1.1399.35	emPAI	2.91
48	gi|344257799	Keratin, type II cytoskeletal 1b [Cricetulus griseus]	466	93670	63	25	18	8	13.9	19891	1	0	0	978.18	2931.52	3	2931.51	0.0095	1	88.25	9.6e-05	R	FLEQQNQVLQTKWELLQQVNTSTR	T	Deamidated (NQ)	0.000000000000000000010000.0	Locus:1.1.1.1284.16	emPAI	0.73
49	gi|157689148	ATP synthase CF1 beta subunit [Berberidopsis corallina]	458	53718	34	19	17	11	44.8	15501	4	0	0	776.702	2327.08	3	2327.08	0.0053	0	23.72	260	R	MPSAVGYQPTLSTEMGTLQER	I	2 Oxidation (M)	0.200000000000002000000.0	Locus:1.1.1.1161.32	emPAI	2.29
50	gi|397482	heat shock protein 70 cognate [Arabidopsis thaliana]	456	71726	31	19	24	17	45.6	18601	1	1	0	922.387	2764.14	3	2764.13	0.0063	0	55.63	0.045	K	MYQGAGGEAGGPGASGMDDDAPPASGGAGPK	I	2 Oxidation (M)	0.2000000000000000200000000000000.0	Locus:1.1.1.1008.36	emPAI	1.45
51	gi|7525018	ATP synthase CF1 alpha subunit [Arabidopsis thaliana]	450	55351	29	18	17	10	41.8	21919	1	1	0	1209.93	3626.76	3	3626.78	-0.0182	0	31.54	47	K	QSQSAPLTVEEQIMTIYTGTNGYLDGLEIGQVR	K	Oxidation (M)	0.000000000000020000000000000000000.0	Locus:1.1.1.1551.26	emPAI	1.24
52	gi|297846664	acetyl-CoA carboxylase 2 [Arabidopsis lyrata subsp. lyrata]	420	265358	36	14	30	13	16.7	21521	1	0	0	836.442	3341.74	4	3341.73	0.0111	0	48.15	0.91	K	LGGIPVGVVAVETQTVMQIIPADPGQLDSHER	V	Oxidation (M)	0.00000000000000002000000000000000.0	Locus:1.1.1.1457.16	emPAI	0.28
53	gi|7687974	ATP synthase beta subunit [Degeneria vitiensis]	419	53663	28	17	14	10	38.4	17610	1	1	0	872.101	2613.28	3	2613.29	-0.0123	1	61.49	0.055	K	GRETVGQQINVTCEVQQLLGNNR	V	Deamidated (NQ)	0.00000001000000000000000.0	Locus:1.1.1.1401.27	emPAI	1.76
54	gi|15235029	chlorophyll a-b binding protein CP26 [Arabidopsis thaliana]	404	30195	17	8	6	3	32.5	16991	1	1	1	851.44	2551.3	3	2551.3	0.0029	1	20.37	660	R	ITNGLDFEDKLHPGGPFDPLGLAK	D	Deamidated (NQ)	0.001000000000000000000000.0	Locus:1.1.1.1315.12	emPAI	1.08
55	gi|291389217	PREDICTED: keratin 6A-like [Oryctolagus cuniculus]	394	63843	54	17	16	6	19.6	13450	3	0	0	667.97	2000.89	3	2000.88	0.0051	1	23.76	160	R	MDSELKNMQDLVEDYR	N	Oxidation (M)	0.0000000200000000.0	Locus:1.1.1.1124.25	emPAI	1.12
56	gi|356568992	PREDICTED: heat shock cognate 70 kDa protein 2-like isoform 1 [Glycine max]	392	71587	28	18	22	16	37.9	17895	1	0	0	886.767	2657.28	3	2657.26	0.0176	0	66	0.019	K	EQVFSTYSDNQPGVLIQVYEGER	A			Locus:1.1.1.1360.12	emPAI	1.34
57	gi|7329685	transketolase-like protein [Arabidopsis thaliana]	391	81937	19	7	15	7	26.4	14218	1	1	1	693.038	2076.09	3	2076.09	0.0011	0	68.35	0.0091	K	VVPGFLGGSADLASSNMTLLK	A			Locus:1.1.1.1405.4	emPAI	0.54
58	gi|62902817	ATP synthase beta subunit [Mortonia greggii]	389	52682	26	14	14	8	40.4	22022	1	0	0	961.502	3841.98	4	3841.97	0.0043	1	62.65	0.031	K	KGSITSIQAVYVPADDLTDPAPATTFAHLDATTVLSR	G			Locus:1.1.1.1399.35	emPAI	1.48
59	gi|18394888	catalase 3 [Arabidopsis thaliana]	385	57059	33	11	18	10	50.4	21682	1	1	1	1135.89	3404.64	3	3404.63	0.0089	0	87.36	0.00014	K	YRPSSAYNAPFYTTNGGAPVSNNISSLTIGER	G	Deamidated (NQ)	0.00000000000000100000000000000000.0	Locus:1.1.1.1290.17	emPAI	1.07
60	gi|41584275	heat shock cognate protein 70 [Eutrema halophilum]	374	71601	28	16	20	14	33	17058	1	0	0	854.09	2559.25	3	2559.25	0.0035	0	51.2	0.56	K	SINPDEAVAYGAAVQGAILSGEGNEK	V			Locus:1.1.1.1399.29	emPAI	1.14
61	gi|21489935	keratin, type I cytoskeletal 14 [Mus musculus]	372	53176	30	12	11	6	23.1	14334	2	0	0	1052.48	2102.95	2	2102.94	0.0088	0	49.35	0.54	R	GQVGGDVNVEMDAAPGVDLSR	I	2 Deamidated (NQ); Oxidation (M)	0.010000010020000000000.0	Locus:1.1.1.1071.51	emPAI	0.62
62	gi|7525041	ribulose-1,5-bisphosphate carboxylase/oxygenase large subunit [Arabidopsis thaliana]	361	53435	31	13	15	7	43.8	22026	1	1	0	964.475	3853.87	4	3853.86	0.005	0	58.74	0.088	R	VTPQPGVPPEEAGAAVAAESSTGTWTTVWTDGLTSLDR	Y			Locus:1.1.1.1517.11	emPAI	1.05
63	gi|298568014	ribulose-1,5-bisphosphate carboxylase/oxygenase large subunit [Guettarda crispiflora]	357	50948	26	13	12	7	37.8	22026	1	0	0	964.475	3853.87	4	3853.86	0.005	0	58.74	0.088	R	VTPQPGVPPEEAGAAVAAESSTGTWTTVWTDGLTSLDR	Y			Locus:1.1.1.1517.11	emPAI	0.99
64	gi|2961307	ribulose-1,5-bisphosphate carboxylase [Rondeletia odorata]	355	53618	24	12	12	6	32.7	22026	1	0	0	964.475	3853.87	4	3853.86	0.005	0	58.74	0.088	R	VTPQPGVPPEEAGAAVAAESSTGTWTTVWTDGLTSLDR	Y			Locus:1.1.1.1517.11	emPAI	0.82
65	gi|3355776	ribulose-1,5-bisphosphate carboxylase/oxygenase large subunit [Lamium maculatum]	355	52933	19	12	9	6	31.1	22024	1	1	0	964.475	3853.87	4	3853.86	0.005	0	26.18	160	R	VTPQPGVPPQEAGAAVAAESSTGTWTTVWTDGLTSLDR	Y	Deamidated (NQ)	0.00010000000000000000000000000000000000.0	Locus:1.1.1.1527.7	emPAI	0.83
66	gi|169821612	ribulose-1,5-bisphosphate carboxylase/oxygenase large subunit [Annona bicolor]	352	51082	20	11	9	5	30.5	22026	1	0	0	964.475	3853.87	4	3853.86	0.005	0	58.74	0.088	R	VTPQPGVPPEEAGAAVAAESSTGTWTTVWTDGLTSLDR	Y			Locus:1.1.1.1517.11	emPAI	0.87
67	gi|15234129	protochlorophyllide reductase B [Arabidopsis thaliana]	348	43560	8	7	6	5	21.4	15120	1	1	1	1119.53	2237.04	2	2237.03	0.0144	0	89.69	6.5e-05	R	GLAGGLNGLNSSAMIDGGDFDGAK	A	Deamidated (NQ)	0.000000000100000000000000.0	Locus:1.1.1.1267.26	emPAI	0.67
68	gi|379991199	RuBisCO, partial (chloroplast) [Rhipsalis paradoxa]	345	45272	15	10	7	5	25.4	14839	3	0	0	729.333	2184.98	3	2184.97	0.0026	1	71.39	0.0033	R	GGLDFTKDDENVNSQPFMR	W	Oxidation (M)	0.0000000000000000020.0	Locus:1.1.1.1169.11	emPAI	0.88
69	gi|15232682	protein heat shock protein 70-3 [Arabidopsis thaliana]	342	71559	32	16	24	14	40.2	17895	1	0	0	886.767	2657.28	3	2657.26	0.0176	0	66	0.019	K	EQVFSTYSDNQPGVLIQVYEGER	A			Locus:1.1.1.1360.12	emPAI	1.05
70	gi|15222111	glyceraldehyde-3-phosphate dehydrogenase (NADP+) (phosphorylating) [Arabidopsis thaliana]	338	43105	25	11	13	6	40.1	17026	1	1	0	853.086	2556.24	3	2556.22	0.0127	0	75.34	0.0022	K	YDSTLGIFDADVKPSGDSALSVDGK	I			Locus:1.1.1.1294.22	emPAI	0.94
71	gi|548689	RecName: Full=Ribulose bisphosphate carboxylase large chain; Short=RuBisCO large subunit	336	52496	24	10	11	5	33.8	22026	1	0	0	964.475	3853.87	4	3853.86	0.005	0	58.74	0.088	R	VTPQPGVPPEEAGAAVAAESSTGTWTTVWTDGLTSLDR	Y			Locus:1.1.1.1517.11	emPAI	0.73
72	gi|15239735	thiazole biosynthetic enzyme [Arabidopsis thaliana]	320	36755	10	7	7	6	29.5	14930	1	1	0	1101.54	2201.07	2	2201.07	-0.0034	0	31.49	50	R	EVVPGMIVTGMEVAEIDGAPR	M	2 Oxidation (M)	0.000002000020000000000.0	Locus:1.1.1.1230.48	emPAI	1
73	gi|57012368	keratin, type II cytoskeletal 1b [Rattus norvegicus]	319	57391	40	14	12	5	13.9	19891	1	0	0	978.18	2931.52	3	2931.51	0.0095	1	88.25	9.6e-05	R	FLEQQNQVLQTKWELLQQVNTSTR	T	Deamidated (NQ)	0.000000000000000000010000.0	Locus:1.1.1.1284.16	emPAI	0.48
74	gi|344266891	PREDICTED: keratin, type II cytoskeletal 1b [Loxodonta africana]	310	62219	35	13	7	4	9.6	19891	1	0	0	978.18	2931.52	3	2931.51	0.0095	1	88.25	9.6e-05	R	FLEQQNQVLQTKWELLQQVNTSTR	S	Deamidated (NQ)	0.000000000000000000010000.0	Locus:1.1.1.1284.16	emPAI	0.36
75	gi|383418249	keratin, type I cytoskeletal 17 [Macaca mulatta]	309	48237	35	11	16	7	34.3	14334	2	0	0	1052.48	2102.95	2	2102.94	0.0088	0	49.35	0.54	R	GQVGGDVNVEMDAAPGVDLSR	I	2 Deamidated (NQ); Oxidation (M)	0.010000010020000000000.0	Locus:1.1.1.1071.51	emPAI	0.59
76	gi|390467734	PREDICTED: LOW QUALITY PROTEIN: keratin, type II cytoskeletal 1b [Callithrix jacchus]	306	57158	36	12	8	3	12.5	19891	1	0	0	978.18	2931.52	3	2931.51	0.0094	1	88.25	9.6e-05	R	FLEQQNQVLQTKWELLQQVDTSTR	T			Locus:1.1.1.1284.16	emPAI	0.4
77	gi|166704	glyceraldehyde 3-phosphate dehydrogenase [Arabidopsis thaliana]	303	42766	25	10	13	5	36.1	11302	1	0	0	917.456	1832.9	2	1832.9	-0.0012	0	84.61	0.00024	K	GILDVCDEPLVSVDFR	C			Locus:1.1.1.1341.29	emPAI	0.81
78	gi|5737805	ribulose-1,5-bisphosphate carboxylase/oxygenase [Guringalia dimorpha]	289	51443	17	10	8	5	26.3	22026	1	0	0	964.475	3853.87	4	3853.86	0.005	0	58.74	0.088	R	VTPQPGVPPEEAGAAVAAESSTGTWTTVWTDGLTSLDR	Y			Locus:1.1.1.1517.11	emPAI	0.64
79	gi|336390	glyceraldehyde 3-phosphate dehydrogenase B subunit [Arabidopsis thaliana]	287	43168	22	9	11	5	33.1	12814	1	1	1	967.933	1933.85	2	1933.85	0.0002	0	71.91	0.0023	K	WPGAEAVGSGDPLEDFCK	T			Locus:1.1.1.1321.44	emPAI	0.68
80	gi|4741960	Lhcb6 protein [Arabidopsis thaliana]	287	27505	11	4	4	2	24.4	16305	1	1	1	809.375	2425.1	3	2425.1	0.0013	0	32.81	28	R	WVDFFNPDSQSVEWATPWSK	T			Locus:1.1.1.1518.7	emPAI	0.99
81	gi|310109900	ATP synthase beta subunit, partial (chloroplast) [Nitraria retusa]	282	50721	23	10	15	6	29.9	15860	1	1	1	790.377	2368.11	3	2368.12	-0.0056	1	49.85	0.66	K	MPSARGYQPTLSTEMGTLQER	I	Oxidation (M)	0.000000000000002000000.0	Locus:1.1.1.1108.33	emPAI	1
82	gi|31074631	keratin 1b [Homo sapiens]	279	62049	35	11	12	3	16.8	7147	1	0	0	739.395	1476.78	2	1476.75	0.0298	0	57.01	0.12	R	FLEQQNQVLQTK	W	2 Deamidated (NQ)	0.000001100000.0	Locus:1.1.1.1041.28	emPAI	0.44
83	gi|218059636	ribulose-1, 5-bisphosphate carboxylase/oxygenase large subunit [Persicaria lapathifolia]	279	50743	18	8	8	4	26.3	22026	1	0	0	964.475	3853.87	4	3853.86	0.005	0	58.74	0.088	R	VTPQPGVPPEEAGAAVAAESSTGTWTTVWTDGLTSLDR	Y			Locus:1.1.1.1517.11	emPAI	0.55
84	gi|2687475	ribulose-1,5-bisphosphate carboxylase/oxygenase large subunit [Dendromecon rigida]	279	52015	15	8	7	4	23.2	22036	1	1	1	968.731	3870.9	4	3870.88	0.0169	0	42.23	3.9	R	VTPQPGVPAEEAGIAVAAESSTGTWTTVWTDGLTSLDR	Y	Deamidated (NQ)	0.00010000000000000000000000000000000000.0	Locus:1.1.1.1518.13	emPAI	0.54
85	gi|17065070	lipoxygenase AtLOX2 [Arabidopsis thaliana]	277	102526	21	9	19	9	28.8	19703	1	1	1	961.112	2880.31	3	2880.29	0.0269	0	65.62	0.016	K	HYYPDEELITSDEELQGWWSEVR	N			Locus:1.1.1.1458.29	emPAI	0.46
86	gi|408901302	PsbA, partial (chloroplast) [Bergia texana]	275	38245	11	7	6	3	20.9	14856	1	1	0	730.01	2187.01	3	2187	0.0055	0	81.35	0.00042	R	FGQEEETYNIVAAHGYFGR	L			Locus:1.1.1.1255.27	emPAI	0.39
87	gi|14423378	Unknown protein [Arabidopsis thaliana]	273	64603	18	8	15	6	39	22277	1	1	1	1023.24	4088.91	4	4088.9	0.0127	0	49.16	0.67	K	AATGEEVSAEDLGGATVHCTVSGVSDYFAQDELHGLAIGR	N			Locus:1.1.1.1397.22	emPAI	0.91
88	gi|14916970	RecName: Full=ATP synthase subunit alpha, mitochondrial	271	55296	18	10	14	10	31.8	15431	1	1	0	770.058	2307.15	3	2307.15	0.0036	0	117.81	1.2e-07	R	EVAAFAQFGSDLDAATQALLNR	G			Locus:1.1.1.1583.5	emPAI	0.78
89	gi|131412225	keratin, type I cytoskeletal 13 isoform a [Homo sapiens]	266	49870	33	12	18	8	40.2	14580	1	1	0	716.325	2145.95	3	2145.95	0.0043	0	51.29	0.3	R	LQSSSASYGGGFGGGSCQLGGGR	G			Locus:1.1.1.1114.14	emPAI	1.02
90	gi|358058675	hypothetical protein E5Q_02294 [Mixia osmundae IAM 14324]	258	76825	10	9	7	7	10.6	10748	1	0	0	596.669	1786.98	3	1786.98	0.0011	1	109.27	6.5e-07	R	IINEPTAAAIAYGLDKK	A			Locus:1.1.1.1225.9	emPAI	0.34
91	gi|18424620	tubulin beta-2/beta-3 chain [Arabidopsis thaliana]	258	51385	27	10	15	8	37.6	13149	1	1	0	658.337	1971.99	3	1971.99	-0.0016	0	102.91	3.6e-06	K	GHYTEGAELIDSVLDVVR	K			Locus:1.1.1.1474.2	emPAI	0.86
92	gi|308742593	photosystem II CP43 chlorophyll apoprotein [Smilax china]	254	56385	15	9	9	6	28.3	21394	1	1	0	1102.22	3303.64	3	3303.62	0.0158	0	103.69	3.1e-06	R	SAEYMTHAPLGSLNSVGGVATEINAVNYVSPR	S			Locus:1.1.1.1363.30	emPAI	0.49
93	gi|426224420	PREDICTED: keratin, type II cytoskeletal 1b [Ovis aries]	251	61170	26	10	7	2	14.5	20670	1	1	1	787.391	3145.53	4	3145.42	0.1089	2	24.93	230	K	KQIEQMHTIISDAEERGQQALQDAQQK	L	7 Deamidated (NQ); Oxidation (M)	0.010012000000000001100100110.0	Locus:1.1.1.1472.8	emPAI	0.23
94	gi|115475195	Os08g0197700 [Oryza sativa Japonica Group]	249	73630	16	8	8	5	11.4	12425	1	0	0	954.006	1906	2	1906.01	-0.0087	1	46.73	1.4	K	VTRAVVTVPAYFNDAQR	Q			Locus:1.1.1.1212.27	emPAI	0.3
95	gi|357469067	Tubulin beta chain [Medicago truncatula]	249	51074	25	9	12	7	31	13149	1	0	0	658.337	1971.99	3	1971.99	-0.0016	0	102.91	3.6e-06	K	GHYTEGAELIDSVLDVVR	K			Locus:1.1.1.1474.2	emPAI	0.76
96	gi|166706	cystolic glyceraldehyde-3-phosphate dehydrogenase [Arabidopsis thaliana]	249	37077	24	8	13	5	55.9	19930	1	1	0	739.103	2952.38	4	2952.37	0.0176	1	49.08	0.82	R	NPEDIPWAEAGADYVVESTGVFTDKDK	A			Locus:1.1.1.1467.7	emPAI	1.16
97	gi|149777700	ATP synthase beta chain [Asplenium hookerianum]	247	29158	8	7	4	3	15.7	9041	1	0	0	809.407	1616.8	2	1616.8	0.0008	0	96.01	1.7e-05	K	VALVYGQMNEPPGAR	M	Oxidation (M)	0.000000020000000.0	Locus:1.1.1.1070.7	emPAI	0.91
98	gi|7525059	photosystem II 47 kDa protein [Arabidopsis thaliana]	247	56172	10	5	6	3	15.9	16225	4	1	0	804.419	2410.24	3	2410.24	-0.0001	1	59.12	0.086	R	RMPTFFETFPVVLVDGDGIVR	A	Oxidation (M)	0.020000000000000000000.0	Locus:1.1.1.1496.11	emPAI	0.26
99	gi|349421	ribulose-1,5-bisphosphate carboxylase/oxygenase large subunit [Carica papaya]	246	53092	14	10	7	5	20.6	14839	3	0	0	729.333	2184.98	3	2184.97	0.0026	1	71.39	0.0033	R	GGLDFTKDDENVNSQPFMR	W	Oxidation (M)	0.0000000000000000020.0	Locus:1.1.1.1169.11	emPAI	0.62
100	gi|373940147	heat shock protein 70 [Haematococcus pluvialis]	246	71334	16	9	13	8	20.8	17895	1	0	0	886.767	2657.28	3	2657.26	0.0176	0	66	0.019	K	EQVFSTYSDNQPGVLIQVYEGER	A			Locus:1.1.1.1360.12	emPAI	0.5
101	gi|15227559	tubulin beta [Arabidopsis thaliana]	246	51341	27	9	14	7	34.1	13149	1	0	0	658.337	1971.99	3	1971.99	-0.0016	0	102.91	3.6e-06	K	GHYTEGAELIDSVLDVVR	K			Locus:1.1.1.1474.2	emPAI	0.75
102	gi|15229231	glyceraldehyde-3-phosphate dehydrogenase, cytosolic [Arabidopsis thaliana]	242	37005	27	8	14	5	58.3	19930	1	0	0	739.103	2952.38	4	2952.37	0.0176	1	49.08	0.82	R	NPEDIPWAEAGADYVVESTGVFTDKDK	A			Locus:1.1.1.1467.7	emPAI	0.99
103	gi|426372682	PREDICTED: uncharacterized protein LOC101138769 [Gorilla gorilla gorilla]	239	117957	28	8	17	8	16.1	11189	1	1	0	911.474	1820.93	2	1820.94	-0.0042	0	60.12	0.067	K	VQQLQISVDQHGDNLK	N			Locus:1.1.1.1115.25	emPAI	0.28
104	gi|350584000	PREDICTED: keratin, type II cytoskeletal 78-like [Sus scrofa]	238	42842	14	9	3	1	8.1	7147	1	0	0	739.395	1476.78	2	1476.75	0.0298	0	57.01	0.12	R	FLEQQNQVLQTK	W	2 Deamidated (NQ)	0.000001100000.0	Locus:1.1.1.1041.28	emPAI	0.16
105	gi|56112435	beta-tubulin [Lotus corniculatus]	238	47541	25	9	11	6	27	13149	1	0	0	658.337	1971.99	3	1971.99	-0.0016	0	102.91	3.6e-06	K	GHYTEGAELIDSVLDVVR	K			Locus:1.1.1.1474.2	emPAI	0.71
106	gi|296089684	unnamed protein product [Vitis vinifera]	236	64153	20	7	13	5	18.9	14145	1	1	0	1034.01	2066.01	2	2066.02	-0.0154	0	26.28	170	R	VEIESLFDGIDFSEPLTR	A			Locus:1.1.1.1511.11	emPAI	0.49
107	gi|68565781	RecName: Full=Ribulose bisphosphate carboxylase/oxygenase activase 2, chloroplastic; Short=RA 2; Short=RuBisCO activase 2; AltName: Full=RuBisCO activase beta form; Flags: Precursor	236	48251	15	7	6	3	19.3	15790	1	1	0	1184.01	2366	2	2366.03	-0.0333	0	31.1	19	R	QYNLDNNMDGFYIAPAFMDK	L			Locus:1.1.1.1542.18	emPAI	0.7
108	gi|62122917	filaggrin-2 [Homo sapiens]	234	249296	8	5	7	4	6.5	21583	1	1	1	1125.75	3374.23	3	3374.23	0.0028	0	49	0.017	R	TGSSQSSCCGQYGSGGSQSCSNGQHEYGSCGR	F	Deamidated (NQ)	0.00000000000000000000010000000000.0	Locus:1.1.1.887.8	emPAI	0.07
109	gi|15233779	chloroplast heat shock protein 70-1 [Arabidopsis thaliana]	233	76575	28	10	24	9	34.8	16979	1	1	0	851.106	2550.29	3	2550.29	0.006	0	67.51	0.013	K	IELSSLTQTNMSLPFITATADGPK	H	Oxidation (M)	0.000000000020000000000000.0	Locus:1.1.1.1397.16	emPAI	0.88
110	gi|7525029	photosystem II 44 kDa protein [Arabidopsis thaliana]	229	52063	15	8	9	5	30.2	21394	1	0	0	1102.22	3303.64	3	3303.62	0.0158	0	103.69	3.1e-06	R	SAEYMTHAPLGSLNSVGGVATEINAVNYVSPR	S			Locus:1.1.1.1363.30	emPAI	0.45
111	gi|15237059	Elongation factor Tu [Arabidopsis thaliana]	229	51883	14	4	8	4	24.6	13967	1	1	1	1026.02	2050.02	2	2050.01	0.0153	0	27.06	140	K	IYELMDAVDDYIPIPQR	Q			Locus:1.1.1.1392.38	emPAI	0.36
112	gi|30506	desmoglein type 1 [Homo sapiens]	228	114670	13	3	11	2	15.1	15419	1	1	1	769.039	2304.1	3	2304.1	0.0001	1	47.68	1.2	R	TMNNFLDREQYGQYALAVR	G	Oxidation (M)	0.0200000000000000000.0	Locus:1.1.1.1172.36	emPAI	0.18
113	gi|15222729	RuBisCO large subunit-binding protein subunit beta [Arabidopsis thaliana]	224	64169	8	5	5	4	11	8919	1	1	1	804.392	1606.77	2	1606.77	0.0008	0	72.18	0.0038	K	ETSTIVGDGSTQDAVK	K			Locus:1.1.1.1033.20	emPAI	0.35
114	gi|357471509	Photosystem II CP43 chlorophyll apoprotein [Medicago truncatula]	224	87922	18	7	9	4	17.2	21394	1	0	0	1102.22	3303.64	3	3303.62	0.0158	0	103.69	3.1e-06	R	SAEYMTHAPLGSLNSVGGVATEINAVNYVSPR	S			Locus:1.1.1.1363.30	emPAI	0.2
115	gi|395744334	PREDICTED: keratin, type II cytoskeletal 4 isoform 3 [Pongo abelii]	223	57658	22	7	15	7	31.3	11189	1	0	0	911.474	1820.93	2	1820.94	-0.0042	0	60.12	0.067	K	VQQLQISVDQHGDNLK	N			Locus:1.1.1.1115.25	emPAI	0.56
116	gi|37544960	photosystem II CP43 protein [Trimenia moorei]	222	47331	13	7	7	4	23.7	21565	1	1	1	841.17	3360.65	4	3360.68	-0.0267	1	53.08	0.35	R	SAEYMTHAPLGSLNSVGGVKTEINAVNYVSPR	S			Locus:1.1.1.1284.4	emPAI	0.5
117	gi|397522129	PREDICTED: uncharacterized protein LOC100982526 [Pan paniscus]	222	136369	32	7	21	7	16.7	11189	1	0	0	911.474	1820.93	2	1820.94	-0.0042	0	60.12	0.067	K	VQQLQISVDQHGDNLK	N			Locus:1.1.1.1115.25	emPAI	0.24
118	gi|166640	beta-tubulin [Arabidopsis thaliana]	220	50446	21	6	12	5	32.4	18892	2	1	0	933.454	2797.34	3	2797.34	0.0038	0	39.17	8.9	R	SGPFGQIFRPDNFVFGQSGAGNNWAK	G			Locus:1.1.1.1416.15	emPAI	0.46
119	gi|15222848	glyceraldehyde 3-phosphate dehydrogenase [Arabidopsis thaliana]	212	37004	20	6	14	5	58.3	19860	1	1	0	975.13	2922.37	3	2922.36	0.0107	1	68.72	0.0087	R	NPEDIPWGEAGADFVVESTGVFTDKDK	A			Locus:1.1.1.1476.7	emPAI	0.99
120	gi|395750993	PREDICTED: suprabasin [Pongo abelii]	210	60633	4	4	2	2	6.1	10364	1	1	1	588.617	1762.83	3	1762.82	0.0038	0	94.49	2e-05	R	FGQGVHHAAGQAGNEAGR	F			Locus:1.1.1.860.3	emPAI	0.11
121	gi|295789	elongation factor 1-alpha [Arabidopsis thaliana]	203	49799	18	6	10	4	27.4	16907	1	1	1	846.779	2537.31	3	2537.31	0.0021	0	38.74	8.9	R	VETGMIKPGMVVTFAPTGLTTEVK	S	2 Oxidation (M)	0.000020000200000000000000.0	Locus:1.1.1.1263.38	emPAI	0.38
122	gi|18422193	cell division protease ftsH-5 [Arabidopsis thaliana]	202	75356	7	4	6	3	12.4	12233	1	1	0	630.667	1888.98	3	1888.97	0.0072	1	42.97	3.4	K	SKAPCIVFIDEIDAVGR	Q			Locus:1.1.1.1376.4	emPAI	0.24
123	gi|297792271	cphsc70-2 [Arabidopsis lyrata subsp. lyrata]	202	76527	28	9	24	8	34.9	16979	1	0	0	851.106	2550.29	3	2550.29	0.006	0	67.51	0.013	K	IELSSLTQTNMSLPFITATADGPK	H	Oxidation (M)	0.000000000020000000000000.0	Locus:1.1.1.1397.16	emPAI	0.8
124	gi|4204880	heat shock protein [Homo sapiens]	197	70237	7	5	6	4	9.5	10748	1	0	0	596.669	1786.98	3	1786.98	0.0011	1	109.27	6.5e-07	R	IINEPTAAAIAYGLDKK	G			Locus:1.1.1.1225.9	emPAI	0.2
125	gi|18394812	tubulin beta-5 chain [Arabidopsis thaliana]	197	50880	19	5	11	4	27.6	18892	2	0	0	933.454	2797.34	3	2797.34	0.0038	0	39.17	8.9	R	SGPFGQIFRPDNFVFGQSGAGNNWAK	G			Locus:1.1.1.1416.15	emPAI	0.37
126	gi|29336623	RecName: Full=Heat shock cognate 70 kDa protein; Short=HSP70	196	72851	11	4	8	3	9	10748	1	0	0	596.669	1786.98	3	1786.98	0.0011	1	109.27	6.5e-07	R	IINEPTAAAIAYGLDKK	V			Locus:1.1.1.1225.9	emPAI	0.19
127	gi|212499142	polyprotein [Narcissus yellow stripe virus]	190	354389	52	12	4	3	1.4	6525	3	0	0	709.902	1417.79	2	1417.78	0.0082	0	23.98	180	R	TFTAAPIDTLLAGK	V			Locus:1.1.1.1470.7	emPAI	0.04
128	gi|389092800	polyprotein [Narcissus late season yellows virus]	184	355311	36	11	4	2	1.7	11395	1	1	1	614.301	1839.88	3	1839.9	-0.0239	2	29.42	68	R	KLYLNKDAEQSDIMR	Y	Deamidated (NQ); Oxidation (M)	0.000010000000020.0	Locus:1.1.1.1058.6	emPAI	0.03
129	gi|395749171	PREDICTED: keratin, type I cuticular Ha6 [Pongo abelii]	183	92929	20	6	11	3	12.8	14580	1	0	0	716.325	2145.95	3	2145.95	0.0043	0	51.29	0.3	R	LQSSSASYGGGFGGGSCQLGGGR	G			Locus:1.1.1.1114.14	emPAI	0.19
130	gi|1351907	RecName: Full=Serum albumin; AltName: Full=BSA; AltName: Allergen=Bos d 6; Flags: Precursor	182	71244	14	6	14	6	27.3	12715	1	1	1	643.272	1926.8	3	1926.79	0.0041	1	38.6	2.2	K	CCAADDKEACFAVEGPK	L			Locus:1.1.1.1072.21	emPAI	0.43
131	gi|223099	Ig Aalpha1 Bur	180	51551	7	3	5	2	10.2	11355	1	1	1	918.962	1835.91	2	1835.93	-0.0173	0	81.98	0.00045	R	QEPSEGTTTFAVTSILR	V			Locus:1.1.1.1302.13	emPAI	0.2
132	gi|229585	Ig A1 Bur	180	74642	8	3	5	1	9.2	11355	1	0	0	918.962	1835.91	2	1835.93	-0.0173	0	81.98	0.00045	R	QEPSQGTTTFAVTSILR	V	Deamidated (NQ)	0.00001000000000000.0	Locus:1.1.1.1302.13	emPAI	0.14
133	gi|52787	unnamed protein product [Mus musculus]	180	57899	19	6	8	3	14.6	15235	1	1	1	566.762	2263.02	4	2263.1	-0.0793	1	57.99	0.077	R	VFSTRGSLGGGLSSGGFSGGSFSR	G			Locus:1.1.1.1036.15	emPAI	0.25
134	gi|5708095	ATP synthase gamma chain, chloroplast precursor [Arabidopsis thaliana]	179	33475	6	3	4	2	15.6	9390	1	1	1	553.586	1657.73	3	1657.73	0.006	1	113.92	1.3e-07	R	MSAMSSASDNASDLKK	S	Oxidation (M)	0.0002000000000000.0	Locus:1.1.1.920.2	emPAI	0.33
135	gi|42565672	protein plastid transcriptionally active 16 [Arabidopsis thaliana]	178	54325	8	3	8	3	25.1	19779	1	1	1	966.491	2896.45	3	2896.45	0.0048	0	42.46	4.2	K	VVEVSTDPSAPSRPVDELFSVIPEDGR	R			Locus:1.1.1.1371.38	emPAI	0.42
136	gi|6746592	heat shock protein 70 [Arabidopsis thaliana]	177	77230	25	7	22	6	32	16979	1	0	0	851.106	2550.29	3	2550.29	0.006	0	67.51	0.013	K	IELSSLTQTNMSLPFITATADGPK	H	Oxidation (M)	0.000000000020000000000000.0	Locus:1.1.1.1397.16	emPAI	0.58
137	gi|431921654	Keratin, type II cytoskeletal 6C, partial [Pteropus alecto]	177	61064	44	8	23	6	26.6	9734	2	0	0	848.418	1694.82	2	1694.82	0.0034	1	80.98	0.00049	K	DVDAAYMNKVELQAK	V	Deamidated (NQ)	0.000000000000100.0	Locus:1.1.1.1161.34	emPAI	0.69
138	gi|15220329	tubulin alpha-2/alpha-4 chain [Arabidopsis thaliana]	173	50194	7	4	5	4	17.1	17582	1	1	1	870.771	2609.29	3	2609.21	0.0764	0	30.54	66	K	AFHEQLSVAEITNSAFEPASMMAK	C	Deamidated (NQ)	0.000000000000100000000000.0	Locus:1.1.1.1368.28	emPAI	0.29
139	gi|221048142	polyprotein [Pepper veinal mottle virus]	171	350724	51	15	6	3	2	13265	1	1	0	994.46	1986.9	2	1986.88	0.0228	0	20.5	420	R	FVNMYGFDPTEYSFVR	F	Oxidation (M)	0.0002000000000000.0	Locus:1.1.1.1480.5	emPAI	0.04
140	gi|326934133	PREDICTED: LOW QUALITY PROTEIN: keratin, type I cytoskeletal 19-like [Meleagris gallopavo]	170	45832	21	7	9	4	11.4	6041	1	0	0	690.368	1378.72	2	1378.72	0.0014	1	68.52	0.008	K	TRLEQEIATYR	Q			Locus:1.1.1.1078.12	emPAI	0.52
141	gi|28592	serum albumin [Homo sapiens]	169	71316	9	3	7	3	12.5	9271	1	0	0	547.317	1638.93	3	1638.93	-0.0013	1	102.46	1.8e-06	K	KVPQVSTPTLVEVSR	N			Locus:1.1.1.1148.18	emPAI	0.25
142	gi|188037823	ribulose-1,5-bisphosphate carboxylase/oxygenase large subunit [Trifolium pratense]	168	22906	10	5	5	2	41	22026	1	0	0	964.475	3853.87	4	3853.86	0.005	0	58.74	0.088	R	VTPQPGVPPEEAGAAVAAESSTGTWTTVWTDGLTSLDR	Y			Locus:1.1.1.1517.11	emPAI	0.73
143	gi|224083276	catalase [Populus trichocarpa]	167	57050	9	3	4	3	10.6	9206	1	0	0	816.958	1631.9	2	1631.9	-0.0029	0	40.22	4.5	K	IWPEDILPLQPVGR	L			Locus:1.1.1.1453.6	emPAI	0.25
144	gi|84684607	chaperone protein DnaK [Maritimibacter alkaliphilus HTCC2654]	166	68581	6	4	5	3	7.9	12424	1	1	0	636.339	1906	3	1905.96	0.0373	0	37.48	11	K	VDQAVITVPAYFNDAQR	Q			Locus:1.1.1.1153.24	emPAI	0.15
145	gi|15236376	adenosylhomocysteinase 1 [Arabidopsis thaliana]	165	53971	9	4	9	4	19.4	14814	2	1	0	726.998	2177.97	3	2177.97	-0.0016	0	33.7	19	R	WCSCNIFSTQDHAAAAIAR	D			Locus:1.1.1.1213.27	emPAI	0.43
146	gi|313672217	chaperone protein dnak [Calditerrivibrio nitroreducens DSM 19672]	165	69303	5	3	4	2	6	10748	1	0	0	596.669	1786.98	3	1786.98	0.0011	1	109.27	6.5e-07	R	IINEPTAAALAYGLDKK	K			Locus:1.1.1.1225.9	emPAI	0.1
147	gi|29243204	elongation factor 1A [Avicennia marina]	164	49758	16	5	9	3	19.2	6876	1	0	0	484.563	1450.67	3	1450.67	0.0017	0	81.37	0.00034	K	YYCTVIDAPGHR	D			Locus:1.1.1.1077.6	emPAI	0.21
148	gi|129293	RecName: Full=Ovalbumin; AltName: Full=Allergen Gal d II; AltName: Full=Egg albumin; AltName: Full=Plakalbumin; AltName: Allergen=Gal d 2	163	43196	4	2	3	1	13.2	15337	1	1	1	762.045	2283.11	3	2283.16	-0.0477	1	25.57	200	R	LYAEERYPILPEYLQCVK	E			Locus:1.1.1.1321.25	emPAI	0.16
149	gi|160700529	polyprotein [Tobacco vein banding mosaic virus]	161	351442	44	11	7	2	2.7	20067	2	0	1	996.476	2986.41	3	2986.51	-0.1061	1	27.24	130	K	GNNSGQPSTVVDNTLMVIITMHYALRR	A			Locus:1.1.1.1643.5	emPAI	0.04
150	gi|260875740	polyprotein [Chilli veinal mottle virus]	158	353235	40	11	5	2	1.5	6525	3	0	0	709.902	1417.79	2	1417.78	0.0082	0	23.98	180	R	TFTAAPLDTLLAGK	V			Locus:1.1.1.1470.7	emPAI	0.02
151	gi|15232845	mitochondrial processing peptidase [Arabidopsis thaliana]	157	59180	9	2	8	2	27.1	21417	1	1	1	829.152	3312.58	4	3312.57	0.008	0	44.06	2.8	R	EMQEVEGQTDEVVLDHLHATAFQYTPLGR	T			Locus:1.1.1.1366.25	emPAI	0.24
152	gi|18423214	ATP-dependent Clp protease ATP-binding subunit ClpC [Arabidopsis thaliana]	155	103616	19	5	16	5	22.2	21560	3	1	1	1120.19	3357.56	3	3357.56	0.0043	0	22.25	380	K	AESETGEEGPMVTESDIQHIVSSWTGIPVEK	V	Oxidation (M)	0.0000000000200000000000000000000.0	Locus:1.1.1.1499.18	emPAI	0.21
153	gi|4741944	Lhcb2 protein [Arabidopsis thaliana]	153	28688	15	3	5	2	28.7	21880	1	1	1	1185.92	3554.75	3	3554.75	0.0015	0	54.33	0.25	R	IGGGPLGEGLDPLYPGGAFDPLNLAEDPEAFSELK	V			Locus:1.1.1.1617.7	emPAI	0.73
154	gi|21553354	glycine-rich RNA binding protein 7 [Arabidopsis thaliana]	153	16934	4	2	3	2	26.3	10046	1	1	1	864.429	1726.84	2	1726.84	0.0021	0	24.75	210	R	ALETAFAQYGDVIDSK	I			Locus:1.1.1.1292.29	emPAI	0.44
155	gi|430947	PSI type III chlorophyll a/b-binding protein [Arabidopsis thaliana]	152	29085	10	3	5	3	23.4	17429	1	1	1	866.096	2595.26	3	2595.23	0.0368	1	27.91	120	K	GLAGSGNPAYPGGPFFNPLGFGKDEK	S	2 Deamidated (NQ)	0.00000010000000001000000000.0	Locus:1.1.1.1303.33	emPAI	0.54
156	gi|1483215	chloroplast FtsH protease [Arabidopsis thaliana]	152	76129	7	3	6	2	12.4	14732	1	1	1	1083.52	2165.02	2	2165.03	-0.0042	0	32.1	44	K	FQEVPETGVSFADVAGADQAK	L			Locus:1.1.1.1261.48	emPAI	0.18
157	gi|15226314	chaperonin-60alpha [Arabidopsis thaliana]	150	62205	8	5	7	5	14.2	10261	1	1	1	877.465	1752.91	2	1752.92	-0.0047	0	55.34	0.18	R	AIELPNAMENAGAALIR	E			Locus:1.1.1.1335.32	emPAI	0.43
158	gi|15235475	thioredoxin-like protein HCF164 [Arabidopsis thaliana]	149	28898	2	2	2	2	10.3	7293	1	1	1	745.4	1488.79	2	1488.79	-0.0072	0	105.16	1.9e-06	R	QYLVENVNALAAGK	Q			Locus:1.1.1.1156.14	emPAI	0.24
159	gi|15222089	pathogenesis-related protein 5 [Arabidopsis thaliana]	146	26148	4	3	3	3	17.2	11951	1	1	1	936.455	1870.9	2	1870.9	-0.0035	0	96.55	1.4e-05	R	NNCPTTVWAGTLAGQGPK	L			Locus:1.1.1.1153.47	emPAI	0.62
160	gi|15081739	AT5g01530/F7A7_50 [Arabidopsis thaliana]	143	31249	9	4	7	4	25.9	16769	1	1	1	839.121	2514.34	3	2514.34	0.0039	1	38.78	7.4	K	FFDPLGLAADPEKTAQLQLAEIK	H			Locus:1.1.1.1387.28	emPAI	0.66
161	gi|57867865	alpha-tubulin [Ceratopteris richardii]	140	36010	6	3	5	3	21.2	13172	1	0	0	989.446	1976.88	2	1976.88	0.003	0	111.91	2.5e-07	K	TVGGGDDAFNTFFSETGAGK	H			Locus:1.1.1.1320.26	emPAI	0.42
162	gi|92090800	RecName: Full=Thylakoid lumenal 19 kDa protein, chloroplastic; AltName: Full=P19; Flags: Precursor	139	25021	4	3	4	3	27.1	14471	1	1	1	1064.47	2126.93	2	2126.93	-0.0019	0	62.9	0.017	K	IYYGTAASAANYGGYGGNSDR	K			Locus:1.1.1.1068.21	emPAI	0.46
163	gi|5302810	putative beta-amylase [Arabidopsis thaliana]	136	56065	2	2	2	2	5.6	8445	1	1	1	777.373	1552.73	2	1552.73	0.0037	0	65	0.037	R	SHAAELTAGYYNTR	N			Locus:1.1.1.1050.32	emPAI	0.12
164	gi|1669389	actin 8 [Arabidopsis thaliana]	135	42090	10	5	7	5	21	13116	1	1	0	656.7	1967.08	3	1967.07	0.0054	0	51.91	0.28	R	IAPEEHPVLLTEAPLNPK	A			Locus:1.1.1.1152.16	emPAI	0.57
165	gi|165917	BIIIB2 high sulfur keratin [Ovis aries]	134	11510	2	2	2	2	15.3	9777	1	1	1	850.89	1699.77	2	1699.77	-0.0006	1	101.57	2.6e-06	R	TGPATTICSSDKFCR	C			Locus:1.1.1.981.49	emPAI	0.69
166	gi|8778230	F10B6.22 [Arabidopsis thaliana]	132	81282	2	2	1	1	2.7	15197	1	1	1	752.364	2254.07	3	2254.06	0.0091	0	74.95	0.0021	R	AHAESVNLQFENPLDENTAR	E			Locus:1.1.1.1168.13	emPAI	0.04
167	gi|77416913	unknown [Solanum tuberosum]	131	51131	23	5	11	3	25.4	12567	1	0	0	960.453	1918.89	2	1918.89	-0.0005	0	70.1	0.0054	K	MASTFIGNSTSIQEMFR	R			Locus:1.1.1.1344.26	emPAI	0.37
168	gi|1066348	acetyl-CoA carboxylase biotin-containing subunit [Arabidopsis thaliana]	131	30192	4	4	3	3	16.8	19712	1	1	1	961.816	2882.43	3	2882.43	-0.0016	0	69.98	0.0074	K	ESSASSPELATEESISEFLTQVTTLVK	L			Locus:1.1.1.1885.3	emPAI	0.37
169	gi|297611781	Os11g0455500 [Oryza sativa Japonica Group]	129	57302	6	2	6	2	13.8	14814	2	0	0	726.998	2177.97	3	2177.97	-0.0016	0	33.7	19	R	WCSCNIFSTQDHAAAAIAR	D			Locus:1.1.1.1213.27	emPAI	0.25
170	gi|32532	unnamed protein product [Homo sapiens]	128	26932	3	3	1	1	5.3	6578	1	1	1	712.336	1422.66	2	1422.66	-0.005	0	92.32	2.6e-05	R	ELAEDGYSGVEVR	V			Locus:1.1.1.1105.25	emPAI	0.12
171	gi|312282567	unnamed protein product [Thellungiella halophila]	126	42944	17	5	10	3	28.3	11506	1	1	1	924.466	1846.92	2	1846.91	0.0031	0	44.16	2.8	K	GILEVCDEPLVSVDFR	C			Locus:1.1.1.1342.39	emPAI	0.56
172	gi|4586350	glucose-1-phosphate adenylyltransferase [Arabidopsis thaliana]	126	58065	4	2	3	2	8.8	12388	1	1	1	634.976	1901.91	3	1901.93	-0.0188	1	40.84	5.1	R	QSGADISISCIPIDDRR	A			Locus:1.1.1.1193.6	emPAI	0.18
173	gi|15799694	molecular chaperone DnaK [Escherichia coli O157:H7 str. EDL933]	126	69130	3	3	2	2	4.4	9399	1	0	0	830.453	1658.89	2	1658.89	0.004	0	86.59	0.00014	R	IINEPTAAALAYGLDK	G			Locus:1.1.1.1247.16	emPAI	0.1
174	gi|189220434	F0F1 ATP synthase subunit beta [Methylacidiphilum infernorum V4]	125	51204	5	3	2	1	8.8	19774	1	1	1	966.141	2895.4	3	2895.51	-0.1128	1	37.3	14	K	QDVLLFIDNIFRFSQAGSEVSALLGR	T	Deamidated (NQ)	0.00000000100000000000000000.0	Locus:1.1.1.1164.42	emPAI	0.13
175	gi|18403095	Formate--tetrahydrofolate ligase [Arabidopsis thaliana]	125	68329	3	2	3	2	7.6	14533	1	1	1	713.034	2136.08	3	2136.07	0.0071	0	91.14	5.7e-05	K	LVGPGGFVVTEAGFGSDIGTEK	F			Locus:1.1.1.1361.13	emPAI	0.15
176	gi|18401511	copper ion binding protein [Arabidopsis thaliana]	124	11940	1	1	1	1	13.3	5011	1	1	1	652.327	1302.64	2	1302.64	-0.0027	0	123.75	2.5e-08	K	VAGATASASAESGPK	V			Locus:1.1.1.854.9	emPAI	0.29
177	gi|15219234	V-type proton ATPase catalytic subunit A [Arabidopsis thaliana]	123	69111	5	2	5	2	11.4	16180	1	1	1	803.075	2406.2	3	2406.21	-0.0038	0	48.87	1	R	VLDALFPSVLGGTCAIPGAFGCGK	T			Locus:1.1.1.1501.11	emPAI	0.2
178	gi|4587545	Identical to mRNA gb|X71915 from A.thaliana and contains the Kelch motif. ESTs gb|T04568, gb|T21762, gb|H38255, gb|Z18380, gb|R30291, gb|T21120, gb|R90517, gb|T75605, gb|R30422, gb|T04568, gb|T21762, gb|T76884, gb|T76781, gb|N38072 and gb|AI100477 c	122	37155	11	4	8	4	24.6	9590	1	1	1	839.404	1676.79	2	1676.79	0.0003	0	49.35	0.69	R	SYDTVTSEWTFLTK	L			Locus:1.1.1.1362.19	emPAI	0.53
179	gi|15235745	glycine hydroxymethyltransferase [Arabidopsis thaliana]	120	57535	6	3	6	3	17	16161	1	1	1	801.41	2401.21	3	2401.2	0.0081	0	21.63	510	K	QLNAPLEEVDPEIADIIEHEK	A			Locus:1.1.1.1421.31	emPAI	0.25
180	gi|125535371	hypothetical protein OsI_37097 [Oryza sativa Indica Group]	118	40176	8	3	2	1	9.2	15655	1	0	1	784.687	2351.04	3	2351.08	-0.0409	0	61.34	0.031	K	MGINLIMMSAGELESGNAGEPAK	L	2 Oxidation (M)	0.00000022000000000000000.0	Locus:1.1.1.1106.39	emPAI	0.27
181	gi|297183580	hypothetical protein [uncultured bacterium EB000_36F02]	118	51177	4	3	2	2	5.5	7269	1	0	0	744.428	1486.84	2	1486.84	-0.002	0	58.69	0.055	K	TVIIMELINNIAK	A	Oxidation (M)	0.0000200000000.0	Locus:1.1.1.1492.9	emPAI	0.21
182	gi|18394471	oligouridylate binding protein 1B [Arabidopsis thaliana]	118	46362	2	1	2	1	6.9	9193	1	1	1	816.398	1630.78	2	1630.78	0.0012	0	118.27	9e-08	R	NQQDAQTAIDEITGK	W			Locus:1.1.1.1175.18	emPAI	0.07
183	gi|16751921	dermcidin preproprotein [Homo sapiens]	116	11391	3	2	3	2	22.7	6944	1	1	1	730.385	1458.76	2	1458.76	-0.0013	1	107.25	1.2e-06	K	LGKDAVEDLESVGK	G			Locus:1.1.1.1158.11	emPAI	1.2
184	gi|2554769	Chain A, Structure Of Glutathione S-Transferase	116	23983	3	2	3	2	19	12663	1	1	1	962.971	1923.93	2	1923.93	-0.0036	0	81.27	0.0005	K	SIYGLTTDEAVVAEEEAK	L			Locus:1.1.1.1198.42	emPAI	0.3
185	gi|125662890	glyceraldehyde-3-phosphate dehydogenase [Beta vulgaris]	115	36821	11	3	8	2	28.2	13948	2	0	0	1025.04	2048.06	2	2048.06	0.0002	0	31.49	48	K	FGIVEGLMTTVHSITATQK	T	Oxidation (M)	0.0000000200000000000.0	Locus:1.1.1.1294.50	emPAI	0.29
186	gi|291389213	PREDICTED: keratin 72-like [Oryctolagus cuniculus]	115	73108	11	3	6	3	11.1	20497	1	1	1	778.371	3109.46	4	3109.44	0.0117	1	30.49	58	K	RLYEGEIAQMQSHISDTSVVLSMDNNR	D	Deamidated (NQ); Oxidation (M)	0.000000000010000000000020000.0	Locus:1.1.1.1255.31	emPAI	0.14
187	gi|15242459	mitochondrial HSO70 2 [Arabidopsis thaliana]	115	73174	11	2	9	2	16	11188	1	1	1	911.456	1820.9	2	1820.9	-0.0049	0	28.78	92	K	SQVFSTAADNQTQVGIR	V			Locus:1.1.1.1132.51	emPAI	0.09
188	gi|323361173	beta-tubulin [Phytophthora sp. 1 EEO-2011]	115	36179	16	4	8	2	19	6973	1	0	0	731.848	1461.68	2	1461.68	0.0047	0	62.16	0.031	K	EVDEQMLNVQNK	N	Oxidation (M)	0.000002000000.0	Locus:1.1.1.1015.19	emPAI	0.42
189	gi|7525058	ATP-dependent Clp protease proteolytic subunit [Arabidopsis thaliana]	115	22140	1	1	1	1	7.7	9732	1	1	1	848.385	1694.75	2	1694.75	0.001	0	114.51	1.3e-07	R	SPGEGDTSWVDIYNR	L			Locus:1.1.1.1171.31	emPAI	0.15
190	gi|15233111	cysteine synthase C1 [Arabidopsis thaliana]	114	40130	4	3	2	2	6.8	5671	1	1	1	674.36	1346.7	2	1346.71	-0.0037	0	73.88	0.0027	R	SFGAELVLTDPAK	G			Locus:1.1.1.1229.18	emPAI	0.17
191	gi|37183160	HRPE773 [Homo sapiens]	113	19588	4	1	2	1	20.8	14867	1	1	1	1095.08	2188.14	2	2188.14	-0.0021	0	45.6	1.9	K	LGALGGNTQEVTLQPGEYITK	V			Locus:1.1.1.1198.46	emPAI	0.89
192	gi|20196891	hypothetical protein [Arabidopsis thaliana]	113	84407	29	3	1	1	1.3	1919	2	1	1	510.773	1019.53	2	1019.53	-0.0005	0	48.71	0.77	R	IGIMANGSLK	C	Deamidated (NQ); Oxidation (M)	0.0002010000.0	Locus:1.1.1.1147.11	emPAI	0.12
193	gi|710400	pyruvate dehydrogenase E1 alpha subunit [Arabidopsis thaliana]	113	43460	3	1	1	1	3.6	9301	1	1	1	822.406	1642.8	2	1642.78	0.014	0	87.5	0.00011	R	SVESSSQELLDFFR	T			Locus:1.1.1.1426.12	emPAI	0.08
194	gi|219393589	alpha-tubulin [Leukarachnion sp. ATCC PRA-24]	112	41612	2	1	2	1	7.2	13172	1	0	0	989.446	1976.88	2	1976.88	0.003	0	111.91	2.5e-07	K	TVGGGDDAFNTFFSETGAGK	H			Locus:1.1.1.1320.26	emPAI	0.08
195	gi|15238559	glutamine synthetase [Arabidopsis thaliana]	112	47780	6	3	5	2	18.4	17098	1	1	1	855.441	2563.3	3	2563.3	0.0056	0	67.69	0.012	K	VSGEVPWFGIEQEYTLLQQNVK	W			Locus:1.1.1.1520.7	emPAI	0.31
196	gi|403329774	beta-tubulin, partial [Populus trichocarpa]	112	19428	9	2	5	2	34.1	11145	1	1	1	607.304	1818.89	3	1818.92	-0.0293	1	25.03	220	R	KLTVPELTQQMWDSK	N	Oxidation (M)	0.000000000020000.0	Locus:1.1.1.1210.16	emPAI	0.62
197	gi|4930020	Chain A, T43a Mutant Human Lysozyme	111	15117	3	2	3	2	36.9	19870	1	1	0	976.464	2926.37	3	2926.37	-0.0031	0	93.75	2.8e-05	K	TPGAVNACHLSCSALLQDNIADAVACAK	R			Locus:1.1.1.1239.33	emPAI	0.5
198	gi|15238686	5-methyltetrahydropteroyltriglutamate--homocysteine methyltransferase [Arabidopsis thaliana]	111	84646	5	2	4	2	8.6	14547	1	1	1	714.093	2139.26	3	2139.26	0.0017	0	69.71	0.0014	K	ALGVDTVPVLVGPVSYLLLSK	A			Locus:1.1.1.1615.4	emPAI	0.12
199	gi|11022994	photosystem II CP47 protein [Cabomba caroliniana]	110	54632	7	2	5	2	12.9	16225	4	0	0	804.419	2410.24	3	2410.24	-0.0001	1	59.12	0.086	R	RMPTFFETFPVVLVDGDGIVR	A	Oxidation (M)	0.020000000000000000000.0	Locus:1.1.1.1496.11	emPAI	0.19
200	gi|14334740	putative fructose bisphosphate aldolase [Arabidopsis thaliana]	110	43033	3	2	3	2	11.3	16538	1	1	1	827.065	2478.17	3	2478.18	-0.0121	0	54.03	0.27	K	GLVPLVGSYDESWCQGLDGLASR	T			Locus:1.1.1.1427.14	emPAI	0.25
201	gi|164472689	polyprotein [Cowpea aphid-borne mosaic virus]	110	49469	24	5	3	3	4.4	3092	1	0	0	565.817	1129.62	2	1129.61	0.0059	0	48.7	0.76	R	IVSILEWDR	S			Locus:1.1.1.1282.4	emPAI	0.21
202	gi|17939849	mitochondrial F1 ATP synthase beta subunit [Arabidopsis thaliana]	109	63560	3	2	3	2	8	13386	1	1	1	998.554	1995.09	2	1995.09	0.0046	0	64.91	0.014	R	DAPALVDLATGQEILATGIK	V			Locus:1.1.1.1476.9	emPAI	0.16
203	gi|241574188	heat shock protein, putative [Ixodes scapularis]	109	68282	3	2	3	2	6.7	9399	1	0	0	830.453	1658.89	2	1658.89	0.004	0	86.59	0.00014	K	ILNEPTAAALAYGLDK	I			Locus:1.1.1.1247.16	emPAI	0.1
204	gi|307141	lysozyme precursor (EC 3.2.1.17) [Homo sapiens]	109	17000	4	2	4	2	38.5	19870	1	0	0	976.464	2926.37	3	2926.37	-0.0031	0	93.75	2.8e-05	K	TPGAVNACHLSCSALLQDNIADAVACAK	R			Locus:1.1.1.1239.33	emPAI	0.72
205	gi|30684767	cell division protease ftsH-2 [Arabidopsis thaliana]	108	74282	7	2	7	2	17.3	19570	1	1	1	954.489	2860.45	3	2860.45	0	0	75.91	0.0019	R	AAEEIIFGDSEVTTGAVGDLQQITGLAR	Q			Locus:1.1.1.1500.11	emPAI	0.09
206	gi|154357500	At4g10340-like protein [Arabidopsis halleri subsp. halleri]	108	16283	4	2	2	2	19.5	9752	1	0	0	849.449	1696.88	2	1696.87	0.0155	0	52.39	0.34	K	TGALLLDGNTLNYFGK	N	Deamidated (NQ)	0.0000000000010000.0	Locus:1.1.1.1307.36	emPAI	0.76
207	gi|33304714	ubiquitin/actin fusion protein 2 [Bigelowiella natans]	108	51325	14	5	8	5	16.6	10771	1	1	0	895.948	1789.88	2	1789.88	-0.004	0	81	0.00056	R	NYELPDGQVITIGSER	F			Locus:1.1.1.1248.24	emPAI	0.37
208	gi|1022805	phosphoglycerate kinase, partial [Arabidopsis thaliana]	108	41994	3	3	3	3	12	13664	1	1	1	1008.48	2014.94	2	2014.94	-0.0009	0	89.19	7e-05	R	ADLNVPLDDNQTITDDTR	I			Locus:1.1.1.1170.22	emPAI	0.26
209	gi|410033860	PREDICTED: filaggrin [Pan troglodytes]	106	532572	3	1	3	1	0.9	15194	1	0	0	752.302	2253.89	3	2253.88	0.0069	0	84.75	2.4e-05	R	HQEEESETEEDEEDTPGHK	S			Locus:1.1.1.835.3	emPAI	0.01
210	gi|16175	adenylate translocator [Arabidopsis thaliana]	105	41385	6	2	5	2	12.9	5845	1	1	0	680.862	1359.71	2	1359.71	0.0031	0	72.84	0.0034	K	LLIQNQDEMIK	A	Oxidation (M)	0.00000000200.0	Locus:1.1.1.1107.13	emPAI	0.26
211	gi|15227588	40S ribosomal protein S14-1 [Arabidopsis thaliana]	105	16304	3	3	2	2	16	6785	1	1	1	722.37	1442.73	2	1442.73	0.0012	0	74.82	0.0019	R	IEDVTPIPTDSTR	R			Locus:1.1.1.1046.23	emPAI	0.76
212	gi|7543910	ubiquinol--cytochrome-c reductase-like protein [Arabidopsis thaliana]	104	26465	5	2	5	2	25.8	18022	1	1	0	898.145	2691.41	3	2691.42	-0.0028	2	29.64	67	R	KGPAPYNLEVPTYSFLEENKLLIG	-			Locus:1.1.1.1387.32	emPAI	0.43
213	gi|1531672	actin [Striga asiatica]	104	41945	10	4	7	4	24.7	20719	7	1	0	788.666	3150.63	4	3150.64	-0.0017	0	21.17	470	R	TTGIVLDSGDGVSHTVPIYEGYALPHAILR	L			Locus:1.1.1.1332.14	emPAI	0.46
214	gi|303844	eukaryotic initiation factor 4A [Oryza sativa Japonica Group]	104	47187	4	2	2	1	5.3	6330	1	1	1	701.37	1400.73	2	1400.73	0.0005	0	83.39	0.00029	K	GLDVIQQAQSGTGK	T			Locus:1.1.1.1074.26	emPAI	0.07
215	gi|3080371	putative pectinacetylesterase protein [Arabidopsis thaliana]	103	39780	2	2	2	2	7.2	8740	1	1	1	791.376	1580.74	2	1580.74	0.0026	0	86.38	0.00012	K	DITGGSYIQSYYSK	V			Locus:1.1.1.1166.15	emPAI	0.17
216	gi|363745006	PREDICTED: keratin, type II cytoskeletal 75 [Gallus gallus]	103	59405	15	3	10	2	12.9	7147	7	0	0	739.395	1476.78	2	1476.78	-0.0065	1	49.82	0.63	R	FLEQQNKVLETK	W	Deamidated (NQ)	0.000001000000.0	Locus:1.1.1.1041.28	emPAI	0.24
217	gi|224099135	PREDICTED: similar to cytokeratin type II [Taeniopygia guttata]	103	58934	13	3	8	2	11.7	7147	7	0	0	739.395	1476.78	2	1476.78	-0.0065	1	49.82	0.63	R	FLEQQNKVLETK	W	Deamidated (NQ)	0.000001000000.0	Locus:1.1.1.1041.28	emPAI	0.24
218	gi|298373049	glyceraldehyde-3-phosphate dehydrogenase, type I [Bacteroidetes oral taxon 274 str. F0058]	102	36141	4	2	3	1	9.9	10342	1	0	0	881.401	1760.79	2	1760.77	0.0195	0	69.02	0.0048	K	LVSWYDNEWGYSNK	V	Deamidated (NQ)	0.00000000000010.0	Locus:1.1.1.1288.15	emPAI	0.09
219	gi|16374	chlorophyll a/b binding protein (LHCP AB 180) [Arabidopsis thaliana]	102	25036	18	3	6	2	48.1	22076	1	1	1	990.203	3956.78	4	3956.77	0.0151	0	26.28	110	K	YLGPFSGESPSYLTGEFPGDYGWDTAGLSADPETFAR	N			Locus:1.1.1.1520.10	emPAI	0.87
220	gi|15239436	ABC transporter F family member 1 [Arabidopsis thaliana]	102	67356	2	2	2	2	4.7	9907	1	1	1	858.36	1714.71	2	1714.7	0.0009	0	77.09	0.00028	K	YYTGNFDQYCQTR	S			Locus:1.1.1.1125.27	emPAI	0.1
221	gi|29888	unnamed protein product [Homo sapiens]	100	10988	4	2	3	2	31.9	6568	1	1	1	711.859	1421.7	2	1421.69	0.0178	0	50.19	0.57	K	LLETECPQYIR	K	Deamidated (NQ)	0.00000001000.0	Locus:1.1.1.1075.36	emPAI	0.73
222	gi|132270	RecName: Full=Rubber elongation factor protein; Short=REF; AltName: Allergen=Hev b 1	99	14713	5	2	4	1	26.8	11535	1	1	1	925.007	1848	2	1848	-0.0004	1	32.51	30	K	DKSGPLQPGVDIIEGPVK	N			Locus:1.1.1.1169.22	emPAI	0.86
223	gi|30678347	carbonic anhydrase 1 [Arabidopsis thaliana]	99	29827	4	1	4	1	23.7	12415	1	1	0	953.522	1905.03	2	1905.04	-0.0063	0	99.08	6.4e-06	R	EAVNVSLANLLTYPFVR	E			Locus:1.1.1.1559.11	emPAI	0.24
224	gi|350540662	carbonic anhydrase [Solanum lycopersicum]	99	28908	2	1	2	1	10.6	12415	1	0	0	953.522	1905.03	2	1905.04	-0.0063	0	99.08	6.4e-06	K	EAVNVSLANLLTYPFVR	D			Locus:1.1.1.1559.11	emPAI	0.12
225	gi|86169487	chlorophyll a/b binding protein [Brassica napus]	98	8287	3	2	2	2	65.3	21613	1	1	1	1130.84	3389.5	3	3389.5	0.0011	0	57.44	0.086	-	SGEPPSYLTGEFPGDYGWDTAGLSADPETFAR	N			Locus:1.1.1.1368.48	emPAI	1.02
226	gi|225440674	PREDICTED: chlorophyll a-b binding protein CP29.2, chloroplastic [Vitis vinifera]	98	31468	3	1	3	1	13.2	10480	1	1	0	885.445	1768.88	2	1768.88	-0.0032	0	37.96	10	K	STPFQPYTEVFGLQR	F			Locus:1.1.1.1296.44	emPAI	0.22
227	gi|6466949	unknown protein [Arabidopsis thaliana]	98	83268	3	2	2	1	4.5	16777	1	1	1	839.721	2516.14	3	2516.15	-0.0074	0	49.43	0.6	R	LPSFMGQQPFDTASYYAQFYR	S			Locus:1.1.1.1433.9	emPAI	0.08
228	gi|505273	NADH dehydrogenase [Solanum tuberosum]	98	22756	2	2	2	2	12.1	8733	1	1	1	790.881	1579.75	2	1579.76	-0.0076	0	73.7	0.0023	R	VVSEPIEMTQEFR	Y	Oxidation (M)	0.0000000200000.0	Locus:1.1.1.1068.18	emPAI	0.32
229	gi|42573371	carbonic anhydrase 2 [Arabidopsis thaliana]	98	28668	4	1	4	1	24.3	12415	1	0	0	953.522	1905.03	2	1905.04	-0.0063	0	99.08	6.4e-06	R	EAVNVSLANLLTYPFVR	E			Locus:1.1.1.1559.11	emPAI	0.39
230	gi|348581131	PREDICTED: keratin, type II cytoskeletal 6B [Cavia porcellus]	97	60892	36	3	18	2	19.1	11981	2	1	1	937.474	1872.93	2	1872.94	-0.0037	0	33.65	32	R	HSLEPLFEQYINNLR	R	Deamidated (NQ)	0.000000001000000.0	Locus:1.1.1.1564.6	emPAI	0.3
231	gi|388250740	polyprotein [Zucchini yellow mosaic virus]	97	352974	23	2	5	1	0.7	6829	1	1	1	723.894	1445.77	2	1445.78	-0.0039	0	33.43	27	R	QFTAAPIDTLLGAK	V	Deamidated (NQ)	0.10000000000000.0	Locus:1.1.1.1482.4	emPAI	0.03
232	gi|4185132	hypothetical protein [Arabidopsis thaliana]	96	14365	1	1	1	1	8.7	3230	1	1	1	572.309	1142.6	2	1142.6	-0.0017	0	95.87	1.4e-05	R	VIANTDAGNIR	V			Locus:1.1.1.933.13	emPAI	0.24
233	gi|388250728	polyprotein [Zucchini yellow mosaic virus]	96	353795	42	3	5	2	1.7	8815	1	1	1	531.302	1590.88	3	1590.85	0.0324	2	33.92	17	R	LFNGRKGLWNGSLK	A	2 Deamidated (NQ)	0.00100000010000.0	Locus:1.1.1.1263.5	emPAI	0.02
234	gi|388250764	polyprotein [Zucchini yellow mosaic virus]	96	353702	43	3	5	2	1.3	6541	1	1	1	710.399	1418.78	2	1418.74	0.0439	0	26.12	110	R	TFTAAPIDTNLGAK	V			Locus:1.1.1.1253.17	emPAI	0.03
235	gi|18390982	ATP-dependent Clp protease proteolytic subunit-related protein 3 [Arabidopsis thaliana]	95	36455	3	1	3	1	13	12943	1	1	1	649.015	1944.02	3	1944.02	0.0043	1	49.93	0.64	K	IIADVVPSEEFDKNAGIK	S			Locus:1.1.1.1152.14	emPAI	0.19
236	gi|2950168	type I keratin [Homo sapiens]	94	48628	9	3	7	3	17.5	9088	1	1	0	813.427	1624.84	2	1624.84	-0.0028	0	64.94	0.019	R	LNVEVDAAPTVDLNR	V			Locus:1.1.1.1150.40	emPAI	0.39
237	gi|3913008	RecName: Full=Fructose-bisphosphate aldolase, cytoplasmic isozyme	94	38599	1	1	1	1	3.6	6933	1	1	0	729.883	1457.75	2	1457.75	0.0049	0	94.41	2.3e-05	R	LASINVENVETNR	R			Locus:1.1.1.1100.43	emPAI	0.09
238	gi|28466985	keratin-associated protein 11-1 [Homo sapiens]	94	18385	3	2	1	1	6.7	6015	1	1	1	689.273	1376.53	2	1376.53	-0.002	0	56.97	0.0098	R	TYQQSCVSSCR	R	2 Deamidated (NQ)	0.00110000000.0	Locus:1.1.1.893.11	emPAI	0.66
239	gi|312283590	keratin 33B [Ovis aries]	94	47017	9	3	7	3	17	9088	1	0	0	813.427	1624.84	2	1624.84	-0.0028	0	64.94	0.019	R	LNVEVDAAPTVDLNR	V			Locus:1.1.1.1150.40	emPAI	0.23
240	gi|291406065	PREDICTED: keratin 31-like [Oryctolagus cuniculus]	94	48862	8	3	6	3	15.1	9088	1	0	0	813.427	1624.84	2	1624.84	-0.0028	0	64.94	0.019	R	LNVEVDAAPTVDLNR	V			Locus:1.1.1.1150.40	emPAI	0.22
241	gi|125090	RecName: Full=Keratin, type I microfibrillar 48 kDa, component 8C-1; AltName: Full=Low-sulfur keratin	93	48070	10	3	8	3	22.1	16226	1	1	1	805.041	2412.1	3	2412.11	-0.0047	0	36.1	13	K	TITPCISSPCAPAAPCTPCVPR	S			Locus:1.1.1.1137.28	emPAI	0.3
242	gi|15229872	MD-2-related lipid recognition domain-containing protein [Arabidopsis thaliana]	92	16288	1	1	1	1	9.9	6945	1	1	1	730.391	1458.77	2	1458.77	-0.0036	0	92.39	3.7e-05	K	ISPDPVVSGAAATFK	I			Locus:1.1.1.1139.34	emPAI	0.21
243	gi|12667249	delta 1-pyrroline-5-carboxylate synthetase A [Brassica napus]	92	78167	4	1	4	1	5.6	8785	1	1	0	794.918	1587.82	2	1587.83	-0.0048	0	92.18	4.2e-05	R	VIPIFNENDAISTR	R			Locus:1.1.1.1268.15	emPAI	0.04
244	gi|22571	33 kDa oxygen-evolving protein [Arabidopsis thaliana]	92	35285	4	2	4	2	14.5	7295	1	1	1	745.869	1489.72	2	1489.73	-0.0045	1	64.33	0.022	K	KFCFEPTSFTVK	A			Locus:1.1.1.1203.28	emPAI	0.31
245	gi|297829418	LHCB4.2 [Arabidopsis lyrata subsp. lyrata]	92	31128	6	2	4	2	18.1	10461	1	1	0	884.477	1766.94	2	1766.94	0.0009	0	40.53	4.9	R	LAMVGFLGFAVQAAATGK	G	Oxidation (M)	0.002000000000000000.0	Locus:1.1.1.1380.17	emPAI	0.36
246	gi|18405061	thylakoid lumen 18.3 kDa protein [Arabidopsis thaliana]	91	31120	4	1	4	1	13.3	10772	1	1	1	597.662	1789.96	3	1789.97	-0.0054	1	44.78	1.9	K	RLVAAIDGQPDPGGPTVK	D			Locus:1.1.1.1041.19	emPAI	0.36
247	gi|15241167	Mitochondrial substrate carrier family protein [Arabidopsis thaliana]	91	32347	4	2	2	2	9.7	10206	1	1	1	874.954	1747.89	2	1747.91	-0.0196	0	36.17	17	R	IQLGQGSAASITTNMLK	N	Oxidation (M)	0.00000000000000200.0	Locus:1.1.1.1104.47	emPAI	0.34
248	gi|82195560	RecName: Full=Keratin, type 1 cytoskeletal 11; AltName: Full=Type I keratin 11	91	52248	7	3	2	2	4.1	4684	1	1	1	639.826	1277.64	2	1277.67	-0.0363	2	69.07	0.0077	R	YEQLAEKNRK	E			Locus:1.1.1.915.40	emPAI	0.2
249	gi|37721029	photosystem II D2 protein [Butomus umbellatus]	90	36520	9	2	5	2	19.3	17418	1	1	1	865.427	2593.26	3	2593.23	0.0333	0	29.92	76	R	AWMAGQDQPHENLIFPEEVLPR	G	Deamidated (NQ); Oxidation (M)	0.0020000100000000000000.0	Locus:1.1.1.1301.19	emPAI	0.19
250	gi|357000423	photosystem II protein D2 (chloroplast) [Pinus hartwegii]	90	39546	5	2	4	2	15.3	22506	1	1	1	864.773	5182.6	6	5182.5	0.094	2	33.54	19	R	AAEDPEWETFYTKNILLNEGIRAWMAAQDQPHENLIFPEEVLPR	G	2 Deamidated (NQ)	0.00000000000000000100000000000000010000000000.0	Locus:1.1.1.1368.25	emPAI	0.17
251	gi|134085840	keratin, type II cuticular Hb3 [Bos taurus]	90	55665	6	3	6	3	12.4	6526	1	1	1	710.32	1418.63	2	1418.62	0.0013	0	72.22	0.0018	M	TCGFSTVGSGFGSR	A			Locus:1.1.1.1075.35	emPAI	0.19
252	gi|125117	RecName: Full=Keratin, type II microfibrillar, component 5	90	56418	6	2	6	2	12.7	7841	1	1	1	757.356	1512.7	2	1512.7	-0.0027	0	60.17	0.038	R	GGVACGGLTYSSTAGR	Q			Locus:1.1.1.987.48	emPAI	0.19
253	gi|301622766	PREDICTED: keratin, type I cytoskeletal 47 kDa-like [Xenopus (Silurana) tropicalis]	90	55132	21	2	5	1	8.9	14314	1	1	1	1049.49	2096.96	2	2096.99	-0.0341	1	47.34	0.98	R	NDMELQSNEYKQLLDIK	T	Deamidated (NQ); Oxidation (M)	0.00200001000000000.0	Locus:1.1.1.1272.16	emPAI	0.12
254	gi|15234637	oxygen-evolving enhancer protein 3-2 [Arabidopsis thaliana]	89	24628	2	1	2	1	11.7	8609	1	1	1	782.411	1562.81	2	1562.81	-0.0024	0	56.47	0.15	R	FYIQPLSPTEAAAR	A			Locus:1.1.1.1180.26	emPAI	0.29
255	gi|58026	synsav [synthetic construct]	89	13508	2	1	2	1	22.5	13853	1	1	1	1017.52	2033.02	2	2033.02	0.0017	0	89.28	8.6e-05	R	INTQWLLTSGTTEANAWK	S			Locus:1.1.1.1290.29	emPAI	0.25
256	gi|46019982	NADPH-protochlorophyllide oxidoreductase [Zea mays]	89	39981	3	2	2	2	8.4	9817	1	1	1	568.328	1701.96	3	1701.96	0	1	29.78	38	R	KGTAVITGASSGLGLATAK	A			Locus:1.1.1.1133.26	emPAI	0.17
257	gi|297811129	cyclin-dependent kinase C_1 [Arabidopsis lyrata subsp. lyrata]	89	56943	1	1	1	1	4	14735	1	1	1	722.704	2165.09	3	2165.13	-0.0361	0	88.91	0.0001	M	ALAAFGQLNLEEPPPIWGSR	S			Locus:1.1.1.1514.2	emPAI	0.06
258	gi|8778521	F21D18.28 [Arabidopsis thaliana]	89	54037	5	3	4	3	9.3	7116	1	1	1	492.6	1474.78	3	1474.71	0.0662	0	24.4	230	K	EAAMATYDKPIHI	-	Oxidation (M)	0.0002000000000.0	Locus:1.1.1.1105.8	emPAI	0.19
259	gi|15222166	oxygen-evolving enhancer protein 2-1 [Arabidopsis thaliana]	89	28249	1	1	1	1	5.3	8789	1	1	1	795.362	1588.71	2	1588.7	0.0041	0	88.73	4.7e-05	K	TNTDFLPYNGDGFK	V	Deamidated (NQ)	0.00000000100000.0	Locus:1.1.1.1193.38	emPAI	0.12
260	gi|110739579	putative chloroplast inner envelope protein [Arabidopsis thaliana]	88	21581	1	1	1	1	6.6	6115	1	1	0	692.417	1382.82	2	1382.82	-0.0049	0	88.3	3.1e-05	R	LSNSLVQAVALLR	Q			Locus:1.1.1.1404.22	emPAI	0.16
261	gi|297820020	hypothetical protein ARALYDRAFT_906673 [Arabidopsis lyrata subsp. lyrata]	88	38833	2	1	2	1	8.4	10235	1	1	0	875.957	1749.9	2	1749.89	0.0051	0	40.44	5.9	K	FADELIANAAYIGTPGK	G			Locus:1.1.1.1271.35	emPAI	0.18
262	gi|12322730	putative elongation factor P (EF-P); 66839-65711 [Arabidopsis thaliana]	88	20644	1	1	1	1	7.1	6139	1	1	1	693.341	1384.67	2	1384.67	-0.0059	0	87.78	7.8e-05	K	AGTNIEVDGAPWR	V			Locus:1.1.1.1112.11	emPAI	0.16
263	gi|762885	Plakoglobin [Homo sapiens]	87	82381	5	1	5	1	7.9	8864	1	1	1	800.397	1598.78	2	1598.78	-0.0009	0	53.67	0.25	R	HVAAGTQQPYTDGVR	M			Locus:1.1.1.915.45	emPAI	0.12
264	gi|145388994	chloroplast heat shock protein 70 [Cenchrus americanus]	87	73137	18	2	15	2	25.9	16979	4	0	0	851.106	2550.29	3	2550.29	0.006	0	34.19	27	K	MELSSLTQTNISLPFITATADGPK	H	Oxidation (M)	0.200000000000000000000000.0	Locus:1.1.1.1397.16	emPAI	0.25
265	gi|198845	lipocortin I [Mus musculus]	87	38952	2	2	2	2	6.4	4474	1	1	1	631.804	1261.59	2	1261.59	-0.0008	0	85.23	0.00015	K	TPAQFDADELR	G			Locus:1.1.1.1124.21	emPAI	0.18
266	gi|58005	aprotinin [synthetic construct]	87	7011	4	2	2	2	47.5	11350	1	1	1	612.953	1835.84	3	1835.83	0.0031	0	62.97	0.025	R	RPDFCLEPPYTGPCK	A			Locus:1.1.1.1192.4	emPAI	1.28
267	gi|29372738	polyprotein [Sweet potato feathery mottle virus]	86	59939	22	4	3	2	4.9	3092	1	0	0	565.817	1129.62	2	1129.61	0.0059	0	48.7	0.76	R	IVSILEWDR	S			Locus:1.1.1.1282.4	emPAI	0.11
268	gi|18422718	mitochondrial carnitine/acylcarnitine carrier-like protein [Arabidopsis thaliana]	86	31174	1	1	1	1	7	12755	1	1	1	965.533	1929.05	2	1929.05	-0.0023	0	86.04	0.00013	R	LQAQGALAGASTTSSVVAAVK	Y			Locus:1.1.1.1137.31	emPAI	0.11
269	gi|86562730	actin [Symbiodinium sp. clade C]	86	42041	9	2	5	2	9.3	13128	1	1	1	657.033	1968.08	3	1968.03	0.045	0	32.81	24	R	NAPEEHPVLLTEAPLNPK	A			Locus:1.1.1.1213.15	emPAI	0.25
270	gi|197131834	ribosomal protein L14 [Geranium macrorrhizum]	85	13755	1	1	1	1	13.1	10199	1	1	1	874.408	1746.8	2	1746.84	-0.0416	1	85.45	0.00014	R	YDDNAAVVIDQKGNPK	G	Deamidated (NQ)	0.0000000000000100.0	Locus:1.1.1.1045.23	emPAI	0.25
271	gi|405617	LHCII Type III chlorophyll a/b binding protein [Brassica napus]	85	24159	6	2	4	2	32.1	21998	2	1	1	942.459	3765.81	4	3765.8	0.0007	0	33.82	26	R	INGLDGVGEGNDLYPGGQYFDPLGLADDPVTFAELK	V			Locus:1.1.1.1504.9	emPAI	0.3
272	gi|15226167	30S ribosomal protein S5 [Arabidopsis thaliana]	85	32682	3	1	2	1	6.3	4581	1	1	1	636.328	1270.64	2	1270.64	0.0043	0	57.3	0.1	K	QLGSNNALNNAR	A			Locus:1.1.1.968.18	emPAI	0.1
273	gi|402294541	URT reporter protein [URT reporter vector pKP55-M]	84	159550	7	2	3	2	2.4	8058	1	0	0	762.4	1522.79	2	1522.77	0.0115	1	51.71	0.4	K	IQDKEGIPPDQQR	L			Locus:1.1.1.960.10	emPAI	0.04
274	gi|15231715	fructose-bisphosphate aldolase, class I [Arabidopsis thaliana]	84	38858	3	1	3	1	14	15046	1	1	1	741.688	2222.04	3	2222.04	0.0058	0	31.06	49	K	IGENEPSEHSIHENAYGLAR	Y			Locus:1.1.1.1037.28	emPAI	0.28
275	gi|9759559	nucleoid DNA-binding-like protein [Arabidopsis thaliana]	84	47687	4	1	3	1	10.7	19896	1	1	1	979.838	2936.49	3	2936.49	0.0002	0	83.78	0.00029	K	VVDLPPAAIAFNPSTGAGTIFDSGTVYTR	L			Locus:1.1.1.1436.26	emPAI	0.07
276	gi|7523692	Putative chloroplast inner envelope protein [Arabidopsis thaliana]	83	96422	3	1	3	1	5.1	14431	1	1	1	707.708	2120.1	3	2120.1	0.0018	1	40.57	5.9	R	YVTSVLPTEGQSLKGDEVAK	I			Locus:1.1.1.1158.10	emPAI	0.07
277	gi|15237225	photosystem II stability/assembly factor HCF136 [Arabidopsis thaliana]	83	44133	2	2	1	1	4	10596	1	1	1	889.435	1776.86	2	1776.85	0.0028	0	61.95	0.042	K	GTGITEEFEEVPVQSR	G			Locus:1.1.1.1184.37	emPAI	0.07
278	gi|30692874	chlorophyll a-b binding protein 4 [Arabidopsis thaliana]	83	27773	4	1	4	1	22.3	15423	1	1	1	769.387	2305.14	3	2305.14	0.0007	0	44.75	2.5	K	GEVGYPGGIFNPLNFAPTQEAK	E			Locus:1.1.1.1508.5	emPAI	0.41
279	gi|15229497	(S)-2-hydroxy-acid oxidase [Arabidopsis thaliana]	83	40338	5	2	3	1	10.6	11995	1	1	0	625.677	1874.01	3	1874	0.0052	0	20.59	500	R	QLDYVPATISALEEVVK	A			Locus:1.1.1.1507.2	emPAI	0.27
280	gi|106529	Ig kappa chain C region (allotype Inv(1,2)) - human (fragment)	83	11161	2	1	2	1	36.4	14526	1	1	1	712.661	2134.96	3	2134.96	0.0006	0	26.49	110	K	VDNALQSGNSQESVTEQDSK	D			Locus:1.1.1.935.30	emPAI	0.31
281	gi|309323371	keratin 34 [Ovis aries]	82	47598	6	2	5	2	13	9094	1	1	1	542.899	1625.68	3	1625.67	0.0043	0	43.9	0.7	R	SSCSSRPCVPSSCR	G			Locus:1.1.1.868.13	emPAI	0.22
282	gi|11762130	AT4g13930 [Arabidopsis thaliana]	82	52220	3	1	3	1	8.1	7987	1	1	0	759.389	1516.76	2	1516.76	-0.0002	0	73.02	0.0033	K	NAVFGDSSALAPGGVR	I			Locus:1.1.1.1186.11	emPAI	0.2
283	gi|307504	transglutaminase E3 [Homo sapiens]	82	77121	3	1	2	1	3.2	7281	1	1	1	745.357	1488.7	2	1488.7	0.0039	0	85.26	0.00015	R	VITNFNSAHDTDR	N			Locus:1.1.1.1009.35	emPAI	0.09
284	gi|224593209	translation elongation factor-1 alpha [Entransia fimbriata]	81	29433	5	1	5	1	24.4	19584	1	1	1	716.873	2863.46	4	2863.43	0.0286	2	29.24	85	K	RVGYNPDKIPFIPISGFEGDNMIER	S			Locus:1.1.1.1312.18	emPAI	0.11
285	gi|531379	RCI1B [Arabidopsis thaliana]	81	28239	2	1	2	1	8	6351	1	1	1	702.867	1403.72	2	1403.73	-0.0069	1	81.29	0.00049	R	IVSSIEQKEESR	K			Locus:1.1.1.901.16	emPAI	0.12
286	gi|4586602	pyruvate kinase [Cicer arietinum]	81	15538	1	1	1	1	17.6	16569	1	1	1	829.097	2484.27	3	2484.27	-0.0019	0	81.1	0.00058	R	AEATDVANAVLDGSDAILLGAETLR	G			Locus:1.1.1.1583.6	emPAI	0.22
287	gi|408680741	ATP synthase alpha chain [Streptomyces venezuelae ATCC 10712]	80	57424	3	2	2	1	8.5	21691	1	1	1	853.931	3411.7	4	3411.59	0.1039	2	26.34	170	R	QNHSGLMTSIREGGKMSDDTLTAVGDAIAEFK	K	Deamidated (NQ); 2 Oxidation (M)	0.01000020000000020000000000000000.0	Locus:1.1.1.1379.32	emPAI	0.06
288	gi|395212752	ATP synthase F1 subunit alpha [Pontibacter sp. BAB1700]	80	57149	3	2	2	1	6.5	16246	1	1	1	806.707	2417.1	3	2417.2	-0.1002	2	20.24	520	K	DFLRTMRAQHQDTLNALLAGK	L	3 Deamidated (NQ); Oxidation (M)	0.000002001010001000000.0	Locus:1.1.1.1037.29	emPAI	0.06
289	gi|520478	pyruvate dehydrogenase E1 beta subunit [Arabidopsis thaliana]	79	39448	1	1	1	1	3	3723	1	1	1	596.305	1190.6	2	1190.59	0.0019	0	79.16	0.00072	K	VLAPYSAEDAR	G			Locus:1.1.1.1021.5	emPAI	0.08
290	gi|461736	RecName: Full=Chaperonin CPN60-2, mitochondrial; AltName: Full=HSP60-2; Flags: Precursor	79	61434	4	2	4	2	10.1	15172	1	1	1	750.367	2248.08	3	2248.08	0.0026	0	28.69	96	K	QVANATNDVAGDGTTCATILTR	A			Locus:1.1.1.1129.35	emPAI	0.11
291	gi|16221	chaperonin hsp60 [Arabidopsis thaliana]	79	61654	4	2	4	2	8.3	9417	1	0	0	831.405	1660.79	2	1660.79	0.0004	0	79.17	0.00079	K	LLEQDNPDLGYDAAK	G			Locus:1.1.1.1133.49	emPAI	0.11
292	gi|160713965	chloroplast chlorophyll a/b binding protein cab-BO3 [Bambusa oldhamii]	78	28801	3	2	3	2	20.2	21995	1	1	1	938.202	3748.78	4	3748.81	-0.038	0	67.63	0.011	R	INGLPGVGEGNDLYPGGQYFDPLGLADDPVTFAELK	V	Deamidated (NQ)	0.010000000000000000000000000000000000.0	Locus:1.1.1.1593.6	emPAI	0.25
293	gi|3135751	26S protease regulatory subunit 6 [Cicer arietinum]	78	20423	1	1	1	1	10.7	13800	1	1	1	677.023	2028.05	3	2028.05	-0.0053	0	77.91	0.0011	K	ENAPAIIFIDEVDAIATAR	F			Locus:1.1.1.1558.10	emPAI	0.16
294	gi|26450956	unknown protein [Arabidopsis thaliana]	78	31587	1	1	1	1	5.6	7340	1	1	1	747.837	1493.66	2	1493.66	-0.0005	0	77.71	0.00054	R	AADSTSSSPSVASGDR	T			Locus:1.1.1.854.12	emPAI	0.11
295	gi|345805141	PREDICTED: keratin, type I cuticular Ha1 [Canis lupus familiaris]	78	49866	8	2	6	2	13.3	7950	1	1	1	758.37	1514.73	2	1514.79	-0.0684	1	39.83	5.4	K	SENAKLVVQVDNAK	L	Deamidated (NQ)	0.00100000000000.0	Locus:1.1.1.1327.8	emPAI	0.14
296	gi|30466252	carbonic anhydrase 2 [Bos taurus]	77	29096	2	1	2	1	11.9	14909	1	1	1	733.413	2197.22	3	2197.21	0.0077	0	52.94	0.22	K	AVVQDPALKPLALVYGEATSR	R			Locus:1.1.1.1363.9	emPAI	0.24
297	gi|18409870	Rieske (2Fe-2S) domain-containing protein [Arabidopsis thaliana]	77	31879	5	1	4	1	20.9	14834	1	1	1	729.005	2183.99	3	2183.98	0.0116	0	34.38	19	R	LTQDGCIVCPSTDSTFDLR	T			Locus:1.1.1.1173.29	emPAI	0.22
298	gi|16380	laminin receptor homologue [Arabidopsis thaliana]	77	32510	2	1	2	1	11.7	16469	1	1	1	822.787	2465.34	3	2465.34	-0.0002	0	20.14	450	R	VIVAIENPQDIIVQSARPYGQR	A			Locus:1.1.1.1271.28	emPAI	0.1
299	gi|14423382	putative endoxyloglucan glycosyltransferase [Arabidopsis thaliana]	77	16488	1	1	1	1	10.8	9196	1	1	1	816.44	1630.87	2	1630.87	-0.002	0	76.59	0.0014	R	TGQPAILQTNVFTGGK	G			Locus:1.1.1.1220.32	emPAI	0.2
300	gi|15222757	photosystem I reaction center subunit V [Arabidopsis thaliana]	76	17075	3	3	2	2	11.3	2179	1	1	1	524.227	1046.44	2	1046.44	-0.0013	0	63.69	0.0062	K	THFEAGDDR	A			Locus:1.1.1.838.3	emPAI	0.72
301	gi|15229033	S-adenosylmethionine synthase 4 [Arabidopsis thaliana]	76	43168	3	1	3	1	8.1	6896	1	1	0	485.257	1452.75	3	1452.75	0.0027	0	76.38	0.0012	R	FVIGGPHGDAGLTGR	K			Locus:1.1.1.1128.12	emPAI	0.08
302	gi|332206125	PREDICTED: keratin, type II cytoskeletal 78 [Nomascus leucogenys]	76	57960	6	1	4	1	7.6	7147	7	0	0	739.395	1476.78	2	1476.78	-0.0065	1	49.82	0.63	R	FLEQQNKVLETK	W	Deamidated (NQ)	0.000001000000.0	Locus:1.1.1.1041.28	emPAI	0.06
303	gi|6912286	caspase-14 precursor [Homo sapiens]	75	27947	2	1	2	1	9.1	4775	1	1	1	643.857	1285.7	2	1285.7	0.0013	1	40.03	5.5	R	KTNPEIQSTLR	K			Locus:1.1.1.928.24	emPAI	0.12
304	gi|575349	light-harvesting chlorophyll a /b binding protein [Nicotiana tabacum]	75	22219	3	1	3	1	8.5	13259	1	0	1	993.997	1985.98	2	1985.98	-0.0054	1	26.99	140	R	WQDIKNPGSVNQDPIFK	N	Deamidated (NQ)	0.00000100000000000.0	Locus:1.1.1.1139.45	emPAI	0.15
305	gi|14517542	F2G19.31/F2G19.31 [Arabidopsis thaliana]	74	52161	3	1	3	1	9.1	15409	1	1	1	768.052	2301.13	3	2301.13	0.0063	1	38.12	12	K	VVTIDSYEDVPTYSEESLKK	A			Locus:1.1.1.1176.20	emPAI	0.13
306	gi|18378982	ATP-dependent Clp protease, protease subunit [Arabidopsis thaliana]	74	32506	1	1	1	1	4.7	8580	1	1	1	781.418	1560.82	2	1560.82	-0.0003	0	74.36	0.0023	K	EYGLIDGVIMNPLK	A			Locus:1.1.1.1330.21	emPAI	0.1
307	gi|30696344	thylakoid lumenal protein [Arabidopsis thaliana]	74	26084	1	1	1	1	8.9	15171	1	1	1	750.359	2248.06	3	2248.15	-0.0924	0	74.3	0.0024	K	AFVGNTIGQANGVYDKPLDLR	F	Deamidated (NQ)	0.000000000010000000000.0	Locus:1.1.1.1182.28	emPAI	0.13
308	gi|170129	rubisco activase precursor [Spinacia oleracea]	74	51737	6	1	4	1	12.3	15472	1	1	0	773.354	2317.04	3	2317.09	-0.0543	0	74.22	0.0018	K	LGINPIMMSAGELESGNAGEPAK	L	2 Oxidation (M)	0.00000022000000000000000.0	Locus:1.1.1.1219.17	emPAI	0.06
309	gi|3318617	mitochondrial phosphate transporter [Arabidopsis thaliana]	74	31119	2	1	2	1	13.5	14540	1	1	1	1069.6	2137.18	2	2137.18	0.0011	0	23.62	190	K	VFVGLPTTGGVAPAPAIAATEAK	A			Locus:1.1.1.1311.22	emPAI	0.11
310	gi|15224312	chitinase-like protein [Arabidopsis thaliana]	73	29304	1	1	1	1	7.2	14167	1	1	1	1036.49	2070.97	2	2070.98	-0.0045	0	73.18	0.0029	R	DSFVNAANTFPNFANSVTR	R			Locus:1.1.1.1278.29	emPAI	0.11
311	gi|6856562	isopentenyl pyrophosphate:dimethyllallyl pyrophosphate isomerase [Arabidopsis thaliana]	72	32827	2	1	2	1	12.3	16111	1	1	1	799.761	2396.26	3	2396.25	0.0149	0	52.54	0.36	K	LLDELGIVAEDVPVDEFTPLGR	M			Locus:1.1.1.1453.14	emPAI	0.21
312	gi|7525019	ATP synthase CF0 B subunit [Arabidopsis thaliana]	72	21101	2	1	2	1	9.8	2375	1	1	0	534.252	1066.49	2	1066.49	-0.0034	0	72.28	0.0019	R	VNGYSEIER	E	Deamidated (NQ)	0.010000000.0	Locus:1.1.1.960.17	emPAI	0.16
313	gi|197631453	ribulose 1,5 biphosphate carboxylase large subunit [Gnidia cf. juniperifolia Johns s.n.]	72	49159	9	2	6	2	25.3	22026	1	0	0	964.475	3853.87	4	3853.86	0.005	0	58.74	0.088	R	VTPQPGVPPEEAGAAVAAESSTGTWTTVWTDGLTSLDR	Y			Locus:1.1.1.1517.11	emPAI	0.14
314	gi|16226653	AT4g38970/F19H22_70 [Arabidopsis thaliana]	72	43029	2	1	2	1	9.3	20423	1	1	1	1022.19	3063.54	3	3063.54	-0.0009	0	38.73	9.5	R	YAAISQDSGLVPIVEPEILLDGEHDIDR	T			Locus:1.1.1.1434.18	emPAI	0.08
315	gi|18398135	uncharacterized protein [Arabidopsis thaliana]	71	39326	1	1	1	1	2.7	2294	1	1	1	530.782	1059.55	2	1059.56	-0.0074	0	71.4	0.0046	R	LGNEATISQK	L			Locus:1.1.1.891.15	emPAI	0.08
316	gi|12585296	RecName: Full=Phosphoglucomutase, cytoplasmic; Short=PGM; AltName: Full=Glucose phosphomutase	71	63513	4	1	2	1	4.3	5036	3	0	1	653.36	1304.71	2	1304.66	0.0407	0	31.72	36	R	SMPTSAALDVVAK	H	Oxidation (M)	0.0200000000000.0	Locus:1.1.1.1120.11	emPAI	0.05
317	gi|67408	lysozyme (EC 3.2.1.17) c precursor [validated] - ring-necked pheasant (tentative sequence)	71	16669	1	1	1	1	10.9	10256	1	1	1	877.422	1752.83	2	1752.83	0.0014	0	71.15	0.0044	R	NTDGSTDYGILQINSR	W			Locus:1.1.1.1141.46	emPAI	0.2
318	gi|393720816	phasin-family protein [Sphingomonas echinoides ATCC 14820]	71	28434	1	1	1	1	4.3	4374	1	1	1	627.816	1253.62	2	1253.61	0.0041	0	71.15	0.0038	R	SAFDSIVAETSK	N			Locus:1.1.1.1135.13	emPAI	0.12
319	gi|18399513	protein THYLAKOID FORMATION 1 [Arabidopsis thaliana]	71	34003	1	1	1	1	4.3	5777	1	1	1	678.834	1355.65	2	1355.66	-0.0036	0	71.03	0.0035	R	SQTSASLVDFSSK	E			Locus:1.1.1.1071.37	emPAI	0.1
320	gi|128852	RecName: Full=Thermonuclease; Short=TNase; AltName: Full=Micrococcal nuclease; AltName: Full=Staphylococcal nuclease; Contains: RecName: Full=Nuclease B; Contains: RecName: Full=Nuclease A; Flags: Precursor	71	25569	1	1	1	1	6.9	13126	1	1	1	493.007	1968	4	1968	0.0031	0	70.7	0.0058	K	VAYVYKPNNTHEQHLR	K			Locus:1.1.1.925.10	emPAI	0.13
321	gi|15225630	chlorophyll a-b binding protein CP29.3 [Arabidopsis thaliana]	70	30250	2	1	2	1	16.3	20227	1	1	1	1006.82	3017.44	3	3017.44	-0.0065	0	62.75	0.037	R	GFDPFGLGKPAEYLQYDFDGLDQNLAK	N			Locus:1.1.1.1430.26	emPAI	0.23
322	gi|1033195	AT103 [Arabidopsis thaliana]	70	43897	1	1	1	1	4	10832	1	1	1	897.948	1793.88	2	1793.88	-0.0021	0	70.39	0.006	K	NLNEAEFEALLQEFK	T			Locus:1.1.1.1479.7	emPAI	0.08
323	gi|2554626	polyprotein [Clover yellow vein virus]	70	61762	20	1	3	1	5.6	16174	2	1	0	602.344	2405.35	4	2405.35	0.002	1	20.7	270	K	NLYTEIIYTPILTPDGTIIKK	F			Locus:1.1.1.1447.3	emPAI	0.17
324	gi|218172	type I light-harvesting chlorophyll a/b-binding protein [Oryza sativa Japonica Group]	70	28081	2	1	2	1	9.4	12572	1	0	0	960.493	1918.97	2	1918.98	-0.0089	0	70.3	0.0066	R	WAMLGALGCVFPELLAR	N	Oxidation (M)	0.00200000000000000.0	Locus:1.1.1.1547.5	emPAI	0.12
325	gi|115778	RecName: Full=Chlorophyll a-b binding protein 1, chloroplastic; AltName: Full=LHCII type I CAB-1; Short=LHCP; Flags: Precursor	70	28328	2	1	2	1	19.9	21935	1	1	1	1215.94	3644.79	3	3644.78	0.0088	0	33.48	30	R	VAGEGPLGEAEDLLYPGGSFDPLGLATDPEAFAELK	V			Locus:1.1.1.1594.4	emPAI	0.12
326	gi|15226906	glycine cleavage system H protein [Arabidopsis thaliana]	70	17203	1	1	1	1	7.1	3289	1	1	1	574.279	1146.54	2	1146.54	0.002	0	70.29	0.0043	K	VELSDAGEAEK	L			Locus:1.1.1.925.18	emPAI	0.2
327	gi|2980785	SERINE CARBOXYPEPTIDASE II-like protein [Arabidopsis thaliana]	70	47658	1	1	1	1	4.2	12573	1	1	1	960.497	1918.98	2	1918.98	-0.0001	0	70.07	0.0069	R	IWVFSGDADAVVPVTSTR	Y			Locus:1.1.1.1296.48	emPAI	0.07
328	gi|2246621	salt-stress induced tonoplast intrinsic protein [Arabidopsis thaliana]	70	27769	2	1	1	1	6.6	13194	1	1	1	660.681	1979.02	3	1979.02	-0.0001	0	61.66	0.046	R	NIAIGGVQEEVYHPNALR	A			Locus:1.1.1.1141.26	emPAI	0.25
329	gi|1429207	annexin [Arabidopsis thaliana]	70	35928	2	1	2	1	8	9681	1	1	1	843.404	1684.79	2	1684.79	0.002	0	69.55	0.0056	K	VSDSVPAPSDDAEQLR	T			Locus:1.1.1.1061.11	emPAI	0.09
330	gi|209383	MS-2 pol-stefin B fusion protein [synthetic construct]	69	11412	1	1	1	1	12	6570	1	1	1	474.91	1421.71	3	1421.71	0.0027	0	69.21	0.0072	K	VHVGDEDFVHLR	V			Locus:1.1.1.1128.9	emPAI	0.3
331	gi|2765081	g5bf [Arabidopsis thaliana]	69	42824	1	1	1	1	3.7	7730	1	1	1	502.275	1503.8	3	1503.79	0.0105	0	68.92	0.0075	K	DLATAFLNVLGNEK	A			Locus:1.1.1.1521.2	emPAI	0.08
332	gi|15239049	uncharacterized protein [Arabidopsis thaliana]	69	39900	2	1	2	1	7.9	10253	1	1	1	877.401	1752.79	2	1752.79	-0.0006	0	68.74	0.0055	R	SDDFSSLCGPVIDDVK	L			Locus:1.1.1.1230.33	emPAI	0.08
333	gi|619383	apolipoprotein D, apoD [human, plasma, Peptide, 246 aa]	68	28317	1	1	1	1	4.5	5080	1	1	1	654.798	1307.58	2	1307.59	-0.0029	0	68.21	0.0051	K	MTVTDQVNCPK	L	Oxidation (M)	0.20000000000.0	Locus:1.1.1.895.17	emPAI	0.12
334	gi|5903039	Is a member of the PF|00364 Biotin-requiring enzymes family. ESTs gb|F19971 and gb|F19970 come from this gene [Arabidopsis thaliana]	67	25211	5	1	3	1	25.2	19043	1	1	1	938.508	2812.5	3	2812.5	0.0017	1	55.96	0.13	K	ILREDGEPVGYNDALITVLPSFPGIK	K			Locus:1.1.1.1426.15	emPAI	0.13
335	gi|166872	S-adenosylmethionine synthetase [Arabidopsis thaliana]	67	43573	3	1	3	1	10.9	15922	1	1	1	793.402	2377.19	3	2377.19	-0.0023	0	37.81	12	R	VHTVLISTQHDETVTNDEIAR	D			Locus:1.1.1.1104.30	emPAI	0.16
336	gi|18402769	poly(A) binding protein 8 [Arabidopsis thaliana]	67	72961	3	1	3	1	6.3	11789	1	1	1	931.437	1860.86	2	1860.86	-0.0052	0	66.65	0.011	R	SLGYGYVNYATPQDASR	A			Locus:1.1.1.1182.11	emPAI	0.05
337	gi|34365344	hypothetical protein [Homo sapiens]	66	80477	1	1	1	1	2	6943	1	1	1	730.381	1458.75	2	1458.75	0.0007	0	66.3	0.016	R	FGQGSGPIVLDDVR	C			Locus:1.1.1.1166.31	emPAI	0.04
338	gi|15231675	ubiquinol-cytochrome c reductase subunit 9 [Arabidopsis thaliana]	66	8443	1	1	1	1	19.4	9213	1	1	1	817.406	1632.8	2	1632.8	-0.0025	0	65.59	0.018	R	YEDISVLGQRPVEE	-			Locus:1.1.1.1139.39	emPAI	0.42
339	gi|6735307	hypothetical protein [Arabidopsis thaliana]	66	26057	1	1	1	1	6.3	9280	1	1	1	547.938	1640.79	3	1640.79	0.0028	0	65.58	0.016	K	TSKPYSTVDETATNK	E			Locus:1.1.1.894.15	emPAI	0.13
340	gi|170388	chlorophyll a/b-binding protein [Solanum lycopersicum]	65	26677	3	1	2	1	9.3	9119	1	1	0	543.287	1626.84	3	1626.84	-0.0008	2	51.47	0.44	K	KKYPGGAFDPLGYSK	D			Locus:1.1.1.1075.24	emPAI	0.27
341	gi|215794600	Chain A, Crystal Structure Of Human Alpha 1 Acid Glycoprotein	65	22885	2	1	1	1	7.8	10757	1	1	1	895.396	1788.78	2	1788.76	0.0182	0	42.3	1.7	K	QEEGESAWSHPQFEK	-	Deamidated (NQ)	0.100000000000000.0	Locus:1.1.1.1020.19	emPAI	0.15
342	gi|402753	translation elongation factor EF-G [Glycine max]	65	77866	1	1	1	1	2	6980	1	1	1	732.359	1462.7	2	1462.72	-0.0122	0	65.14	0.018	K	QSGGQGQFADITVR	F			Locus:1.1.1.1130.28	emPAI	0.04
343	gi|5231119	starch phosphorylase L [Solanum tuberosum]	65	18250	1	1	1	1	6.2	2700	1	1	0	549.29	1096.57	2	1096.57	-0.0001	0	64.98	0.011	K	AFFATAQSVR	D			Locus:1.1.1.1133.25	emPAI	0.19
344	gi|15240765	voltage dependent anion channel 2 [Arabidopsis thaliana]	65	29634	3	0	3	0	16.7	15111	1	1	1	745.407	2233.2	3	2233.19	0.0039	0	42.65	3	K	IDTDSSVLTTVTLTEILPSTK	A			Locus:1.1.1.1386.21	emPAI	0.38
345	gi|1065361	Chain A, Human Adp-Ribosylation Factor 1 Complexed With Gdp, Full Length Non-Myristoylated	65	20610	1	1	1	1	8.3	9180	1	1	1	815.89	1629.77	2	1629.77	-0.0012	0	64.95	0.016	K	QDLPNAMNAAEITDK	L			Locus:1.1.1.1106.42	emPAI	0.16
346	gi|493723	photosystem I light-harvesting chlorophyll a/b-binding protein [Nicotiana tabacum]	65	26548	5	1	4	1	12.7	9119	1	0	0	543.287	1626.84	3	1626.84	-0.0008	2	51.47	0.44	K	KKYPGGAFDPLGYSK	D			Locus:1.1.1.1075.24	emPAI	0.43
347	gi|15229656	aspartyl protease family protein [Arabidopsis thaliana]	65	53942	1	1	1	1	4.4	14944	1	1	1	1103.06	2204.11	2	2204.11	0.0041	0	64.83	0.024	K	SSSLDFNSVQLGGGDATAPLLR	N			Locus:1.1.1.1278.30	emPAI	0.06
348	gi|40254028	polyprotein [Beet mosaic virus]	65	352131	43	1	7	1	2.6	13547	9	0	1	1002.96	2003.9	2	2003.94	-0.0417	1	23.39	200	K	VCVDDFNNRFYSLNLK	G	Deamidated (NQ)	0.0000001000000000.0	Locus:1.1.1.1286.24	emPAI	0.01
349	gi|21667469	polyprotein [Pepper mottle virus]	65	350638	19	1	4	1	1.7	17461	1	1	1	867.434	2599.28	3	2599.21	0.0699	1	23.35	360	R	QLTEASNHGTETFDEIFKMIGSK	T	Deamidated (NQ); Oxidation (M)	0.00000010000000000020000.0	Locus:1.1.1.1620.13	emPAI	0.01
350	gi|4092844	polyprotein [Japanese yam mosaic virus]	65	359139	20	1	4	1	1.6	18974	1	1	1	701.604	2802.39	4	2802.28	0.1053	2	22.04	470	K	KQEVPKSAQGESPTTEGFEPADDPTR	K	2 Deamidated (NQ)	0.01000000100000000000000000.0	Locus:1.1.1.1174.13	emPAI	0.01
351	gi|39163615	polyprotein [Lily mottle virus]	65	354208	23	1	4	1	1.6	17458	1	1	1	867.43	2599.27	3	2599.29	-0.0239	0	34.09	31	R	LEAICASMIEAWGYPQLLHEIR	K			Locus:1.1.1.1498.8	emPAI	0.01
352	gi|15228683	glycosyl transferase, family 35 protein [Arabidopsis thaliana]	65	109087	3	1	3	1	4	10723	1	1	0	595.983	1784.93	3	1784.93	-0.0043	0	41.74	4.4	R	TVAYTNHTVLPEALEK	W			Locus:1.1.1.1161.16	emPAI	0.06
353	gi|11095988	glutathione S-transferase [Arabidopsis thaliana]	64	23539	2	1	2	1	9.6	3227	1	1	1	381.868	1142.58	3	1142.58	0.0001	0	53.13	0.22	K	VFGHPASTATR	R			Locus:1.1.1.879.3	emPAI	0.3
354	gi|18404086	Tubulin/FtsZ-like protein [Arabidopsis thaliana]	64	50747	2	1	2	1	5	6909	1	1	1	728.392	1454.77	2	1454.76	0.0074	0	40.33	4.8	R	DNVDTLIVIPNDK	L			Locus:1.1.1.1226.24	emPAI	0.13
355	gi|27364406	transposase and inactivated derivatives [Vibrio vulnificus CMCP6]	64	15792	1	1	1	1	7.4	3871	1	1	1	602.311	1202.61	2	1202.58	0.03	0	63.65	0.027	R	QSQQIQDDLK	K	Deamidated (NQ)	0.0010000000.0	Locus:1.1.1.890.11	emPAI	0.22
356	gi|303324978	Chain 1, Improved Model Of Plant Photosystem I	64	18699	6	1	5	1	31.2	15222	1	1	1	1129.56	2257.11	2	2257.1	0.0039	0	38.61	10	-	SAPGDFGFDPLGLGEVPANLER	Y			Locus:1.1.1.1390.43	emPAI	0.94
357	gi|1498198	2-Cys peroxiredoxin bas1 [Arabidopsis thaliana]	63	28966	1	1	1	1	4.5	4229	1	1	1	620.828	1239.64	2	1239.65	-0.0049	0	63.21	0.021	K	AQADDLPLVGNK	A			Locus:1.1.1.1077.27	emPAI	0.11
358	gi|18402863	ATP-dependent Clp protease proteolytic subunit-related protein 1 [Arabidopsis thaliana]	63	42942	2	1	2	1	5.4	6077	1	1	1	461.556	1381.64	3	1381.65	-0.0024	1	63.11	0.021	K	IADSQDSSFEKR	D			Locus:1.1.1.890.5	emPAI	0.08
359	gi|109389998	chloroplast chlorophyll a/b binding protein [Brassica napus]	63	28363	5	1	3	1	24.3	21930	2	0	0	1211.26	3630.77	3	3630.76	0.0084	0	32.69	36	R	VAGDGPLGEAEDLLYPGGSFDPLGLATDPEAFAELK	V			Locus:1.1.1.1579.9	emPAI	0.39
360	gi|4506773	protein S100-A9 [Homo sapiens]	63	13291	3	0	3	0	31.6	10935	1	1	1	602.985	1805.93	3	1805.93	0.0017	0	49.48	0.75	R	NIETIINTFHQYSVK	L			Locus:1.1.1.1365.3	emPAI	0.58
361	gi|297802880	coatomer subunit beta-1 [Arabidopsis lyrata subsp. lyrata]	63	106194	3	1	3	1	3.9	12590	2	1	1	481.486	1921.91	4	1921.91	0.0011	2	26.17	150	R	ATGEFTKDENDANKLNR	I			Locus:1.1.1.996.7	emPAI	0.03
362	gi|66824007	NOT2/NOT3/NOT5 family protein [Dictyostelium discoideum AX4]	62	101566	1	1	1	1	1.4	3142	1	1	1	567.785	1133.56	2	1133.59	-0.0372	0	62.43	0.036	K	VATATATATAEK	S			Locus:1.1.1.926.7	emPAI	0.03
363	gi|156447514	polyprotein [Banana bract mosaic virus]	62	357726	18	1	3	1	0.8	3092	1	0	0	565.817	1129.62	2	1129.61	0.0059	0	48.7	0.76	R	IVSILEWNR	S	Deamidated (NQ)	0.000000010.0	Locus:1.1.1.1282.4	emPAI	0.01
364	gi|216355280	polyprotein [Malva vein clearing virus]	62	58746	19	1	3	1	4.1	6663	1	1	1	477.909	1430.7	3	1430.74	-0.0366	1	34.72	20	R	DGVFIPKLEEER	I			Locus:1.1.1.1057.8	emPAI	0.06
365	gi|15233740	endoplasmin-like protein [Arabidopsis thaliana]	62	94203	4	1	3	1	5.5	10890	1	1	1	901.458	1800.9	2	1800.91	-0.0074	0	23.19	340	R	YSEFINFPISLWASK	E			Locus:1.1.1.1524.12	emPAI	0.11
366	gi|255087254	predicted protein [Micromonas sp. RCC299]	61	97183	5	1	5	1	8.9	19215	1	1	1	943.783	2828.33	3	2828.41	-0.083	2	21.81	440	K	IRSQVIRMVGESQEAVGAAPGAGGAAGGSK	T	2 Deamidated (NQ); Oxidation (M)	0.000100020000100000000000000000.0	Locus:1.1.1.1238.28	emPAI	0.07
367	gi|322701734	heat shock 70 kDa protein precursor [Metarhizium acridum CQMa 102]	61	73112	4	1	3	1	6.2	12289	1	1	1	632.27	1893.79	3	1893.73	0.0543	0	23.17	89	R	NEAGSGEQASGEQQGEGEK	K	3 Deamidated (NQ)	0.1000000000001100000.0	Locus:1.1.1.977.11	emPAI	0.04
368	gi|556560	rice homologue of Tat binding protein [Oryza sativa Japonica Group]	61	47995	2	1	2	1	7	13112	1	1	1	984.473	1966.93	2	1966.93	0.0005	0	61.17	0.047	R	TMLELLNQLDGFSSDER	I			Locus:1.1.1.1475.9	emPAI	0.07
369	gi|3891470	Chain A, Crystal Structure Of Human Galectin-7 In Complex With Galactosamine	61	14992	1	1	1	1	8.1	4220	1	1	1	619.813	1237.61	2	1237.62	-0.0076	0	61.13	0.038	R	LDTSEVVFNSK	E			Locus:1.1.1.1132.30	emPAI	0.23
370	gi|693690	aspartate aminotransferase [Arabidopsis thaliana]	61	44497	4	1	4	1	9.1	6124	1	1	1	462.244	1383.71	3	1383.71	-0.0007	1	51.47	0.37	R	KAEQQLVNDPSR	V			Locus:1.1.1.884.6	emPAI	0.07
371	gi|345565760	hypothetical protein AOL_s00079g347 [Arthrobotrys oligospora ATCC 24927]	61	33478	3	1	1	1	4.6	8205	1	1	1	766.873	1531.73	2	1531.74	-0.0061	1	60.99	0.046	R	RVSSTFYNNTSTR	L			Locus:1.1.1.1136.20	emPAI	0.1
372	gi|127734	RecName: Full=Myrosinase MB3; AltName: Full=Sinigrinase; AltName: Full=Thioglucosidase; Flags: Precursor	61	62752	1	1	1	1	2.6	9949	1	1	0	859.968	1717.92	2	1717.92	0.0059	0	60.78	0.049	K	NWITINQLYTVPTR	G			Locus:1.1.1.1367.27	emPAI	0.05
373	gi|15809938	AT5g26000/T1N24_7 [Arabidopsis thaliana]	61	61704	3	1	3	1	6.5	9949	1	0	0	859.968	1717.92	2	1717.92	0.0059	0	60.78	0.049	K	NWITINQLYTVPTR	G			Locus:1.1.1.1367.27	emPAI	0.11
374	gi|220935138	flagellar FliF M-ring protein [Thioalkalivibrio sulfidophilus HL-EbGr7]	61	60117	2	1	1	1	1.4	630	1	1	1	428.766	855.517	2	855.481	0.0358	0	60.54	0.022	K	LATEGLPR	A			Locus:1.1.1.1082.3	emPAI	0.05
375	gi|15229386	uncharacterized protein [Arabidopsis thaliana]	60	7252	3	0	1	0	23.2	8550	1	1	1	779.849	1557.68	2	1557.68	0.0038	1	30.54	25	K	DKSDSDDATVPPPSGA	-			Locus:1.1.1.923.17	emPAI	0.49
376	gi|359425080	putative aldo-keto reductase [Gordonia amarae NBRC 15530]	60	30938	1	1	1	1	4.2	4106	1	1	1	614.338	1226.66	2	1226.7	-0.0358	1	60.17	0.042	R	ALEEALGAGKLR	S			Locus:1.1.1.1101.28	emPAI	0.11
377	gi|7271241	alpha-tubulin [Miscanthus sinensis f. glaber]	60	50264	5	1	4	1	8.4	8859	1	1	1	799.885	1597.76	2	1597.76	-0.0045	0	25.06	160	R	TVQFVDWCPTAFK	C			Locus:1.1.1.1299.14	emPAI	0.07
378	gi|21632102	alpha-tubulin [Chilodonella uncinata]	60	38491	4	1	3	1	9	9012	1	1	1	806.89	1611.77	2	1611.78	-0.0091	0	44.14	2	R	TIQFVEWCPTGFK	C			Locus:1.1.1.1335.20	emPAI	0.09
379	gi|31581450	actin, partial [Kazachstania spencerorum]	60	33486	3	1	3	1	12.4	19090	1	1	0	939.45	2815.33	3	2815.29	0.0384	1	28.44	98	K	EKLCGVALDFEQEMQTAAQSSSIEK	S	Deamidated (NQ); Oxidation (M)	0.0000000000010200000000000.0	Locus:1.1.1.1182.37	emPAI	0.1
380	gi|4972070	putative protein [Arabidopsis thaliana]	60	29891	1	0	1	0	4.5	6946	1	1	1	730.394	1458.77	2	1458.77	0.0006	0	60.07	0.062	K	LPEETLNDFLLR	Y			Locus:1.1.1.1313.14	emPAI	0.11
381	gi|15232503	aspartyl protease family protein [Arabidopsis thaliana]	60	46244	1	0	1	0	2.4	2904	1	1	1	558.821	1115.63	2	1115.63	-0.0062	0	59.8	0.054	R	LVEPAYVAVR	N			Locus:1.1.1.1110.18	emPAI	0.07
382	gi|10880493	fasciclin-like arabinogalactan protein FLA8 [Arabidopsis thaliana]	60	32768	2	1	2	1	9.9	16162	1	1	1	801.437	2401.29	3	2401.29	-0.0007	0	21.25	400	K	LTQAEVVSLLEYHALAEYKPK	G			Locus:1.1.1.1378.21	emPAI	0.1
383	gi|84781771	trypsin 10 precursor [Mus musculus]	60	26888	1	0	1	0	10.6	19843	1	1	1	729.382	2913.5	4	2913.5	0.0017	1	59.6	0.074	R	LGEHNINVLEGNEQFIDAANIIKHPK	F	Deamidated (NQ)	0.00000010000000000000000000.0	Locus:1.1.1.1364.13	emPAI	0.12
384	gi|913808	band 6 polypeptide B6P [Bos taurus]	59	33754	1	0	1	0	5.1	8067	1	1	1	762.897	1523.78	2	1523.78	-0.0016	0	59.46	0.064	R	SPNQNVQQAAAGALR	N			Locus:1.1.1.1086.42	emPAI	0.1
385	gi|410917229	PREDICTED: dnaJ homolog subfamily B member 1-like [Takifugu rubripes]	59	37956	1	1	1	1	3.8	4486	1	1	1	632.252	1262.49	2	1262.52	-0.027	0	59.4	0.0061	R	FGMGGSGMGGFSR	T	Oxidation (M)	0.0020000000000.0	Locus:1.1.1.859.3	emPAI	0.09
386	gi|15231748	DEAD-box ATP-dependent RNA helicase 38 [Arabidopsis thaliana]	59	55634	1	1	1	1	2.8	6429	1	1	1	706.835	1411.66	2	1411.66	-0.0021	0	59.13	0.05	K	AVTSGDTPYTSASR	F			Locus:1.1.1.996.16	emPAI	0.06
387	gi|6056373	elongation factor EF-2 [Arabidopsis thaliana]	59	95098	3	0	3	0	4.3	10869	1	1	1	900.471	1798.93	2	1798.93	0.0017	0	56.61	0.15	K	AYLPVVESFGFSSQLR	A			Locus:1.1.1.1422.33	emPAI	0.07
388	gi|1279212	methionine sulfoxide reductase [Arabidopsis thaliana]	59	28892	1	1	1	1	4.7	8034	1	1	1	762.336	1522.66	2	1522.66	-0.0005	0	58.77	0.033	R	SGIYYYTDEQER	I			Locus:1.1.1.1040.25	emPAI	0.12
389	gi|1755154	germin-like protein [Arabidopsis thaliana]	59	22020	1	0	1	0	10.9	14861	1	1	1	730.062	2187.17	3	2187.17	-0.0031	0	58.63	0.079	K	AAVTPAFAPAYAGINGLGVSLAR	L	Deamidated (NQ)	0.00000000000000100000000.0	Locus:1.1.1.1353.20	emPAI	0.15
390	gi|15231810	aquaporin PIP2-1 [Arabidopsis thaliana]	59	30683	3	0	2	0	8.7	8893	1	1	1	535.276	1602.81	3	1602.8	0.0048	1	58.58	0.1	M	AKDVEAVPGEGFQTR	D			Locus:1.1.1.987.17	emPAI	0.11
391	gi|16125044	TrpR binding protein WrbA [Caulobacter crescentus CB15]	58	20843	1	0	1	0	3.5	101	1	1	1	373.225	744.435	2	744.438	-0.0029	0	58.13	0.11	K	IAETAIK	L			Locus:1.1.1.990.3	emPAI	0.15
392	gi|804765	small proline-rich protein [Homo sapiens]	58	8676	1	1	1	1	12.5	2517	1	1	1	541.244	1080.47	2	1080.47	0	0	57.98	0.037	K	CPEPCPPPK	C			Locus:1.1.1.865.12	emPAI	0.4
393	gi|227204293	AT2G30860 [Arabidopsis thaliana]	58	17802	1	0	1	0	8.8	7914	1	1	1	757.914	1513.81	2	1513.81	-0.0002	0	57.95	0.089	K	LAGVLDVYEAHLSK	S			Locus:1.1.1.1180.24	emPAI	0.19
394	gi|357446059	Heat shock 70 kDa protein [Medicago truncatula]	58	72593	7	1	5	1	7.7	6483	1	0	0	709.361	1416.71	2	1416.73	-0.021	0	50.82	0.53	K	DIDEVLLVGGMTR	V			Locus:1.1.1.1275.23	emPAI	0.05
395	gi|315320563	chaperone DnaK [Thalassiosira oceanica CCMP1005]	58	66213	4	1	3	1	5.9	8735	1	0	0	790.907	1579.8	2	1579.8	0	0	56.76	0.13	K	AVITVPAYFNDSQR	Q			Locus:1.1.1.1258.28	emPAI	0.05
396	gi|71894366	molecular chaperone DnaK [Mycoplasma synoviae 53]	58	65056	3	1	2	1	3.4	5561	1	1	1	670.818	1339.62	2	1339.67	-0.0523	1	34.76	13	K	NPTVLENPNGKR	T	2 Deamidated (NQ)	0.100000100000.0	Locus:1.1.1.1305.11	emPAI	0.05
397	gi|159029332	dnaK3 [Microcystis aeruginosa PCC 7806]	58	80777	2	1	2	1	5	20211	1	1	1	753.877	3011.48	4	3011.57	-0.0929	2	20.25	700	R	GIPQVQVSLDIDANGILQVTARDKMTGR	E	Deamidated (NQ); Oxidation (M)	0.0000000000000000010000002000.0	Locus:1.1.1.1335.16	emPAI	0.04
398	gi|255555437	Methylcrotonoyl-CoA carboxylase beta chain, mitochondrial precursor, putative [Ricinus communis]	58	59238	4	0	3	0	12.2	22296	1	1	1	1026.74	4102.92	4	4102.92	0.0051	1	30.4	51	K	AATGEEVSAEDLGGAALHCKTSGVSDYFAQDELHGLALGR	S	Deamidated (NQ)	0.0000000000000000000000000000010000000000.0	Locus:1.1.1.1398.20	emPAI	0.11
399	gi|15225153	putative leucine-rich repeat transmembrane protein kinase [Arabidopsis thaliana]	58	71523	1	0	1	0	2.3	8998	1	1	1	806.433	1610.85	2	1610.85	-0.0009	0	57.56	0.097	R	NIITSENPSLAIDPK	L			Locus:1.1.1.1150.38	emPAI	0.05
400	gi|326522338	predicted protein [Hordeum vulgare subsp. vulgare]	57	91066	1	0	1	0	1.5	7210	1	1	1	741.845	1481.67	2	1481.69	-0.0117	2	57.12	0.078	R	RSTKMMQFGSHR	Y	Deamidated (NQ); Oxidation (M)	0.000002100000.0	Locus:1.1.1.1143.11	emPAI	0.04
401	gi|15228194	Sedoheptulose-1,7-bisphosphatase [Arabidopsis thaliana]	57	42787	2	0	2	0	5.6	4186	1	1	1	618.334	1234.65	2	1234.66	-0.0029	0	57.09	0.11	K	GIFTNVTSPTAK	A			Locus:1.1.1.1110.22	emPAI	0.08
402	gi|68821	trypsin inhibitor C (Kunitz) - soybean	57	20382	2	1	2	1	11	4131	1	1	1	615.765	1229.52	2	1229.52	-0.0046	0	56.91	0.026	R	VSDDEFNNYK	L			Locus:1.1.1.979.32	emPAI	0.16
403	gi|157987283	chlorophyll A-B binding protein [Solenostemon scutellarioides]	57	18336	9	2	3	1	15.3	9715	1	1	1	847.4	1692.79	2	1692.77	0.0119	0	42.63	2.9	-	GWDTAGLSADPETFAR	N			Locus:1.1.1.1197.35	emPAI	0.4
404	gi|224555998	keratin associated protein 6 [Ovis aries]	57	7812	1	1	1	1	16.9	4433	1	1	1	630.757	1259.5	2	1259.5	-0.0035	0	56.51	0.014	R	SLCGSGYGCGSR	S			Locus:1.1.1.901.13	emPAI	0.45
405	gi|4056456	Strong similarity to gb|U20808 auxin-induced protein from Vigna radiata and a member of the zinc-binding dehydrogenase family PF|00107. ESTs gb|T43674, gb|H77006 and gb|AA395179 come from this gene [Arabidopsis thaliana]	56	32812	1	0	1	0	4.5	6129	1	1	1	692.901	1383.79	2	1383.79	-0.0008	0	55.62	0.098	K	VVALTGAVTPPGFR	F			Locus:1.1.1.1222.14	emPAI	0.1
406	gi|18401345	universal stress protein (USP) family protein [Arabidopsis thaliana]	55	17935	2	0	1	0	11	13069	2	1	1	654.683	1961.03	3	1961.01	0.0154	0	31.26	48	K	YALKPDAETLDIVNTAAR	K	Deamidated (NQ)	0.000000000000010000.0	Locus:1.1.1.1172.22	emPAI	0.19
407	gi|58530842	desmoplakin isoform II [Homo sapiens]	54	262237	11	0	9	0	4.2	8296	1	1	0	769.943	1537.87	2	1537.87	-0.0009	0	24.24	110	R	LLEAQIATGGIIDPK	E			Locus:1.1.1.1200.20	emPAI	0.03
408	gi|56200	unnamed protein product [Rattus norvegicus]	54	61731	4	0	4	0	6.5	4232	1	1	1	621.3	1240.59	2	1240.58	0.0035	0	33.04	18	R	YSTDVSVDEVK	A			Locus:1.1.1.1075.5	emPAI	0.05
409	gi|166627	nucleotide-binding subunit of vacuolar ATPase [Arabidopsis thaliana]	54	54819	2	0	2	0	5.3	12481	1	1	0	956.944	1911.87	2	1911.87	0.0022	0	53.73	0.21	R	GYPGYMYTDLATIYER	A			Locus:1.1.1.1371.37	emPAI	0.06
410	gi|9630561	nonstructural protein C [Hendra virus]	54	19975	1	0	1	0	6	4002	1	1	1	608.804	1215.59	2	1215.6	-0.0103	1	53.67	0.22	R	APVENMNRLR	G	Deamidated (NQ); Oxidation (M)	0.0000021000.0	Locus:1.1.1.1047.10	emPAI	0.17
411	gi|15218593	translocase inner membrane subunit 23-2 [Arabidopsis thaliana]	53	19923	1	0	1	0	8	10225	1	1	1	875.455	1748.9	2	1748.9	-0.0024	0	53.45	0.3	K	LPTSPEFLFTEEALR	Q			Locus:1.1.1.1349.37	emPAI	0.17
412	gi|116191279	hypothetical protein CHGG_05357 [Chaetomium globosum CBS 148.51]	53	35847	1	0	1	0	4.1	8214	1	1	1	766.904	1531.79	2	1531.79	0.0017	1	52.96	0.34	K	TMAELVKLQQENK	I	Deamidated (NQ)	0.0000000010000.0	Locus:1.1.1.1040.26	emPAI	0.09
413	gi|62859975	keratin family [Xenopus (Silurana) tropicalis]	53	46916	6	0	4	0	9.3	14542	1	1	0	1070.5	2138.98	2	2138.95	0.0295	1	52.92	0.27	R	SDMEHQNMEYKQLLDIK	T	2 Deamidated (NQ); Oxidation (M)	0.00000112000000000.0	Locus:1.1.1.1227.32	emPAI	0.07
414	gi|41350563	keratin associated protein 13.1 [Capra hircus]	53	18174	1	0	1	0	10.4	11862	1	1	1	934.419	1866.82	2	1866.82	0.0036	0	52.69	0.2	R	YSGSSCGSSFPSNLVYR	T			Locus:1.1.1.1151.29	emPAI	0.19
415	gi|14334648	putative glycine-rich protein [Arabidopsis thaliana]	52	9863	1	0	1	0	9.1	2903	1	1	1	558.799	1115.58	2	1115.59	-0.0094	0	52.34	0.36	R	VITVNEAQSR	G			Locus:1.1.1.997.15	emPAI	0.35
416	gi|15237183	prolyl-tRNA synthetase [Arabidopsis thaliana]	52	60880	1	0	1	0	2	3296	1	1	1	574.796	1147.58	2	1147.58	-0.0063	0	52.14	0.34	R	DVSSNSVVVSR	R			Locus:1.1.1.1007.9	emPAI	0.05
417	gi|319760476	GTP-dependent nucleic acid-binding protein engD [Candidatus Blochmannia vafer str. BVAF]	52	41660	1	1	1	1	2.2	879	1	1	1	449.296	896.578	2	896.606	-0.0276	1	52.11	0.038	K	VLTKIPVK	I			Locus:1.1.1.939.9	emPAI	0.08
418	gi|472873	plasma membrane intrinsic protein 1a [Arabidopsis thaliana]	52	30911	2	0	2	0	6.6	2207	1	1	1	525.302	1048.59	2	1048.59	-0.0014	0	52.06	0.22	R	SLGAAIIYNK	D			Locus:1.1.1.1079.18	emPAI	0.11
419	gi|2828267	geranylgeranyl reductase [Arabidopsis thaliana]	52	52728	2	0	1	0	3.4	11292	1	1	1	917.42	1832.82	2	1832.82	0.003	0	22.58	230	K	SIDAGDYDYAIAFQER	I			Locus:1.1.1.1280.44	emPAI	0.06
420	gi|8978290	oligopeptidase A [Arabidopsis thaliana]	51	80325	1	0	1	0	2.1	9722	1	1	1	847.911	1693.81	2	1693.79	0.0135	0	50.74	0.51	K	YVPGGPESIYDVDQR	V			Locus:1.1.1.1178.33	emPAI	0.04
421	gi|307105157	hypothetical protein CHLNCDRAFT_137219 [Chlorella variabilis]	51	27525	2	0	2	0	12	16445	1	1	1	1230.04	2458.07	2	2458.07	0.0001	0	50.69	0.3	K	GEFPGDYGWDTAGLSADPETFAR	Y			Locus:1.1.1.1302.21	emPAI	0.12
422	gi|15005009	APG1 [Arabidopsis thaliana]	50	38075	1	0	1	0	5.3	13747	1	1	1	1011.97	2021.92	2	2021.92	-0.0044	0	50.49	0.44	K	IVEGDAEDLPFPTDYADR	Y			Locus:1.1.1.1250.31	emPAI	0.09
423	gi|429858129	ankyrin repeat and zinc finger domain containing protein 1 [Colletotrichum gloeosporioides Nara gc5]	50	71505	2	0	1	0	1.6	1169	1	1	1	472.734	943.453	2	943.497	-0.0442	0	46.42	0.73	R	GGASPLVTNK	D	Deamidated (NQ)	0.0000000010.0	Locus:1.1.1.932.9	emPAI	0.05
424	gi|354583199	aminoglycoside phosphotransferase [Paenibacillus lactis 154]	50	33835	1	0	1	0	3.6	3517	1	1	1	585.318	1168.62	2	1168.65	-0.0235	0	49.74	0.45	R	AAVPLLQTEAR	I	Deamidated (NQ)	0.00000010000.0	Locus:1.1.1.1630.2	emPAI	0.1
425	gi|17998551	serpin B12 [Homo sapiens]	49	46646	2	0	2	0	5.9	9581	1	1	1	838.448	1674.88	2	1674.88	-0.0022	0	49.46	0.74	R	ADLTGISPSPNLYLSK	I			Locus:1.1.1.1259.42	emPAI	0.07
426	gi|218196392	hypothetical protein OsI_19102 [Oryza sativa Indica Group]	49	19825	1	0	1	0	6.6	3562	1	1	1	587.801	1173.59	2	1173.59	-0.0009	0	49.37	0.68	R	QGPATSSVTPTK	T	Deamidated (NQ)	0.100000000000.0	Locus:1.1.1.947.12	emPAI	0.17
427	gi|18399842	uncharacterized protein [Arabidopsis thaliana]	49	35841	1	0	1	0	3.9	6690	1	1	1	717.389	1432.76	2	1432.77	-0.0046	0	49.33	0.68	K	VIGQSADLFSLQR	F			Locus:1.1.1.1199.24	emPAI	0.09
428	gi|13878119	putative oxidoreductase [Arabidopsis thaliana]	49	42220	1	0	1	0	2.7	3204	1	1	1	571.288	1140.56	2	1140.57	-0.0054	0	49.29	0.44	R	ELVSEENPPK	Y			Locus:1.1.1.927.31	emPAI	0.08
429	gi|118384301	hypothetical protein TTHERM_01299620 [Tetrahymena thermophila]	49	90672	1	0	1	0	1.8	8903	1	1	1	803.353	1604.69	2	1604.7	-0.0091	1	48.99	0.31	-	MGNSSSQGYKNNFR	K	Oxidation (M)	0.20000000000000.0	Locus:1.1.1.1115.22	emPAI	0.04
430	gi|133872	RecName: Full=30S ribosomal protein S1, chloroplastic; AltName: Full=CS1; Flags: Precursor	49	45044	2	0	2	0	5.8	8537	1	1	1	778.93	1555.85	2	1555.85	0.0001	0	48.96	0.66	R	VSDIATVLQPGDTLK	V			Locus:1.1.1.1219.18	emPAI	0.07
431	gi|15237998	ATP synthase subunit delta~ [Arabidopsis thaliana]	49	21534	1	0	1	0	4.9	2196	1	1	1	524.777	1047.54	2	1047.54	-0.0045	0	48.81	0.75	K	LASATTDLEK	A			Locus:1.1.1.935.19	emPAI	0.16
432	gi|9719721	ESTs gb|AI998082, gb|AV440637, gb|AV442187, gb|AV526496 come from this gene [Arabidopsis thaliana]	49	25222	1	0	1	0	6.7	8381	1	1	1	774.414	1546.81	2	1546.82	-0.0116	0	48.6	0.95	K	VAADEILAAFSAIEK	A			Locus:1.1.1.1425.12	emPAI	0.13
433	gi|223975935	unknown [Zea mays]	49	43227	1	0	1	0	3.6	12382	1	1	1	476.237	1900.92	4	1900.88	0.0362	2	48.58	0.91	R	FYKEEEKNDPEFAQK	L			Locus:1.1.1.950.4	emPAI	0.08
434	gi|300717186	diguanylate cyclase/phosphodiesterase [Erwinia billingiae Eb661]	48	80820	2	0	1	0	1.8	5655	1	1	1	673.841	1345.67	2	1345.68	-0.0165	0	48.17	0.95	R	VSSLVGEQNTVGR	L	Deamidated (NQ)	0.0000000010000.0	Locus:1.1.1.1179.16	emPAI	0.04
435	gi|312282655	unnamed protein product [Thellungiella halophila]	48	83586	1	0	1	0	1.5	2449	1	1	0	538.3	1074.58	2	1074.59	-0.0072	0	47.7	0.9	R	IIGISVDSSGK	Q			Locus:1.1.1.1126.14	emPAI	0.04
436	gi|15239652	flavodoxin-like quinone reductase 1 [Arabidopsis thaliana]	48	21782	1	0	1	0	7.4	10626	1	1	1	593.981	1778.92	3	1778.92	0.0009	0	47.69	1.1	K	LWQVPETLHEEALSK	M			Locus:1.1.1.1174.18	emPAI	0.15
437	gi|18398333	NAD(P)-binding Rossmann-fold-containing protein [Arabidopsis thaliana]	48	32130	2	0	1	0	4.7	6333	1	1	1	701.382	1400.75	2	1400.76	-0.0129	0	36.21	14	K	AAISNGIEVVSVSR	S			Locus:1.1.1.1106.29	emPAI	0.1
438	gi|238594202	hypothetical protein MPER_06854 [Moniliophthora perniciosa FA553]	47	10860	1	0	1	0	9.2	1738	1	1	1	502.774	1003.53	2	1003.49	0.0395	0	47.36	1.1	K	NSISNAIQR	Q	2 Deamidated (NQ)	0.000010010.0	Locus:1.1.1.1133.16	emPAI	0.32
439	gi|87120267	DNA repair protein RadA [Marinomonas sp. MED121]	47	49571	1	0	1	0	1.9	1544	1	1	1	493.297	984.579	2	984.549	0.0299	0	47.22	0.66	R	LGLPTQNLK	M	2 Deamidated (NQ)	0.000001100.0	Locus:1.1.1.1168.5	emPAI	0.07
440	gi|4585576	fructose-1,6-bisphosphatase precursor [Solanum tuberosum]	47	44946	3	0	3	0	12	14325	1	1	1	700.67	2098.99	3	2099.05	-0.061	0	34.34	23	R	AGISNLTGVQGAVNIQGEDQK	K	Deamidated (NQ)	0.000000000100000000000.0	Locus:1.1.1.1172.13	emPAI	0.24
441	gi|187930277	porin [Ralstonia pickettii 12J]	47	38343	1	0	1	0	3.5	6671	1	1	1	716.851	1431.69	2	1431.68	0.0092	0	46.92	1.2	R	YSLAAQDAFFSGR	A			Locus:1.1.1.1194.29	emPAI	0.09
442	gi|91774474	hydrogenobyrinic acid a,c-diamide cobaltochelatase [Methylobacillus flagellatus KT]	47	157821	1	0	1	0	0.9	6312	1	1	1	467.573	1399.7	3	1399.73	-0.0339	1	46.72	1.2	R	WGAASRDAIANLR	N			Locus:1.1.1.1035.26	emPAI	0.02
443	gi|886965	low molecular weight glutenin [Triticum aestivum]	46	30678	2	0	1	0	6.9	14072	1	1	1	687.355	2059.04	3	2059.03	0.0101	0	46.37	1.7	K	VFLQQQCSPVAMPQSLAR	S			Locus:1.1.1.1191.18	emPAI	0.11
444	gi|32265024	non-structural protein 1 [Aedes albopictus C6/36 cell densovirus]	46	91638	1	0	1	0	1.6	8090	1	1	1	764.343	1526.67	2	1526.73	-0.06	2	46.36	0.68	K	KHKGSNNQQNIQK	Q	4 Deamidated (NQ)	0.0000011001010.0	Locus:1.1.1.992.12	emPAI	0.04
445	gi|113200618	gp114 [Synechococcus phage syn9]	46	50266	1	0	1	0	2.7	6784	1	1	1	722.356	1442.7	2	1442.66	0.0405	0	46.06	1.2	K	SEGLTFQQFQEK	C	2 Deamidated (NQ)	0.000000100100.0	Locus:1.1.1.1306.15	emPAI	0.07
446	gi|169647201	hypothetical protein AP7_B10.1 [Arabidopsis lyrata subsp. petraea]	46	51743	1	0	1	0	2.9	8624	1	1	1	783.355	1564.7	2	1564.69	0.0089	0	45.76	0.95	R	YSGMYFNSPEVQK	A	Oxidation (M)	0.0002000000000.0	Locus:1.1.1.1040.27	emPAI	0.06
447	gi|224034127	unknown [Zea mays]	46	20577	1	0	1	0	7.3	7957	1	1	1	758.438	1514.86	2	1514.83	0.0329	0	45.67	1	M	LGALGCVFPELLAR	N			Locus:1.1.1.1380.13	emPAI	0.16
448	gi|46134021	hypothetical protein FG09150.1 [Gibberella zeae PH-1]	45	112290	3	0	1	0	3	21826	1	1	1	1166.91	3497.71	3	3497.55	0.1553	1	45.12	2.2	K	MNEKSDVWSLGCIVSMLFTFMENGLDGVER	F	2 Deamidated (NQ); 2 Oxidation (M)	0.010000000000000200002010000000.0	Locus:1.1.1.1169.15	emPAI	0.03
449	gi|147676991	phosphopantetheinyl transferase [Pelotomaculum thermopropionicum SI]	45	17256	1	0	1	0	13.7	15890	1	1	1	594.518	2374.04	4	2374.16	-0.1135	2	45.1	1.2	R	ADEGRPEVHLHGRAAEMAKER	G	Oxidation (M)	0.000000000000000020000.0	Locus:1.1.1.1213.8	emPAI	0.2
450	gi|21553457	putative (Mn) superoxide dismutase [Arabidopsis thaliana]	45	25458	1	0	1	0	4.8	5214	1	1	1	659.792	1317.57	2	1317.57	-0.0026	1	45.08	0.71	K	YASEVYEKESN	-			Locus:1.1.1.908.25	emPAI	0.13
451	gi|238899363	hypothetical protein HDEF_p0021 [Candidatus Hamiltonella defensa 5AT (Acyrthosiphon pisum)]	45	10947	2	0	1	0	9.9	1511	1	1	1	491.259	980.504	2	980.467	0.0372	0	44.66	1.4	M	ESMGIMGIK	E	Oxidation (M)	0.002000000.0	Locus:1.1.1.1175.3	emPAI	0.31
452	gi|15219268	photosystem II subunit R [Arabidopsis thaliana]	44	14577	2	0	2	0	26.4	21391	1	1	1	1101.83	3302.47	3	3302.47	0.0062	1	44.35	1.8	K	YVDKYGANVDGYSPIYNENEWSASGDVYK	G			Locus:1.1.1.1193.51	emPAI	0.23
453	gi|31873640	hypothetical protein [Homo sapiens]	44	54655	1	0	1	0	2.5	4577	1	1	1	636.295	1270.57	2	1270.58	-0.0041	0	44.26	1.1	R	SAEYGSSLQSSR	S			Locus:1.1.1.911.24	emPAI	0.06
454	gi|157129750	ankyrin 2,3/unc44 [Aedes aegypti]	44	271140	2	0	1	0	0.5	5957	1	1	1	686.849	1371.68	2	1371.69	-0.0039	1	39.51	6.5	K	ISSFVTKSSDSSK	R			Locus:1.1.1.1184.22	emPAI	0.01
455	gi|15226001	exportin-2 [Arabidopsis thaliana]	44	109501	1	0	1	0	1.2	5590	1	1	1	671.342	1340.67	2	1340.69	-0.0233	0	44.07	1.9	R	LVAEPAIDEQTR	H			Locus:1.1.1.1080.3	emPAI	0.03
456	gi|149247014	hypothetical protein LELG_00452 [Lodderomyces elongisporus NRRL YB-4239]	44	72615	4	0	1	0	2.7	10833	2	1	1	898.404	1794.79	2	1794.82	-0.0287	2	22.39	220	M	STSNGNQSIKSNKDANK	S	3 Deamidated (NQ)	0.00010010000000010.0	Locus:1.1.1.1269.22	emPAI	0.05
457	gi|15237245	3-oxo-5-alpha-steroid 4-dehydrogenase family protein [Arabidopsis thaliana]	44	30221	1	0	1	0	4.5	4307	1	1	1	624.81	1247.6	2	1247.61	-0.01	0	43.85	2.3	K	FGVSSSSPQPQK	E			Locus:1.1.1.928.21	emPAI	0.11
458	gi|313676776	nicotinamide phosphoribosyltransferase [Marivirga tractuosa DSM 4126]	44	55141	1	0	1	0	2.7	8004	1	1	1	507.275	1518.8	3	1518.8	-0.0019	1	43.85	2.6	M	NRNNLILLADAYK	Y	2 Deamidated (NQ)	0.0011000000000.0	Locus:1.1.1.1228.5	emPAI	0.06
459	gi|89891535	conserved hypothetical protein [Flavobacteria bacterium BBFL7]	44	94347	2	0	1	0	1.7	6868	1	1	1	725.821	1449.63	2	1449.66	-0.0326	1	43.82	1.1	R	SEHKSQGFGSSGSR	G			Locus:1.1.1.1143.10	emPAI	0.03
460	gi|18395129	uncharacterized protein [Arabidopsis thaliana]	44	10465	1	0	1	0	17.2	9465	1	1	1	833.43	1664.84	2	1664.86	-0.0175	0	43.76	2.8	R	VFDASSSTSATLLAAPK	S			Locus:1.1.1.1144.37	emPAI	0.33
461	gi|223365	peptide,salivary low MW	44	971	1	0	1	0	100	1394	1	1	1	486.268	970.521	2	970.524	-0.0022	0	43.67	1.7	-	GPPPPPGKPQ	-			Locus:1.1.1.925.2	emPAI	4.84
462	gi|134097009	cell division protein [Saccharopolyspora erythraea NRRL 2338]	44	85769	1	0	1	0	2.1	12386	1	1	1	951.946	1901.88	2	1901.93	-0.0537	0	43.51	2.3	K	QNAPCIVFVDEIDAVGR	Q			Locus:1.1.1.1420.37	emPAI	0.04
463	gi|183601628	transaldolase [Bifidobacterium animalis subsp. lactis HN019]	43	39894	1	0	1	0	7.9	21042	1	1	1	1073.58	3217.73	3	3217.64	0.0948	2	43.31	2.1	R	TRIESGNLEELIKNDNVVGVTTNPSIFQK	A	3 Deamidated (NQ)	0.00000010000000010000000000010.0	Locus:1.1.1.1405.14	emPAI	0.08
464	gi|256545049	conserved hypothetical protein [Anaerococcus vaginalis ATCC 51170]	43	57397	27	0	1	0	2.7	7950	4	0	1	758.37	1514.73	2	1514.75	-0.0248	0	27.52	91	K	ESLDIFSNIVYSK	S	Deamidated (NQ)	0.0000000100000.0	Locus:1.1.1.1327.8	emPAI	0.06
465	gi|10086510	Hypothetical protein [Arabidopsis thaliana]	43	32089	1	0	1	0	4.8	7015	1	1	1	733.368	1464.72	2	1464.72	0.0014	0	43.24	2.9	K	YATGTNPLTGVDTR	K			Locus:1.1.1.1055.13	emPAI	0.1
466	gi|355564853	hypothetical protein EGK_04391, partial [Macaca mulatta]	43	109804	1	0	1	0	1.2	5539	1	1	1	670.347	1338.68	2	1338.7	-0.0161	0	43.08	2.5	K	LCLLSTNYLSR	Q			Locus:1.1.1.1233.6	emPAI	0.03
467	gi|392972179	phosphogluconate dehydrogenase (decarboxylating) [Staphylococcus equorum subsp. equorum Mu2]	43	51965	7	0	1	0	1.7	563	2	1	1	422.72	843.425	2	843.445	-0.0204	0	21.17	250	K	QLNGPSTK	F			Locus:1.1.1.822.2	emPAI	0.06
468	gi|378727978	amidase [Exophiala dermatitidis NIH/UT8656]	43	51551	1	0	1	0	5.1	19830	1	1	1	970.151	2907.43	3	2907.4	0.0318	2	42.79	4	K	AISVYEYWQLNKAKMLAQQAYNEK	W	3 Deamidated (NQ); Oxidation (M)	0.000000001000002000100100.0	Locus:1.1.1.1321.45	emPAI	0.06
469	gi|16205	3-oxoacyl-[acyl-carrier protein] reductase [Arabidopsis thaliana]	43	33828	1	0	1	0	5.6	12327	1	1	1	633.641	1897.9	3	1897.91	-0.0055	0	42.57	3.3	K	QIEEYGGQAITFGGDVSK	A			Locus:1.1.1.1141.22	emPAI	0.1
470	gi|14596025	P-Protein - like protein [Arabidopsis thaliana]	42	113852	3	0	3	0	3.7	10789	1	1	1	896.479	1790.94	2	1790.95	-0.0016	0	34.08	25	K	LGVAEVQELPFFDTVK	I			Locus:1.1.1.1455.26	emPAI	0.06
471	gi|325928966	TonB-dependent siderophore receptor [Xanthomonas perforans 91-118]	42	77891	1	0	1	0	1.1	1228	1	1	1	477.238	952.461	2	952.473	-0.012	0	42.05	2	R	QGLDNHLR	G	Deamidated (NQ)	0.00001000.0	Locus:1.1.1.878.7	emPAI	0.04
472	gi|15226998	outer plastid envelope protein 16-1 [Arabidopsis thaliana]	42	15529	1	0	1	0	5.4	1062	1	1	1	463.726	925.437	2	925.439	-0.0022	0	42.03	1.7	K	SLAEDTYK	A			Locus:1.1.1.912.6	emPAI	0.22
473	gi|340759457	hypothetical protein FVAG_02153 [Fusobacterium varium ATCC 27725]	42	43568	1	0	1	0	3.4	5689	1	1	1	675.337	1348.66	2	1348.65	0.0076	0	41.76	4	K	FSGGSAQNIIPEK	V	2 Deamidated (NQ)	0.0000001100000.0	Locus:1.1.1.932.18	emPAI	0.08
474	gi|1730560	RecName: Full=Alpha-glucan phosphorylase, H isozyme; AltName: Full=Starch phosphorylase H	42	96263	2	0	2	0	3	10723	1	0	0	595.983	1784.93	3	1784.93	-0.0043	0	41.74	4.4	K	TVAYTNHTVLPEALEK	W			Locus:1.1.1.1161.16	emPAI	0.03
475	gi|312378398	hypothetical protein AND_10073 [Anopheles darlingi]	41	138474	1	0	1	0	1.8	16455	1	1	1	822.05	2463.13	3	2463.1	0.0233	2	41.48	4	K	GYNDANPIQPKSDQVQDESRAK	D	4 Deamidated (NQ)	0.0010000010000101000000.0	Locus:1.1.1.1259.40	emPAI	0.02
476	gi|158954561	polyprotein [Maize dwarf mosaic virus]	41	47971	1	0	1	0	3.6	12379	1	1	1	951.426	1900.84	2	1900.9	-0.0597	0	41.37	2.4	R	LHFMEPWNIGEQMLR	N	Deamidated (NQ)	0.000000010000000.0	Locus:1.1.1.1552.14	emPAI	0.07
477	gi|386001078	Phosphoribosylglycinamide formyltransferase [Methanosaeta harundinacea 6Ac]	41	22550	1	0	1	0	10.7	16711	1	1	1	418.394	2504.32	6	2504.39	-0.0752	2	41.2	4.7	R	AGVDLVVLTGYMRILTPEFVRR	F			Locus:1.1.1.828.3	emPAI	0.15
478	gi|244539110	valyl-tRNA synthetase [Candidatus Ishikawaella capsulata Mpkobe]	41	113225	1	0	1	0	1.4	8063	1	1	1	762.862	1523.71	2	1523.68	0.0266	1	40.71	4	K	AESGDMITNQMRR	L	Oxidation (M)	0.0000000000200.0	Locus:1.1.1.1077.41	emPAI	0.03
479	gi|254444887	ATPase, histidine kinase-, DNA gyrase B-, and HSP90-like domain protein [Verrucomicrobiae bacterium DG1235]	41	101833	1	0	1	0	1.9	13163	1	1	1	988.471	1974.93	2	1974.99	-0.0667	1	40.58	5.1	K	ALEQIKQTETQMVQQAK	M	2 Deamidated (NQ)	0.00010010000000000.0	Locus:1.1.1.1472.17	emPAI	0.03
480	gi|2104522	lactoferrin [Homo sapiens]	41	53615	2	0	2	0	6.7	14278	1	1	1	1044.55	2087.09	2	2087.07	0.0227	0	40.55	5.8	R	IDSGLYLGSGYFTAIQNLR	K			Locus:1.1.1.1383.40	emPAI	0.06
481	gi|350409135	PREDICTED: hypothetical protein LOC100745168 [Bombus impatiens]	40	221626	2	0	2	0	1.8	18485	1	1	1	915.111	2742.31	3	2742.22	0.0939	2	40.41	6.5	R	SKRQGGGVGGGGGGGGGAGGPGGGGGGGSGGGGNSSR	G	Deamidated (NQ)	0.0001000000000000000000000000000000000.0	Locus:1.1.1.1327.15	emPAI	0.01
482	gi|255585052	conserved hypothetical protein [Ricinus communis]	40	12310	1	0	1	0	14	11051	1	1	1	907.915	1813.82	2	1813.87	-0.0518	2	40.14	3.9	K	RNKTTYFIQCGPAEK	I	2 Deamidated (NQ)	0.010000001000000.0	Locus:1.1.1.1454.18	emPAI	0.28
483	gi|15225180	40S ribosomal protein S12-2 [Arabidopsis thaliana]	40	15661	1	0	1	0	9	6728	1	1	1	718.865	1435.71	2	1435.72	-0.0046	0	39.93	6.2	K	DFGEETTALNIVK	K			Locus:1.1.1.1191.21	emPAI	0.22
484	gi|224587359	Syntaxin-binding protein 3 [Salmo salar]	40	68349	1	0	1	0	1.7	3085	1	1	1	565.815	1129.62	2	1129.67	-0.055	2	39.85	6	K	LVKEISANKK	Q	Deamidated (NQ)	0.0000000100.0	Locus:1.1.1.1492.2	emPAI	0.05
485	gi|307726254	filamentous hemagglutinin family outer membrane protein [Burkholderia sp. CCGE1003]	39	82702	1	0	1	0	3.4	19213	1	1	1	708.085	2828.31	4	2828.35	-0.0362	2	39.44	7.2	K	TNSVMFDNGSGATLNRVTGGSSSAIRGR	L	Deamidated (NQ); Oxidation (M)	0.0000200000000010000000000000.0	Locus:1.1.1.1283.34	emPAI	0.04
486	gi|15228059	Chaperone protein htpG family protein [Arabidopsis thaliana]	39	89064	1	0	1	0	3.3	18154	1	1	1	908.131	2721.37	3	2721.37	-0.0025	0	39.29	8.8	R	VVDLLYDTAIISSGFTPDSPAELGNK	I			Locus:1.1.1.1497.22	emPAI	0.04
487	gi|421591799	hypothetical protein RCCGEPOP_21837 [Rhizobium sp. Pop5]	39	40625	3	0	1	0	5.5	13742	3	1	1	1011.49	2020.96	2	2021.04	-0.0794	0	34.24	26	R	AEGDPDALLSAQALLGNLPR	D	Deamidated (NQ)	0.00000000000000001000.0	Locus:1.1.1.1509.16	emPAI	0.08
488	gi|18652415	polyprotein [Sugarcane mosaic virus]	39	348933	28	0	4	0	1.5	13031	1	1	1	652.965	1955.87	3	1955.88	-0.0016	0	25.02	130	R	LQFMEEWNLGEQMLR	N	Deamidated (NQ); 2 Oxidation (M)	0.010200000000200.0	Locus:1.1.1.1161.22	emPAI	0.01
489	gi|326490001	predicted protein [Hordeum vulgare subsp. vulgare]	39	46852	1	0	1	0	8	15905	1	1	1	1188.57	3562.69	3	3562.78	-0.0879	2	38.83	18	R	LEREQEFGDVISAIRSQNPGAVIVGDYVIETR	D	3 Deamidated (NQ)	0.00001000000000001100000000000000.0	Locus:1.1.1.964.43	emPAI	0.07
490	gi|289665566	gamma-glutamyltranspeptidase [Xanthomonas campestris pv. vasculorum NCPPB 702]	39	61418	1	0	1	0	2.2	5779	1	1	1	678.869	1355.72	2	1355.76	-0.0337	1	38.81	6.7	K	LLAGVKQAGGQWK	A	Deamidated (NQ)	0.0000001000000.0	Locus:1.1.1.1307.10	emPAI	0.05
491	gi|145595222	beta-ketoacyl synthase [Salinispora tropica CNB-440]	39	204922	1	0	1	0	1	16533	1	1	1	826.351	2476.03	3	2476.06	-0.0321	1	38.73	2.6	R	MRLEDYWDPDPSTPDSFYAR	N	Oxidation (M)	0.20000000000000000000.0	Locus:1.1.1.1408.25	emPAI	0.02
492	gi|158701662	envelope glycoprotein [Human immunodeficiency virus 1]	39	39465	15	0	1	0	4.8	12067	5	1	1	626.646	1876.92	3	1876.98	-0.0659	1	24.22	280	R	SEANITLANITLSCKIK	Q	2 Deamidated (NQ)	0.00010000100000000.0	Locus:1.1.1.1196.18	emPAI	0.08
493	gi|221483988	serine/threonine-protein kinase, putative [Toxoplasma gondii GT1]	39	216270	1	0	1	0	1.7	21903	1	1	1	903.175	3608.67	4	3608.62	0.0493	2	38.61	8.1	R	ASRDVGGGGTGMTPQFSMSVYQDASASVNAQRTSR	Y	Deamidated (NQ); 2 Oxidation (M)	0.00000000000200000200000000000010000.0	Locus:1.1.1.1549.11	emPAI	0.02
494	gi|153814537	hypothetical protein RUMTOR_00751 [Ruminococcus torques ATCC 27756]	39	70845	1	0	1	0	4.9	21687	1	1	1	1137.59	3409.75	3	3409.77	-0.0222	1	38.59	9.2	K	SQIRNAFLLLLLAQGTPCLLSGDEFYNTQK	G			Locus:1.1.1.1405.15	emPAI	0.05
495	gi|15227257	ATP synthase subunit gamma [Arabidopsis thaliana]	39	35597	2	0	2	0	8.6	14917	1	1	1	733.73	2198.17	3	2198.17	-0.0063	1	38.51	8.3	R	GLWQPFTALLGDNPSIDVKK	S			Locus:1.1.1.1468.4	emPAI	0.09
496	gi|225560711	RNA binding domain-containing protein [Ajellomyces capsulatus G186AR]	38	125371	1	0	1	0	1.6	10365	1	1	1	588.628	1762.86	3	1762.84	0.0176	1	38.45	9.6	R	TSALDDARNSGTASAGIR	R	Deamidated (NQ)	0.000000001000000000.0	Locus:1.1.1.1195.5	emPAI	0.03
497	gi|119351108	Wzx [Salmonella enterica]	38	47000	1	0	1	0	4.2	11593	1	1	1	926.443	1850.87	2	1850.94	-0.0731	0	37.87	9.9	K	CLNGALTAILQSQGLYK	I	2 Deamidated (NQ)	0.00100000001000000.0	Locus:1.1.1.1139.19	emPAI	0.07
498	gi|13877871	putative serine carboxypeptidase II [Arabidopsis thaliana]	38	53167	1	0	1	0	3.9	13081	1	1	1	982.497	1962.98	2	1963.01	-0.0255	0	37.83	24	R	IWIFSGDTDSVVPVTATR	F			Locus:1.1.1.1331.42	emPAI	0.06
499	gi|326491785	predicted protein [Hordeum vulgare subsp. vulgare]	38	62430	1	0	1	0	4.8	19713	1	1	1	962.171	2883.49	3	2883.44	0.0469	2	37.78	11	R	KSLSAAQQQDVSMVMNLVNVARHNAR	A	Deamidated (NQ); Oxidation (M)	0.00000000100000200000000000.0	Locus:1.1.1.1537.23	emPAI	0.05
500	gi|408382233	hypothetical protein A994_07260 [Methanobacterium formicicum DSM 3637]	38	48633	2	0	1	0	3.7	13510	1	1	1	1002.46	2002.9	2	2002.83	0.0753	0	22.42	260	K	YPDFYDTPNEEFFYR	W	Deamidated (NQ)	0.000000001000000.0	Locus:1.1.1.1404.45	emPAI	0.07
501	gi|15239993	pentatricopeptide repeat-containing protein-like protein [Arabidopsis thaliana]	38	27720	1	0	1	0	4.4	3969	1	1	1	607.282	1212.55	2	1212.55	-0.0039	0	37.63	4.7	R	VDSSQNWAGHI	-			Locus:1.1.1.1069.33	emPAI	0.12
502	gi|146420907	hypothetical protein PGUG_02077 [Meyerozyma guilliermondii ATCC 6260]	37	59891	20	0	1	0	4.9	18641	2	1	1	923.447	2767.32	3	2767.37	-0.0544	1	23.95	290	R	TFSTVLKAELFGDNVPMATANLASPR	A	2 Deamidated (NQ); Oxidation (M)	0.00000000000001002000100000.0	Locus:1.1.1.1377.39	emPAI	0.05
503	gi|4220515	putative protein [Arabidopsis thaliana]	37	28737	1	0	1	0	6.9	13204	1	1	1	991.489	1980.96	2	1980.97	-0.0055	0	37.37	12	K	LAGIGGFSEFLGWTDQQR	A			Locus:1.1.1.1412.9	emPAI	0.12
504	gi|15232455	class I glutamine amidotransferase domain-containing protein [Arabidopsis thaliana]	37	42230	1	0	1	0	3.1	4311	1	1	1	625.287	1248.56	2	1248.61	-0.0534	0	37.04	6.7	K	LAATCATAVESR	V			Locus:1.1.1.1010.38	emPAI	0.08
505	gi|356541087	PREDICTED: uncharacterized protein LOC100795495 [Glycine max]	37	84162	1	0	1	0	3.4	19295	1	1	1	946.107	2835.3	3	2835.42	-0.1213	2	36.98	12	K	KQFPSIAAMALMGKAMNNLNPSELIK	K	3 Deamidated (NQ); Oxidation (M)	0.01000000000000020101000000.0	Locus:1.1.1.1267.21	emPAI	0.04
506	gi|15239487	COBRA-like protein 5 [Arabidopsis thaliana]	37	22865	1	0	1	0	11.8	15424	1	1	1	769.405	2305.19	3	2305.19	0.0012	0	36.94	14	K	SGVLKPGSESAFQLSVGSAGNSVK	T			Locus:1.1.1.1138.44	emPAI	0.15
507	gi|15232888	6-phosphogluconate dehydrogenase [Arabidopsis thaliana]	37	53829	2	0	2	0	3.9	4056	1	1	1	611.311	1220.61	2	1220.6	0.0027	0	36.7	13	K	AGGFGDILTDQK	V			Locus:1.1.1.1138.25	emPAI	0.06

## Sheet: TEV-TSTNIa5 (NIaPro tagged)
"Protein hits from complexes purified from A. thaliana tissues infected with TEV-TSTNIa5 (NIaPro tagged)"
prot_hit_num	prot_acc	prot_desc	prot_score	prot_mass	prot_matches	prot_matches_sig	prot_sequences	prot_sequences_sig	prot_cover	pep_query	pep_rank	pep_isbold	pep_isunique	pep_exp_mz	pep_exp_mr	pep_exp_z	pep_calc_mr	pep_delta	pep_miss	pep_score	pep_expect	pep_res_before	pep_seq	pep_res_after	pep_var_mod	pep_var_mod_pos	pep_scan_title		emPAI
1	gi|115606140	polyprotein [Tobacco etch virus]	9643	348050	1818	987	147	87	53.6	19499	1	1	0	993.484	3969.91	4	3969.87	0.0322	0	38.21	9.9	R	DYNPISSTICHLTNESDGHTTSLYGIGFGPFIITNK	H	Deamidated (NQ)	0.001000000000000000000000000000000000.0	Locus:1.1.1.1418.21	emPAI	17.46
2	gi|284809055	polyprotein [Tobacco etch virus]	7696	348344	1335	727	123	67	44	19018	1	0	0	851.187	3400.72	4	3400.69	0.0323	1	22.59	420	R	NFYAWVLEQAPYSQLAEEGKAPYLAETALK	F	Deamidated (NQ)	0.000000001000000000000000000000.0	Locus:1.1.1.1409.13	emPAI	6.9
3	gi|79358114	acetyl-CoA carboxylase 1 [Arabidopsis thaliana]	7084	252819	217	85	111	58	58.7	19046	1	1	0	1136.23	3405.67	3	3405.65	0.0171	0	51.1	0.56	R	IADQFVEVPGGTNNNNYANVQLIVEMAEVTR	V	Deamidated (NQ)	0.0001000000000000000000000000000.0	Locus:1.1.1.1428.13	emPAI	3.71
4	gi|609608	polyprotein [Tobacco etch virus]	6784	348213	1302	723	108	60	38.8	19018	1	0	0	851.187	3400.72	4	3400.69	0.0323	1	22.59	420	R	NFYAWVLEQAPYSQLAEEGKAPYLAETALK	F	Deamidated (NQ)	0.000000001000000000000000000000.0	Locus:1.1.1.1409.13	emPAI	6.33
5	gi|297846662	F5J5.19 [Arabidopsis lyrata subsp. lyrata]	5008	252642	162	55	84	37	45.1	19046	1	0	0	1136.23	3405.67	3	3405.65	0.0171	0	51.1	0.56	R	IADQFVEVPGGTNNNNYANVQLIVEMAEVTR	V	Deamidated (NQ)	0.0001000000000000000000000000000.0	Locus:1.1.1.1428.13	emPAI	1.97
6	gi|11935049	keratin 1 [Homo sapiens]	3037	66198	148	80	43	29	60.2	18808	1	1	0	828.835	3311.31	4	3311.3	0.0092	0	34.76	2.5	R	GSYGSGGSSYGSGGGSYGSGGGGGGHGSYGSGSSSGGYR	G			Locus:1.1.1.894.42	emPAI	12.7
7	gi|375314779	keratin 1 [Homo sapiens]	3007	66197	146	77	43	28	60.2	18808	1	0	0	828.835	3311.31	4	3311.3	0.0092	0	34.76	2.5	R	GSYGSGGSSYGSGGGSYGSGGGGGGHGSYGSGSSSGGYR	G			Locus:1.1.1.894.42	emPAI	12.05
8	gi|55956899	keratin, type I cytoskeletal 9 [Homo sapiens]	3004	62255	141	75	38	28	89.9	19759	1	1	1	1243.99	4971.94	4	4971.93	0.0096	0	35.32	1.5	R	GGSGGSYGGGSGSGGGSGGGYGGGSGGGHSGGSGGGHSGGSGGNYGGGSGSGGGSGGGYGGGSGSR	G			Locus:1.1.1.865.21	emPAI	14.28
9	gi|25013631	NIb protein [Tobacco etch virus]	2928	59097	696	386	41	28	79.3	19018	1	0	0	851.187	3400.72	4	3400.69	0.0323	1	22.59	420	R	NFYAWVLEQAPYSQLAEEGKAPYLAETALK	F	Deamidated (NQ)	0.000000001000000000000000000000.0	Locus:1.1.1.1409.13	emPAI	367.33
10	gi|47132620	keratin, type II cytoskeletal 2 epidermal [Homo sapiens]	2897	65678	106	53	42	24	74.5	19597	1	1	1	1024.02	4092.07	4	4092.05	0.0174	0	38.77	7.4	R	FGGFGGPGGVGGLGGPGGFGPGGYPGGIHEVSVNQSLLQPLNVK	V	Deamidated (NQ)	0.00000000000000000000000000000000001000000000.0	Locus:1.1.1.1354.32	emPAI	6.04
11	gi|1303695	luminal binding protein (BiP) [Arabidopsis thaliana]	2688	73732	80	34	43	26	53.3	19434	1	1	0	963.957	3851.8	4	3851.81	-0.0145	2	38.79	7.8	K	DFFEGKEPNKGVNPDEAVAYGAAVQGGILSGEGGDETK	D			Locus:1.1.1.1218.36	emPAI	4.71
12	gi|15241844	Luminal-binding protein 1 [Arabidopsis thaliana]	2666	73869	84	33	43	25	53.4	19434	1	0	0	963.957	3851.8	4	3851.81	-0.0145	2	38.79	7.8	K	DFFEGKEPNKGVNPDEAVAYGAAVQGGILSGEGGDETK	D			Locus:1.1.1.1218.36	emPAI	4.7
13	gi|21961605	Keratin 10 [Homo sapiens]	2412	59020	106	55	32	22	55.3	17458	1	1	0	968.801	2903.38	3	2903.38	0.0059	0	75.44	0.002	R	NVSTGDVNVEMNAAPGVDLTQLLNNMR	S	2 Oxidation (M)	0.000000000020000000000000020.0	Locus:1.1.1.1264.18	emPAI	8.75
14	gi|332206844	PREDICTED: keratin, type II cytoskeletal 1-like [Nomascus leucogenys]	2311	56798	119	63	34	22	53.2	14799	1	0	0	1192.48	2382.95	2	2382.94	0.0088	0	111.25	7.5e-08	R	GGGGGGYGSGGSSYGSGGGSYGSGGGGGGGR	G			Locus:1.1.1.878.9	emPAI	10.25
15	gi|297262447	PREDICTED: keratin, type II cytoskeletal 1-like isoform 6 [Macaca mulatta]	2263	65341	122	64	35	21	42.8	16709	1	1	0	906.369	2716.09	3	2716.08	0.0084	0	61.32	0.0068	R	GSYGSGGGSYGSGGGGGGHGSYGSGSSSGGYR	G			Locus:1.1.1.883.25	emPAI	6.11
16	gi|397482	heat shock protein 70 cognate [Arabidopsis thaliana]	2089	71726	74	36	32	21	56.2	17788	1	1	1	1007.47	3019.4	3	3019.39	0.0038	0	47.06	1.2	K	IEDSIEQAIQWLEGNQLAEADEFEDK	M			Locus:1.1.1.1512.5	emPAI	3.79
17	gi|397522045	PREDICTED: keratin, type II cytoskeletal 5 [Pan paniscus]	1952	83063	55	20	35	15	39.6	11681	1	1	0	630.995	1889.96	3	1889.96	-0.0015	0	70.8	0.0058	R	QNLEPLFEQYINNLR	R			Locus:1.1.1.1380.4	emPAI	1.17
18	gi|332206121	PREDICTED: hypothetical protein LOC100596772 [Nomascus leucogenys]	1925	66822	73	33	31	15	39.3	17524	1	1	0	984.191	2949.55	3	2949.45	0.0967	1	32.04	37	R	FLEQQNQVLQTKWELLQQMNVGTR	T	3 Deamidated (NQ); Oxidation (M)	0.000000000000000011210000.0	Locus:1.1.1.1010.20	emPAI	2.65
19	gi|15232682	protein heat shock protein 70-3 [Arabidopsis thaliana]	1921	71559	56	24	30	17	49	16522	1	0	0	886.762	2657.26	3	2657.26	0.0023	0	104.61	2.5e-06	K	EQVFSTYSDNQPGVLIQVYEGER	A			Locus:1.1.1.1266.15	emPAI	1.93
20	gi|27065460	Chain A, Catalytically Inactive Tobacco Etch Virus Protease Complexed With Substrate	1864	27719	601	370	26	14	70.4	19499	1	0	0	993.484	3969.91	4	3969.87	0.0322	0	38.21	9.9	R	DYNPISSTICHLTNESDGHTTSLYGIGFGPFIITNK	H	Deamidated (NQ)	0.001000000000000000000000000000000000.0	Locus:1.1.1.1418.21	emPAI	19277.6
21	gi|5031839	keratin, type II cytoskeletal 6A [Homo sapiens]	1695	60293	42	14	28	13	43.3	11681	1	0	0	630.995	1889.96	3	1889.96	-0.0015	0	70.8	0.0058	R	QNLEPLFEQYINNLR	R			Locus:1.1.1.1380.4	emPAI	1.1
22	gi|908801	keratin type II [Homo sapiens]	1684	60448	42	14	28	13	43.3	11681	1	0	0	630.995	1889.96	3	1889.96	-0.0015	0	70.8	0.0058	R	QNLEPLFEQYINNLR	R			Locus:1.1.1.1380.4	emPAI	1.1
23	gi|344256905	Keratin, type II cytoskeletal 71 [Cricetulus griseus]	1667	134008	54	20	31	13	19.4	8888	1	1	0	851.404	1700.79	2	1700.79	0.0027	0	77.52	0.00089	K	QCANLQNAIADAEQR	G			Locus:1.1.1.1090.10	emPAI	0.54
24	gi|18999435	Keratin 5 [Homo sapiens]	1589	62568	46	18	28	12	41.2	11681	1	0	0	630.995	1889.96	3	1889.96	-0.0015	0	70.8	0.0058	R	QNLEPLFEQYINNLR	R			Locus:1.1.1.1380.4	emPAI	1.51
25	gi|255573627	heat shock protein, putative [Ricinus communis]	1564	71276	56	28	24	17	40.2	16522	1	0	0	886.762	2657.26	3	2657.26	0.0023	0	104.61	2.5e-06	K	EQVFSTYSDNQPGVLIQVYEGER	T			Locus:1.1.1.1266.15	emPAI	2.08
26	gi|2655420	heat shock cognate protein HSC70 [Brassica napus]	1559	71129	55	27	24	17	40	16487	1	1	0	881.432	2641.27	3	2641.27	0.0078	0	89.49	8.3e-05	K	EQVFSTYSDNQPGVLIQVFEGER	A			Locus:1.1.1.1362.10	emPAI	2.23
27	gi|7525018	ATP synthase CF1 alpha subunit [Arabidopsis thaliana]	1541	55351	65	34	22	15	52.7	19359	1	1	0	1210.27	3627.77	3	3627.76	0.0118	0	42.75	3.5	K	QSQSAPLTVEEQIMTIYTGTNGYLDGLEIGQVR	K	Deamidated (NQ); Oxidation (M)	0.000000000000020000001000000000000.0	Locus:1.1.1.1419.12	emPAI	5.72
28	gi|357503161	Heat shock protein [Medicago truncatula]	1521	71260	52	26	23	15	38	16522	1	0	0	886.762	2657.26	3	2657.26	0.0023	0	104.61	2.5e-06	K	EQVFSTYSDNQPGVLIQVYEGER	A			Locus:1.1.1.1266.15	emPAI	1.95
29	gi|357160854	PREDICTED: heat shock cognate 70 kDa protein 2-like [Brachypodium distachyon]	1503	71621	46	19	24	14	42	16522	1	0	0	886.762	2657.26	3	2657.26	0.0023	0	104.61	2.5e-06	K	EQVFSTYSDNQPGVLIQVYEGER	T			Locus:1.1.1.1266.15	emPAI	1.56
30	gi|18414469	ferredoxin-dependent glutamate synthase 1 [Arabidopsis thaliana]	1476	178066	29	9	27	9	22.3	17369	1	1	1	960.149	2877.42	3	2877.42	0.0012	0	58.24	0.11	K	YLPLFWQLVPPSEEDTPEASAAYVR	T			Locus:1.1.1.1450.4	emPAI	0.36
31	gi|224098390	predicted protein [Populus trichocarpa]	1473	71620	53	24	24	14	42.3	16522	1	0	0	886.762	2657.26	3	2657.26	0.0023	0	104.61	2.5e-06	K	EQVFSTYSDNQPGVLIQVYEGER	T			Locus:1.1.1.1266.15	emPAI	1.68
32	gi|15241847	heat shock protein 70 [Arabidopsis thaliana]	1466	71741	48	23	23	13	40.9	16487	1	0	0	881.432	2641.27	3	2641.27	0.0078	0	89.49	8.3e-05	K	EQVFSTYSDNQPGVLIQVFEGER	A			Locus:1.1.1.1362.10	emPAI	1.68
33	gi|431921648	Keratin, type II cytoskeletal 1 [Pteropus alecto]	1353	138695	57	24	23	10	14.8	8753	1	0	0	563.331	1686.97	3	1686.96	0.0069	1	76.63	0.00063	R	SLVNLGGSKSISISVAR	G			Locus:1.1.1.1125.7	emPAI	0.52
34	gi|15230534	heat shock protein 70-4 [Arabidopsis thaliana]	1344	71456	43	21	22	13	36	16031	1	0	0	858.763	2573.27	3	2573.26	0.0075	0	88.51	0.00011	K	SINPDEAVAYGAAVQAAILSGEGNEK	V			Locus:1.1.1.1366.16	emPAI	1.57
35	gi|15240578	heat shock protein 70-2 [Arabidopsis thaliana]	1320	77064	30	12	23	10	36.5	17368	1	1	0	719.615	2874.43	4	2874.43	0.0036	2	65.89	0.019	K	KQDITITGASTLPKDEVDTMVQEAER	F			Locus:1.1.1.1184.28	emPAI	0.79
36	gi|332260810	PREDICTED: keratin, type I cytoskeletal 14-like [Nomascus leucogenys]	1318	51729	44	27	21	13	51.6	14231	1	1	0	770.36	2308.06	3	2308.06	0.0017	0	45.7	1.5	R	LLEGEDAHLSSSQFSSGSQSSR	D			Locus:1.1.1.1008.2	emPAI	2.23
37	gi|15233779	chloroplast heat shock protein 70-1 [Arabidopsis thaliana]	1308	76575	29	13	22	11	34.1	17430	1	1	0	726.368	2901.44	4	2901.44	0.0047	2	81.17	0.00056	K	KQDITITGASTLPKDEVDQMVQEAER	F			Locus:1.1.1.1192.31	emPAI	0.8
38	gi|8778617	F5M15.5 [Arabidopsis thaliana]	1266	117407	44	19	23	11	31.1	19040	1	1	0	852.167	3404.64	4	3404.63	0.0132	0	67	0.015	R	YRPSSAYNAPFYTTNGGAPVSNNISSLTIGER	G	Deamidated (NQ)	0.00000000000000100000000000000000.0	Locus:1.1.1.1197.26	emPAI	0.55
39	gi|297837977	ATPase subunit I [Arabidopsis lyrata subsp. lyrata]	1226	47025	54	26	19	12	51.7	19359	1	0	0	1210.27	3627.77	3	3627.76	0.0118	0	42.75	3.5	K	QSQSAPLTVEEQIMTIYTGTNGYLDGLEIGQVR	K	Deamidated (NQ); Oxidation (M)	0.000000000000020000001000000000000.0	Locus:1.1.1.1419.12	emPAI	5.23
40	gi|18394888	catalase 3 [Arabidopsis thaliana]	1195	57059	42	19	21	11	60.2	19040	1	0	0	852.167	3404.64	4	3404.63	0.0132	0	67	0.015	K	YRPSSAYNAPFYTTNGGAPVSNNISSLTIGER	G	Deamidated (NQ)	0.00000000000000100000000000000000.0	Locus:1.1.1.1197.26	emPAI	1.45
41	gi|10944737	putative luminal binding protein [Corylus avellana]	1173	73747	40	17	20	10	25.6	13337	1	0	0	701.715	2102.12	3	2102.12	0.0032	1	79.31	0.00069	K	LKEVEAVCNPIITAVYQR	S			Locus:1.1.1.1184.26	emPAI	1.01
42	gi|7525040	ATP synthase CF1 beta subunit [Arabidopsis thaliana]	1144	53957	33	11	19	9	53.2	19431	1	1	0	961.504	3841.99	4	3841.97	0.0143	1	60.72	0.046	K	KGSITSIQAVYVPADDLTDPAPATTFAHLDATTVLSR	G			Locus:1.1.1.1303.26	emPAI	1.16
43	gi|1195531	type I keratin 16 [Homo sapiens]	1138	51548	31	17	19	10	46.7	14458	2	1	0	1175.55	2349.09	2	2349.08	0.0102	0	56.6	0.14	R	LLEGEDAHLSSQQASGQSYSSR	E			Locus:1.1.1.967.14	emPAI	1.38
44	gi|14423378	Unknown protein [Arabidopsis thaliana]	1103	64603	20	11	18	11	45	19587	1	1	1	1023.23	4088.9	4	4088.9	0.0007	0	58.51	0.076	K	AATGEEVSAEDLGGATVHCTVSGVSDYFAQDELHGLAIGR	N			Locus:1.1.1.1301.19	emPAI	1.21
45	gi|7525041	ribulose-1,5-bisphosphate carboxylase/oxygenase large subunit [Arabidopsis thaliana]	1059	53435	38	14	18	9	49.3	19440	4	1	0	964.476	3853.87	4	3853.86	0.0082	0	50.32	0.61	R	VTPQPGVPPEEAGAAVAAESSTGTWTTVWTDGLTSLDR	Y			Locus:1.1.1.1422.9	emPAI	1.18
46	gi|7329685	transketolase-like protein [Arabidopsis thaliana]	978	81937	20	12	15	10	30.4	19257	1	1	1	1162.6	3484.78	3	3484.78	0.0004	0	71.01	0.0052	K	TPGHPENFETPGIEVTTGPLGQGIANAVGLALAEK	H			Locus:1.1.1.1450.8	emPAI	0.67
47	gi|14916970	RecName: Full=ATP synthase subunit alpha, mitochondrial	976	55296	21	12	15	10	31.8	14224	1	1	0	770.057	2307.15	3	2307.15	-0.0015	0	121.34	5.5e-08	R	EVAAFAQFGSDLDAATQALLNR	G			Locus:1.1.1.1488.4	emPAI	1
48	gi|14717956	ATP synthase beta subunit [Batis maritima]	968	52146	27	12	14	9	42.7	19431	1	0	0	961.504	3841.99	4	3841.97	0.0143	1	60.72	0.046	K	KGSITSIQAVYVPADDLTDPAPATTFAHLDATTVLSR	G			Locus:1.1.1.1303.26	emPAI	1.09
49	gi|395835409	PREDICTED: uncharacterized protein LOC100949889 [Otolemur garnettii]	962	145653	27	8	18	8	11.3	10145	2	0	1	896.369	1790.72	2	1790.72	0.0032	0	52.71	0.057	R	GGSGSGGGYGSGGGGYGSGGGSR	G			Locus:1.1.1.818.6	emPAI	0.22
50	gi|15450379	At2g39730/T5I7.3 [Arabidopsis thaliana]	933	52405	29	11	17	6	46.8	18886	1	1	1	1114.19	3339.56	3	3339.57	-0.0021	0	30.65	57	K	GMVDSVFQAPMGTGTHHAVLSSYEYVSQGLR	Q	Oxidation (M)	0.0000000000200000000000000000000.0	Locus:1.1.1.1206.18	emPAI	1.21
51	gi|359279911	keratin 14 [Canis lupus familiaris]	921	52621	34	18	16	8	39.4	14231	1	0	0	770.36	2308.06	3	2308.06	0.0017	0	45.7	1.5	R	LLEGEDAHLSSSQFSSGSQSSR	D			Locus:1.1.1.1008.2	emPAI	1.34
52	gi|431921654	Keratin, type II cytoskeletal 6C, partial [Pteropus alecto]	916	61064	32	5	18	5	21.7	6531	1	0	0	728.352	1454.69	2	1454.68	0.0101	1	54.91	0.15	R	SRAEAESWYQTK	Y			Locus:1.1.1.935.15	emPAI	0.37
53	gi|383418245	keratin, type I cytoskeletal 17 [Macaca mulatta]	894	48428	25	14	15	8	35	13340	3	0	0	1052.49	2102.96	2	2102.98	-0.0196	0	65.02	0.016	R	GQVGGEISVEMDAAPGVDLSR	I	Deamidated (NQ); Oxidation (M)	0.010000000020000000000.0	Locus:1.1.1.1039.9	emPAI	1.07
54	gi|298568014	ribulose-1,5-bisphosphate carboxylase/oxygenase large subunit [Guettarda crispiflora]	882	50948	30	13	14	8	42.9	19440	4	0	0	964.476	3853.87	4	3853.86	0.0082	0	50.32	0.61	R	VTPQPGVPPEEAGAAVAAESSTGTWTTVWTDGLTSLDR	Y			Locus:1.1.1.1422.9	emPAI	0.99
55	gi|296089684	unnamed protein product [Vitis vinifera]	866	64153	30	10	15	7	17.9	13208	1	1	0	689.685	2066.03	3	2066.02	0.0118	0	27.32	130	R	VEIESLFDGIDFSEPLTR	A			Locus:1.1.1.1418.2	emPAI	1.01
56	gi|426372682	PREDICTED: uncharacterized protein LOC101138769 [Gorilla gorilla gorilla]	838	117957	24	6	16	6	12.1	10569	1	1	0	608.324	1821.95	3	1821.92	0.0278	0	60.87	0.051	K	VQQLQISVDQHGDNLK	N	Deamidated (NQ)	0.0000000001000000.0	Locus:1.1.1.1009.19	emPAI	0.24
57	gi|224123092	predicted protein [Populus trichocarpa]	836	73602	27	10	14	9	15.8	11839	1	1	0	954.008	1906	2	1905.99	0.0068	1	56.32	0.15	K	IKNAVVTVPAYFNDAQR	Q	Deamidated (NQ)	0.00000000000010000.0	Locus:1.1.1.1127.32	emPAI	0.62
58	gi|166702	glyceraldehyde 3-phosphate dehydrogenase A subunit [Arabidopsis thaliana]	833	37937	21	11	14	7	46	16107	1	1	1	862.437	2584.29	3	2584.25	0.0341	0	65.35	0.022	K	YDSTLGIFDADVKPSGETAISVDGK	I			Locus:1.1.1.1203.24	emPAI	1.12
59	gi|2961307	ribulose-1,5-bisphosphate carboxylase [Rondeletia odorata]	812	53618	26	9	13	7	32.7	19440	4	0	0	964.476	3853.87	4	3853.86	0.0082	0	50.32	0.61	R	VTPQPGVPPEEAGAAVAAESSTGTWTTVWTDGLTSLDR	Y			Locus:1.1.1.1422.9	emPAI	0.71
60	gi|342186886	ATP synthase beta subunit [Bottegoa insignis]	798	50041	25	11	12	7	31.6	13262	1	0	0	1039.02	2076.02	2	2076.02	-0.0003	0	47.78	1.2	K	GIYPAVDPLDSTSTMLQPR	I	Oxidation (M)	0.0000000000000020000.0	Locus:1.1.1.1189.23	emPAI	0.89
61	gi|6093912	RecName: Full=Ribulose bisphosphate carboxylase large chain; Short=RuBisCO large subunit	798	52574	25	13	12	8	29.9	14133	1	1	0	1142.54	2283.06	2	2283.07	-0.0041	0	45.77	1.6	R	AESSTGTWTTVWTDGLTSLDR	Y			Locus:1.1.1.1349.44	emPAI	1.07
62	gi|7688339	ATP synthase beta subunit [Trigonobalanus verticillata]	790	52851	23	9	12	6	32	16339	1	1	1	872.411	2614.21	3	2614.28	-0.066	1	42.25	3.7	K	VRDTAGQQINVTCEVQQLLGNNR	V	2 Deamidated (NQ)	0.00000001010000000000000.0	Locus:1.1.1.1307.15	emPAI	0.72
63	gi|169821612	ribulose-1,5-bisphosphate carboxylase/oxygenase large subunit [Annona bicolor]	787	51082	25	10	12	7	32.2	19440	4	0	0	964.476	3853.87	4	3853.86	0.0082	0	50.32	0.61	R	VTPQPGVPPEEAGAAVAAESSTGTWTTVWTDGLTSLDR	Y			Locus:1.1.1.1422.9	emPAI	0.76
64	gi|15242459	mitochondrial HSO70 2 [Arabidopsis thaliana]	769	73174	17	5	15	5	24.5	10546	1	1	0	911.448	1820.88	2	1820.9	-0.0201	0	59.08	0.083	K	SQVFSTAADNQTQVGIR	V			Locus:1.1.1.1035.37	emPAI	0.55
65	gi|146741296	keratin 1 [Sus scrofa]	759	65331	43	21	13	6	14.6	8334	1	0	0	546.959	1637.85	3	1637.85	0.0014	1	75.05	0.0018	K	SLNNQFASFIDKVR	F			Locus:1.1.1.1219.11	emPAI	0.8
66	gi|13236786	ATP synthase beta subunit [Burretiokentia hapala]	754	53750	21	9	11	6	27.1	13262	1	0	0	1039.02	2076.02	2	2076.02	-0.0003	0	47.78	1.2	K	GIYPAVDPLDSTSTMLQPR	I	Oxidation (M)	0.0000000000000020000.0	Locus:1.1.1.1189.23	emPAI	0.71
67	gi|348581131	PREDICTED: keratin, type II cytoskeletal 6B [Cavia porcellus]	743	60892	24	5	15	5	17.8	11427	1	1	1	937.477	1872.94	2	1872.94	0.0023	0	33.15	36	R	HSLEPLFEQYINNLR	R	Deamidated (NQ)	0.000000001000000.0	Locus:1.1.1.1500.2	emPAI	0.3
68	gi|166706	cystolic glyceraldehyde-3-phosphate dehydrogenase [Arabidopsis thaliana]	740	37077	24	12	12	6	53.3	17116	1	1	0	919.762	2756.27	3	2756.26	0.0052	0	101.08	4.6e-06	R	DDVELVAVNDPFITTEYMTYMFK	Y	Oxidation (M)	0.00000000000000000000200.0	Locus:1.1.1.1420.21	emPAI	0.98
69	gi|7240311	ribulose-1,5-bisphosphate carboxylase/oxygenase large subunit [Limnanthes douglasii]	737	52625	25	11	12	7	39.3	19440	4	0	0	964.476	3853.87	4	3853.86	0.0082	0	50.32	0.61	R	VTPQPGVPPEEAGAAVAAESSTGTWTTVWTDGLTSLDR	Y			Locus:1.1.1.1422.9	emPAI	0.84
70	gi|15222848	glyceraldehyde 3-phosphate dehydrogenase [Arabidopsis thaliana]	736	37004	27	13	12	6	53.8	17485	1	1	0	975.128	2922.36	3	2922.36	0.0065	1	48.68	0.86	R	NPEDIPWGEAGADFVVESTGVFTDKDK	A			Locus:1.1.1.1363.20	emPAI	0.99
71	gi|15235745	glycine hydroxymethyltransferase [Arabidopsis thaliana]	725	57535	18	4	14	4	35.2	17045	1	1	0	913.458	2737.35	3	2737.37	-0.0133	0	69.97	0.0077	K	GLELIPSENFTSVSVMQAVGSVMTNK	Y			Locus:1.1.1.1466.5	emPAI	0.56
72	gi|57546919	TPA: Hornerin [Homo sapiens]	714	283116	14	9	8	5	7.4	19722	1	1	1	950.604	4747.98	5	4747.95	0.0322	0	26.4	34	R	SSSSGQHGSGLGESSGFGHHESSSGQSSSYSQHGSGSGHSSGYGQHGSR	S			Locus:1.1.1.863.15	emPAI	0.11
73	gi|344257799	Keratin, type II cytoskeletal 1b [Cricetulus griseus]	703	93670	53	23	13	5	11.4	7335	1	0	0	508.604	1522.79	3	1522.78	0.0088	1	56.07	0.14	R	LLRDYQELMNTK	L			Locus:1.1.1.1062.3	emPAI	0.62
74	gi|15222111	glyceraldehyde-3-phosphate dehydrogenase (NADP+) (phosphorylating) [Arabidopsis thaliana]	694	43105	18	11	11	7	36.3	15883	1	1	1	853.077	2556.21	3	2556.22	-0.0131	0	71.2	0.0052	K	YDSTLGIFDADVKPSGDSALSVDGK	I			Locus:1.1.1.1202.32	emPAI	0.94
75	gi|336390	glyceraldehyde 3-phosphate dehydrogenase B subunit [Arabidopsis thaliana]	692	43168	22	10	12	5	36.1	12159	1	1	1	967.933	1933.85	2	1933.85	0.0002	0	64.15	0.014	K	WPGAEAVGSGDPLEDFCK	T			Locus:1.1.1.1228.31	emPAI	1.09
76	gi|7525029	photosystem II 44 kDa protein [Arabidopsis thaliana]	686	52063	12	8	10	7	28.5	18798	1	1	0	1102.21	3303.62	3	3303.62	-0.0022	0	110.8	6.1e-07	R	SAEYMTHAPLGSLNSVGGVATEINAVNYVSPR	S			Locus:1.1.1.1270.37	emPAI	0.63
77	gi|120675	RecName: Full=Glyceraldehyde-3-phosphate dehydrogenase, cytosolic	686	37015	24	10	12	5	53.8	17485	1	0	0	975.128	2922.36	3	2922.36	0.0065	1	48.68	0.86	R	NPEDIPWGEAGADFVVESTGVFTDKDK	A			Locus:1.1.1.1363.20	emPAI	0.82
78	gi|15237059	Elongation factor Tu [Arabidopsis thaliana]	661	51883	15	8	10	7	31.1	13126	1	1	1	684.344	2050.01	3	2050.01	0.0021	0	47.27	1.3	K	IYELMDAVDDYIPIPQR	Q			Locus:1.1.1.1373.7	emPAI	0.64
79	gi|308742593	photosystem II CP43 chlorophyll apoprotein [Smilax china]	658	56385	13	8	10	6	30	18798	1	0	0	1102.21	3303.62	3	3303.62	-0.0022	0	110.8	6.1e-07	R	SAEYMTHAPLGSLNSVGGVATEINAVNYVSPR	S			Locus:1.1.1.1270.37	emPAI	0.57
80	gi|9910005	ribulose 1,5-bisphosphate carboxylase [Tripterococcus brunonis]	651	51929	21	9	10	6	26	19440	4	0	0	964.476	3853.87	4	3853.86	0.0082	0	50.32	0.61	R	VTPQPGVPPEEAGAAVAAESSTGTWTTVWTDGLTSLDR	Y			Locus:1.1.1.1422.9	emPAI	0.74
81	gi|358058675	hypothetical protein E5Q_02294 [Mixia osmundae IAM 14324]	650	76825	15	7	10	6	13.6	10090	1	0	0	894.5	1786.99	2	1786.98	0.0036	1	76.04	0.0013	R	IINEPTAAAIAYGLDKK	A			Locus:1.1.1.1135.19	emPAI	0.4
82	gi|193890927	ATP synthase subunit 1 [Silene vulgaris]	645	43609	15	5	11	4	28.8	14224	1	0	0	770.057	2307.15	3	2307.15	-0.0015	0	121.34	5.5e-08	R	EVAAFAQFGSDLDAATQALLNR	G			Locus:1.1.1.1488.4	emPAI	0.44
83	gi|942594	heat shock cognate protein [Urechis caupo]	643	71882	15	7	10	5	13.2	10090	1	0	0	894.5	1786.99	2	1786.98	0.0036	1	76.04	0.0013	R	IINEPTAAAIAYGLDKK	V			Locus:1.1.1.1135.19	emPAI	0.43
84	gi|15227559	tubulin beta [Arabidopsis thaliana]	623	51341	14	5	11	5	30.1	12388	1	1	0	658.339	1971.99	3	1971.99	0.0038	0	95.77	1.9e-05	K	GHYTEGAELIDSVLDVVR	K			Locus:1.1.1.1379.3	emPAI	0.55
85	gi|8778521	F21D18.28 [Arabidopsis thaliana]	620	54037	11	5	10	5	31.3	16189	1	1	0	648.33	2589.29	4	2589.3	-0.0075	1	45.22	2.3	K	HGHVDYDKVPGVVYTHPEVASVGK	T			Locus:1.1.1.1017.17	emPAI	0.43
86	gi|30678473	methylcrotonoyl-CoA carboxylase subunit alpha [Arabidopsis thaliana]	617	80857	11	7	10	6	20.3	14788	1	1	1	794.709	2381.1	3	2381.1	0.002	0	50.93	0.49	R	YQPDGSYLIEEGNDSPSLELR	V			Locus:1.1.1.1190.25	emPAI	0.37
87	gi|18424620	tubulin beta-2/beta-3 chain [Arabidopsis thaliana]	616	51385	14	5	11	5	30	12388	1	0	0	658.339	1971.99	3	1971.99	0.0038	0	95.77	1.9e-05	K	GHYTEGAELIDSVLDVVR	K			Locus:1.1.1.1379.3	emPAI	0.55
88	gi|348562440	PREDICTED: keratin, type I cytoskeletal 14-like [Cavia porcellus]	615	51732	21	11	11	5	22.8	13340	2	0	0	1052.49	2102.96	2	2102.94	0.0168	0	69.54	0.0056	R	GQVGGDVNVEMDAAPGVDLSR	I	2 Deamidated (NQ); Oxidation (M)	0.010000010020000000000.0	Locus:1.1.1.1039.9	emPAI	0.74
89	gi|1022805	phosphoglycerate kinase, partial [Arabidopsis thaliana]	609	41994	13	3	11	3	41.1	14080	2	1	1	757.384	2269.13	3	2269.13	0.001	0	30.64	63	K	IVPASGIEDGWMGLDIGPDSIK	T			Locus:1.1.1.1352.11	emPAI	0.58
90	gi|357471509	Photosystem II CP43 chlorophyll apoprotein [Medicago truncatula]	597	87922	15	5	11	4	18	18798	1	0	0	1102.21	3303.62	3	3303.62	-0.0022	0	110.8	6.1e-07	R	SAEYMTHAPLGSLNSVGGVATEINAVNYVSPR	S			Locus:1.1.1.1270.37	emPAI	0.25
91	gi|3318722	Chain E, Leech-Derived Tryptase InhibitorTRYPSIN COMPLEX	592	24142	45	16	11	3	42.2	18835	2	1	1	832.189	3324.73	4	3324.7	0.0265	1	22.69	330	K	IITHPNFNGNTLDNDIMLIKLSSPATLESR	V	Deamidated (NQ)	0.000000010000000000000000000000.0	Locus:1.1.1.1326.17	emPAI	4.42
92	gi|729617	RecName: Full=Luminal-binding protein 1; Short=BiP 1; AltName: Full=78 kDa glucose-regulated protein homolog 1; Short=GRP-78-1	590	32126	10	6	10	6	26.2	16526	1	0	0	887.758	2660.25	3	2660.26	-0.0041	0	105.21	2.1e-06	K	GVNPDEAVAYGAAVQGGILSGEGGDETK	D			Locus:1.1.1.1212.10	emPAI	0.81
93	gi|15222729	RuBisCO large subunit-binding protein subunit beta [Arabidopsis thaliana]	589	64169	11	5	10	5	21	8015	1	1	1	804.394	1606.77	2	1606.77	0.0058	0	56.12	0.16	K	ETSTIVGDGSTQDAVK	K			Locus:1.1.1.938.26	emPAI	0.42
94	gi|4467097	heat shock protein 70 like protein [Arabidopsis thaliana]	576	71415	13	5	10	5	17.4	10382	1	1	1	605.322	1812.95	3	1812.95	-0.0015	0	59.34	0.074	K	IPAEIASEIETAVSDLR	T			Locus:1.1.1.1443.4	emPAI	0.43
95	gi|2687475	ribulose-1,5-bisphosphate carboxylase/oxygenase large subunit [Dendromecon rigida]	572	52015	21	8	9	5	23.2	19446	2	1	1	968.733	3870.9	4	3870.85	0.0489	0	37.4	12	R	VTPQPGVPAEEAGNAVAAESSTGTWTTVWTDGLTSLDR	Y			Locus:1.1.1.1425.7	emPAI	0.54
96	gi|83583057	ribulose-1,5-bisphosphate carboxylase/oxygenase large subunit [Anarthria prolifera]	570	44808	20	8	9	5	29.1	19440	4	0	0	964.476	3853.87	4	3853.86	0.0082	0	50.32	0.61	R	VTPQPGVPPEEAGAAVAAESSTGTWTTVWTDGLTSLDR	Y			Locus:1.1.1.1422.9	emPAI	0.53
97	gi|385305238	heat shock protein 70 [Dekkera bruxellensis AWRI1499]	568	71860	17	4	11	4	17.5	13802	1	1	1	737.708	2210.1	3	2210.15	-0.053	2	25.13	230	R	DSKLDKHQIDEIVLVGGSTR	I	Deamidated (NQ)	0.00000001000000000000.0	Locus:1.1.1.1156.9	emPAI	0.2
98	gi|7302765	catalase [Raphanus sativus]	553	57022	12	4	10	3	23.6	13943	1	0	0	748.026	2241.06	3	2241.05	0.0037	0	69.66	0.007	K	GFFEVTHDISNLTCADFLR	A			Locus:1.1.1.1353.10	emPAI	0.32
99	gi|15232845	mitochondrial processing peptidase [Arabidopsis thaliana]	552	59180	9	5	9	5	28.8	18810	1	1	1	829.154	3312.59	4	3312.57	0.0144	0	77.2	0.0014	R	EMQEVEGQTDEVVLDHLHATAFQYTPLGR	T			Locus:1.1.1.1273.36	emPAI	0.31
100	gi|493725	beta tubulin [Oryza sativa Japonica Group]	543	50703	12	4	9	4	25.1	12388	1	0	0	658.339	1971.99	3	1971.99	0.0038	0	95.77	1.9e-05	K	GHYTEGAELIDSVLDVVR	K			Locus:1.1.1.1379.3	emPAI	0.46
101	gi|6578774	ribulose-1,5-bisphosphate carboxylase/oxygenase large subunit, partial (chloroplast) [Larrea nitida]	543	48636	21	7	9	4	27.4	19440	4	0	0	964.476	3853.87	4	3853.86	0.0082	0	50.32	0.61	R	VTPQPGVPPEEAGAAVAAESSTGTWTTVWTDGLTSLDR	Y			Locus:1.1.1.1422.9	emPAI	0.48
102	gi|115475195	Os08g0197700 [Oryza sativa Japonica Group]	537	73630	18	10	8	6	11.4	11838	2	0	0	636.34	1906	3	1906.01	-0.0082	1	62.2	0.039	K	VTRAVVTVPAYFNDAQR	Q			Locus:1.1.1.1122.23	emPAI	0.62
103	gi|166746	plasma membrane proton pump H+ ATPase [Arabidopsis thaliana]	534	104704	11	2	11	2	13.9	12307	1	1	1	652.351	1954.03	3	1954.04	-0.0084	0	32.25	36	K	WSEQEAAILVPGDIVSIK	L			Locus:1.1.1.1309.9	emPAI	0.1
104	gi|1669389	actin 8 [Arabidopsis thaliana]	533	42090	12	5	10	5	26.3	12160	1	1	0	645.625	1933.85	3	1933.85	0.0018	0	57.85	0.059	K	YPIEHGVVSNWDDMEK	I	Oxidation (M)	0.0000000000000200.0	Locus:1.1.1.1026.26	emPAI	0.46
105	gi|114329953	ATP synthase CF1 alpha subunit [Nandina domestica]	529	55240	16	5	9	4	19.3	14166	1	1	0	764.419	2290.24	3	2290.17	0.0654	0	46.96	1.1	R	SVYEPMQTGLIAIDSMIPIGR	G			Locus:1.1.1.1522.5	emPAI	0.41
106	gi|15223226	phosphoglucomutase [Arabidopsis thaliana]	522	63670	10	4	9	4	20.7	14207	1	1	0	767.722	2300.14	3	2300.14	-0.0005	0	67.46	0.013	K	ATGAFILTASHNPGGPTEDFGIK	Y			Locus:1.1.1.1182.23	emPAI	0.42
107	gi|15242516	actin 7 [Arabidopsis thaliana]	513	41937	11	3	10	3	28.1	12299	1	1	0	652.027	1953.06	3	1953.06	0.0024	0	53.91	0.2	R	VAPEEHPVLLTEAPLNPK	A			Locus:1.1.1.1109.8	emPAI	0.35
108	gi|42565672	protein plastid transcriptionally active 16 [Arabidopsis thaliana]	507	54325	8	5	8	5	23.3	12458	1	1	1	993.046	1984.08	2	1984.07	0.0027	0	66.29	0.012	K	SLIPVVTNPSTGLVFGNNR	K			Locus:1.1.1.1285.26	emPAI	0.51
109	gi|1351907	RecName: Full=Serum albumin; AltName: Full=BSA; AltName: Allergen=Bos d 6; Flags: Precursor	501	71244	8	4	8	4	15.5	11541	1	1	1	627.644	1879.91	3	1879.91	-0.0028	0	27.59	120	R	RPCFSALTPDETYVPK	A			Locus:1.1.1.1099.5	emPAI	0.25
110	gi|15219234	V-type proton ATPase catalytic subunit A [Arabidopsis thaliana]	497	69111	9	4	9	4	22.2	15010	1	1	0	803.076	2406.2	3	2406.21	-0.0026	0	43.34	3.6	R	VLDALFPSVLGGTCAIPGAFGCGK	T			Locus:1.1.1.1406.6	emPAI	0.32
111	gi|33304714	ubiquitin/actin fusion protein 2 [Bigelowiella natans]	491	51325	16	4	9	4	15.9	7334	3	1	0	508.6	1522.78	3	1522.77	0.0045	1	34.15	23	K	IQDKEGIPPDQQR	L			Locus:1.1.1.874.10	emPAI	0.28
112	gi|74053561	RecName: Full=Tubulin beta-2 chain; AltName: Full=Beta-2-tubulin	488	50834	13	3	10	3	27.7	12319	1	1	0	653.003	1955.99	3	1956	-0.0075	0	37.17	13	K	GHYTEGAELIDAVLDVVR	K			Locus:1.1.1.1442.3	emPAI	0.37
113	gi|13897312	luminal binding protein, BiP [Scherffelia dubia]	487	73317	23	6	9	4	12.6	12918	4	0	1	1010.02	2018.02	2	2018.02	0.0007	0	29.9	74	R	VEIEGLYEGVDLSEPLTR	A			Locus:1.1.1.1372.19	emPAI	0.36
114	gi|15231937	ADP,ATP carrier protein 1 [Arabidopsis thaliana]	484	41563	11	5	7	4	22.3	13007	1	1	1	678.011	2031.01	3	2031.01	-0.003	0	95.42	2.1e-05	K	GFTNFALDFLMGGVSAAVSK	T			Locus:1.1.1.1581.2	emPAI	0.58
115	gi|114644550	PREDICTED: keratin, type II cytoskeletal 1b isoform 2 [Pan troglodytes]	465	62497	28	10	9	3	17	10145	7	0	1	896.369	1790.72	2	1790.72	0.0032	0	21.28	79	R	GGSGGGYGSGGGGGSGSYGGSGR	S			Locus:1.1.1.818.6	emPAI	0.29
116	gi|18422193	cell division protease ftsH-5 [Arabidopsis thaliana]	455	75356	8	4	6	4	13.4	13610	1	1	1	1083.52	2165.03	2	2165.03	0.0057	0	64.18	0.029	K	FQEVPETGVTFGDVAGADQAK	L			Locus:1.1.1.1151.11	emPAI	0.24
117	gi|49355323	ribulose-1,5-bisphosphate carboxylase/oxygenase large subunit [Calycanthus floridus]	450	49012	16	4	8	3	16.6	13707	1	1	0	729.009	2184	3	2183.98	0.0255	1	47.43	0.99	R	GGLDFTKEDENVNSQPFMR	W	Deamidated (NQ)	0.0000000000001000000.0	Locus:1.1.1.1150.31	emPAI	0.3
118	gi|15238559	glutamine synthetase [Arabidopsis thaliana]	439	47780	14	4	8	4	33	16574	1	1	1	892.763	2675.27	3	2675.26	0.0037	0	61.79	0.047	K	WPLGWPVGAFPGPQGPYYCGVGADK	I			Locus:1.1.1.1389.18	emPAI	0.6
119	gi|25991013	ribulose-1,5-bisphosphate carboxylase/oxygenase large subunit [Cyperus pseudovestitus]	434	52383	17	5	8	3	23.2	19440	4	0	0	964.476	3853.87	4	3853.86	0.0082	0	50.32	0.61	R	VTPQPGVPPEEAGAAVAAESSTGTWTTVWTDGLTSLDR	Y			Locus:1.1.1.1422.9	emPAI	0.36
120	gi|312283307	unnamed protein product [Thellungiella halophila]	426	63555	8	3	7	3	16.5	14207	1	0	0	767.722	2300.14	3	2300.14	-0.0005	0	67.46	0.013	K	ATGAFILTASHNPGGPTEDFGIK	Y			Locus:1.1.1.1182.23	emPAI	0.35
121	gi|224099135	PREDICTED: similar to cytokeratin type II [Taeniopygia guttata]	426	58934	12	3	8	3	11.4	6743	6	0	0	739.385	1476.76	2	1476.78	-0.0261	1	52.3	0.38	R	FLEQQNKVLETK	W	Deamidated (NQ)	0.000001000000.0	Locus:1.1.1.1010.24	emPAI	0.24
122	gi|15226314	chaperonin-60alpha [Arabidopsis thaliana]	422	62205	7	5	7	5	15.5	13955	1	1	1	749.709	2246.11	3	2246.11	-0.0042	0	62.46	0.042	R	AVASISAGNDDLIGSMIADAIDK	V			Locus:1.1.1.1432.6	emPAI	0.29
123	gi|295789	elongation factor 1-alpha [Arabidopsis thaliana]	421	49799	14	2	9	2	25.2	15773	1	1	1	846.777	2537.31	3	2537.31	-0.0018	0	35.69	18	R	VETGMIKPGMVVTFAPTGLTTEVK	S	2 Oxidation (M)	0.000020000200000000000000.0	Locus:1.1.1.1173.29	emPAI	0.38
124	gi|7525059	photosystem II 47 kDa protein [Arabidopsis thaliana]	413	56172	8	3	7	3	17.1	15051	1	1	0	804.421	2410.24	3	2410.24	0.0047	1	44.68	2.3	R	RMPTFFETFPVVLVDGDGIVR	A	Oxidation (M)	0.020000000000000000000.0	Locus:1.1.1.1394.16	emPAI	0.26
125	gi|54306772	ribulose-1,5-bisphosphate carboxylase/oxygenase large subunit [Mosannona garwoodii]	407	52957	14	6	7	4	26	19440	4	0	0	964.476	3853.87	4	3853.86	0.0082	0	50.32	0.61	R	VTPQPGVPPEEAGAAVAAESSTGTWTTVWTDGLTSLDR	Y			Locus:1.1.1.1422.9	emPAI	0.44
126	gi|6056373	elongation factor EF-2 [Arabidopsis thaliana]	401	95098	11	1	9	1	10.6	14974	1	1	1	800.728	2399.16	3	2399.14	0.0229	1	58.86	0.095	R	YRVENLYEGPLDDQYANAIR	N	Deamidated (NQ)	0.00001000000000000000.0	Locus:1.1.1.1164.40	emPAI	0.23
127	gi|15229522	adenosylhomocysteinase 2 [Arabidopsis thaliana]	400	53809	7	3	7	3	25.2	17826	1	1	1	1011.82	3032.44	3	3032.44	0.004	0	45.2	2.1	K	NNAIVCNIGHFDNEIDMLGLETYPGVK	R			Locus:1.1.1.1356.25	emPAI	0.27
128	gi|4587545	Identical to mRNA gb|X71915 from A.thaliana and contains the Kelch motif. ESTs gb|T04568, gb|T21762, gb|H38255, gb|Z18380, gb|R30291, gb|T21120, gb|R90517, gb|T75605, gb|R30422, gb|T04568, gb|T21762, gb|T76884, gb|T76781, gb|N38072 and gb|AI100477 c	396	37155	7	3	7	3	26	10876	1	1	1	924.905	1847.8	2	1847.79	0.0105	0	79.87	0.00028	K	DDYESNAVQFYDPASK	K			Locus:1.1.1.1111.23	emPAI	0.53
129	gi|18140579	ribulose-1,5-bisphosphate carboxylase/oxygenase large subunit [Glyptocarpa camellioides]	396	50689	13	6	7	4	21.7	19447	1	1	1	970.229	3876.89	4	3876.91	-0.0201	0	24.56	220	R	VTPQPGVPPEEAGAAVAAESPIGTWTTVWTDGLTSLDR	Y	Deamidated (NQ)	0.00010000000000000000000000000000000000.0	Locus:1.1.1.1423.8	emPAI	0.46
130	gi|21553354	glycine-rich RNA binding protein 7 [Arabidopsis thaliana]	387	16934	7	4	6	3	46.3	9170	1	1	1	864.428	1726.84	2	1726.84	0.0003	0	92.13	3.8e-05	R	ALETAFAQYGDVIDSK	I			Locus:1.1.1.1193.47	emPAI	0.72
131	gi|18394812	tubulin beta-5 chain [Arabidopsis thaliana]	384	50880	9	3	7	3	19.2	12319	1	0	0	653.003	1955.99	3	1956	-0.0075	0	37.17	13	K	GHYTEGAELIDAVLDVVR	K			Locus:1.1.1.1442.3	emPAI	0.29
132	gi|340510900	ribulose-1,5-bisphosphate carboxylase/oxygenase large subunit, partial (chloroplast) [Symphyotrichum subulatum var. squamatum]	381	50611	14	5	7	3	22.1	19441	1	1	1	964.476	3853.87	4	3853.86	0.0086	0	34.44	24	R	VAPQPGVPPEEAGAAVATESSTGTWTTVWTDGLTSIDR	Y			Locus:1.1.1.1438.9	emPAI	0.37
133	gi|18873725	elongation factor 1 alpha [Saccharum hybrid cultivar CP65-357]	380	49708	11	2	8	2	20.8	17034	1	1	1	912.456	2734.35	3	2734.31	0.0404	1	41.1	5.8	K	VGYNPDKIHFVPISGFEGDNMIER	S	Deamidated (NQ)	0.000100000000000000000000.0	Locus:1.1.1.1298.14	emPAI	0.29
134	gi|15229497	(S)-2-hydroxy-acid oxidase [Arabidopsis thaliana]	376	40338	8	3	7	3	24.8	15236	1	1	0	1228.03	2454.04	2	2454.04	0.0001	0	81.54	0.00018	K	MVYDYYASGAEDQWTLQENR	N	Oxidation (M)	0.20000000000000000000.0	Locus:1.1.1.1156.26	emPAI	0.37
135	gi|290488484	photosystem II CP47 chlorophyll apoprotein [Phoradendron serotinum]	374	56425	7	3	6	3	13.8	15051	1	0	0	804.421	2410.24	3	2410.24	0.0047	1	44.68	2.3	R	RMPTFFETFPVVLVDGDGIVR	A	Oxidation (M)	0.020000000000000000000.0	Locus:1.1.1.1394.16	emPAI	0.33
136	gi|30685030	carbonic anhydrase 2 [Arabidopsis thaliana]	372	37105	7	3	6	3	26.3	14980	1	1	0	1201.05	2400.09	2	2400.09	-0.0009	0	33.29	25	K	GLMSFPLDGNNSTDFIEDWVK	I	Oxidation (M)	0.002000000000000000000.0	Locus:1.1.1.1378.11	emPAI	0.41
137	gi|30684767	cell division protease ftsH-2 [Arabidopsis thaliana]	364	74282	8	3	7	3	16.4	17322	1	1	1	954.489	2860.44	3	2860.45	-0.0012	0	83.95	0.00029	R	AAEEIIFGDSEVTTGAVGDLQQITGLAR	Q			Locus:1.1.1.1405.10	emPAI	0.14
138	gi|147856329	hypothetical protein VITISV_039112 [Vitis vinifera]	360	52234	11	4	6	3	16.3	14801	1	0	0	1192.53	2383.04	2	2383.01	0.0258	0	32.83	19	R	QYNLDNNMDGFYIAPAFMDK	L	Deamidated (NQ); Oxidation (M)	0.00000012000000000000.0	Locus:1.1.1.1432.22	emPAI	0.36
139	gi|30678347	carbonic anhydrase 1 [Arabidopsis thaliana]	348	29827	7	2	6	2	30	14980	1	0	0	1201.05	2400.09	2	2400.09	-0.0009	0	33.29	25	K	GLMSFPLDGNNSTDFIEDWVK	I	Oxidation (M)	0.002000000000000000000.0	Locus:1.1.1.1378.11	emPAI	0.37
140	gi|18402769	poly(A) binding protein 8 [Arabidopsis thaliana]	336	72961	8	1	8	1	17.1	16646	1	1	0	899.468	2695.38	3	2695.38	0.0004	0	27.14	140	K	VTGMLLEMDQTEVLHLLESPEALK	A			Locus:1.1.1.1444.8	emPAI	0.14
141	gi|57903344	beta-tubulin, partial [Phytophthora palmivora]	333	45742	10	2	6	2	18.3	12388	1	0	0	658.339	1971.99	3	1971.99	0.0038	0	95.77	1.9e-05	K	GHYTEGAELIDSVLDVVR	K			Locus:1.1.1.1379.3	emPAI	0.23
142	gi|217074566	unknown [Medicago truncatula]	331	25669	17	5	6	3	26.2	9687	2	1	0	882.942	1763.87	2	1763.87	0.002	0	26.2	160	K	TITLEVESSDTIDNVK	A	Deamidated (NQ)	0.0000000000000100.0	Locus:1.1.1.1128.44	emPAI	0.44
143	gi|402294541	URT reporter protein [URT reporter vector pKP55-M]	330	159550	16	5	6	3	4.4	9687	2	0	0	882.942	1763.87	2	1763.87	0.002	0	26.2	160	K	TITLEVESSDTIDNVK	S	Deamidated (NQ)	0.0000000000000100.0	Locus:1.1.1.1128.44	emPAI	0.06
144	gi|15235029	chlorophyll a-b binding protein CP26 [Arabidopsis thaliana]	326	30195	8	3	6	2	36.4	16196	1	1	1	864.403	2590.19	3	2590.18	0.0106	0	62.3	0.036	R	SEIPEYLNGEVAGDYGYDPFGLGK	K	Deamidated (NQ)	0.000000010000000000000000.0	Locus:1.1.1.1302.31	emPAI	0.23
145	gi|188037665	ribulose-1,5-bisphosphate carboxylase/oxygenase large subunit [Rhamnus cathartica]	324	22506	11	2	6	2	49	19440	4	0	0	964.476	3853.87	4	3853.86	0.0082	0	50.32	0.61	R	VTPQPGVPPEEAGAAVAAESSTGTWTTVWTDGLTSLDR	Y			Locus:1.1.1.1422.9	emPAI	0.52
146	gi|149029483	ATP synthase, H+ transporting, mitochondrial F1 complex, alpha subunit, isoform 1, isoform CRA_d [Rattus norvegicus]	318	54632	10	3	6	2	11.5	7643	1	0	0	777.375	1552.74	2	1552.73	0.0042	0	50.87	0.42	R	EAYPGDVFYLHSR	L			Locus:1.1.1.1107.18	emPAI	0.19
147	gi|265142530	polyprotein [Sweet potato feathery mottle virus]	314	151834	53	2	6	1	3.7	13453	2	0	0	711	2129.98	3	2129.98	0.0029	1	32.32	32	R	KFINMYGFDPTEYSFVR	F	Deamidated (NQ); Oxidation (M)	0.00012000000000000.0	Locus:1.1.1.1286.14	emPAI	0.04
148	gi|15234129	protochlorophyllide reductase B [Arabidopsis thaliana]	313	43560	5	4	4	3	13	14620	1	1	1	789.078	2364.21	3	2364.21	-0.0026	1	59.91	0.073	R	RTETPLDVLVCNAAVYFPTAK	E			Locus:1.1.1.1413.9	emPAI	0.44
149	gi|15239772	aspartate aminotransferase [Arabidopsis thaliana]	306	44467	4	3	4	3	14.6	10626	1	1	1	915.44	1828.87	2	1828.87	-0.0003	0	93.42	2.6e-05	R	TFVADGGECLIAQSYAK	N			Locus:1.1.1.1138.35	emPAI	0.33
150	gi|4586350	glucose-1-phosphate adenylyltransferase [Arabidopsis thaliana]	303	58065	5	3	5	3	13.8	9883	1	1	1	887.947	1773.88	2	1773.88	0.0037	0	24.78	230	R	LIDVPMSNCINSGINK	V			Locus:1.1.1.1140.18	emPAI	0.18
151	gi|388250764	polyprotein [Zucchini yellow mosaic virus]	302	353702	42	3	7	1	2	6842	8	1	0	744.396	1486.78	2	1486.81	-0.0361	1	24.03	250	K	NTTTLKVHFIEGK	D			Locus:1.1.1.1049.17	emPAI	0.03
152	gi|2765081	g5bf [Arabidopsis thaliana]	295	42824	4	3	4	3	15.9	10614	1	1	1	914.949	1827.88	2	1827.86	0.0189	0	66.82	0.013	K	SSLSAEGFDVVYDINGR	E			Locus:1.1.1.1238.42	emPAI	0.35
153	gi|54043095	glycolate oxidase [Brassica napus]	291	40442	6	2	6	2	21	15236	1	0	0	1228.03	2454.04	2	2454.04	0.0001	0	81.54	0.00018	K	MVYDYYASGAEDQWTLQENR	N	Oxidation (M)	0.20000000000000000000.0	Locus:1.1.1.1156.26	emPAI	0.27
154	gi|15227815	poly(A) binding protein 4 [Arabidopsis thaliana]	289	72006	6	1	6	1	10	7725	1	1	1	782.351	1562.69	2	1562.69	-0.0015	0	45.18	0.94	R	GYGFVQFDTEDSAK	N			Locus:1.1.1.1136.23	emPAI	0.14
155	gi|408901302	PsbA, partial (chloroplast) [Bergia texana]	288	38245	6	5	4	3	15.4	13721	2	1	0	730.013	2187.02	3	2187	0.0139	0	81.93	0.00039	R	FGQEEETYNIVAAHGYFGR	L			Locus:1.1.1.1160.17	emPAI	0.28
156	gi|160700529	polyprotein [Tobacco vein banding mosaic virus]	285	351442	37	12	6	1	2.5	17680	3	0	1	996.477	2986.41	3	2986.51	-0.1034	1	27.1	130	K	GNNSGQPSTVVDNTLMVIITMHYALRR	A			Locus:1.1.1.1538.3	emPAI	0.04
157	gi|15226538	coatomer subunit alpha-2 [Arabidopsis thaliana]	284	137407	7	1	7	1	7.6	9796	1	1	0	591.303	1770.89	3	1770.89	-0.006	0	48.03	1	R	ERPAFALSGDSLFYAK	D			Locus:1.1.1.1192.14	emPAI	0.1
158	gi|426224414	PREDICTED: keratin, type II cytoskeletal 78 [Ovis aries]	281	57014	8	3	5	3	7.4	6743	6	0	0	739.385	1476.76	2	1476.78	-0.0261	1	52.3	0.38	R	FLEQQNKVLETK	W	Deamidated (NQ)	0.000001000000.0	Locus:1.1.1.1010.24	emPAI	0.18
159	gi|211906450	phosphoglycerate kinase [Gossypium hirsutum]	278	42294	6	2	5	2	18.2	12152	1	0	0	645.338	1932.99	3	1932.97	0.0216	0	55.47	0.2	K	LASLADLYVNDAFGTAHR	A			Locus:1.1.1.1232.3	emPAI	0.16
160	gi|392563498	heat shock protein 70 [Trametes versicolor FP-101664 SS1]	278	73552	9	5	4	3	6	10090	1	0	0	894.5	1786.99	2	1786.98	0.0036	1	76.04	0.0013	R	IINEPTAAAIAYGLDKK	G			Locus:1.1.1.1135.19	emPAI	0.24
161	gi|15230324	oxygen-evolving enhancer protein 1-2 [Arabidopsis thaliana]	274	35226	7	1	6	1	27.2	16286	1	1	0	868.77	2603.29	3	2603.3	-0.0082	0	25.55	210	K	SKPETGEVIGVFESLQPSDTDLGAK	V			Locus:1.1.1.1245.9	emPAI	0.2
162	gi|15239867	beta-xylosidase 1 [Arabidopsis thaliana]	272	84440	5	2	5	2	10.5	15521	1	1	1	833.745	2498.21	3	2498.22	-0.0098	0	87.93	0.00012	R	LGIGGYEWWSEALHGISDVGPGAK	F			Locus:1.1.1.1396.8	emPAI	0.12
163	gi|212499142	polyprotein [Narcissus yellow stripe virus]	271	354389	42	14	5	2	1.7	6167	1	0	0	709.901	1417.79	2	1417.78	0.0056	0	33.24	22	R	TFTAAPIDTLLAGK	V			Locus:1.1.1.2238.3	emPAI	0.04
164	gi|15230955	cell elongation protein DIMINUTO [Arabidopsis thaliana]	269	65637	7	0	6	0	12.8	10180	1	1	1	897.438	1792.86	2	1792.9	-0.0371	0	51.64	0.45	K	GDLQALAQGYIDSFAPK	D			Locus:1.1.1.1382.19	emPAI	0.22
165	gi|298112758	desmoplakin Ia [Homo sapiens]	266	281080	7	3	5	3	2.2	5817	1	1	1	694.371	1386.73	2	1386.71	0.0166	0	28.76	82	R	LNDSILQATEQR	R			Locus:1.1.1.1034.40	emPAI	0.05
166	gi|21755908	unnamed protein product [Homo sapiens]	265	57583	8	3	5	3	8.8	8120	1	1	1	808.405	1614.79	2	1614.8	-0.0015	0	25.24	190	K	QNASLQAAITDAEQR	G			Locus:1.1.1.1102.19	emPAI	0.18
167	gi|288063	ketol-acid reductoisomerase [Arabidopsis thaliana]	258	64285	5	2	5	2	11	12433	1	1	1	990.525	1979.04	2	1979.03	0.0027	0	48.93	0.81	K	QIGVIGWGSQGPAQAQNLR	D			Locus:1.1.1.1166.45	emPAI	0.16
168	gi|17065070	lipoxygenase AtLOX2 [Arabidopsis thaliana]	258	102526	4	2	4	2	6.1	13760	1	1	1	733.387	2197.14	3	2197.14	0.0022	0	76.54	0.0016	K	ALGEAQDDILQFDAPVLINR	D			Locus:1.1.1.1329.25	emPAI	0.1
169	gi|18402871	transcription factor Pur-alpha 1 [Arabidopsis thaliana]	254	32181	2	2	2	2	12.2	9309	1	1	1	868.907	1735.8	2	1735.79	0.0062	0	88.58	7.1e-05	R	TIDSPGQEETGMTGVSK	V			Locus:1.1.1.951.7	emPAI	0.22
170	gi|6692685	F12K11.22 [Arabidopsis thaliana]	249	71014	6	2	5	2	10.4	13634	1	0	0	724.386	2170.14	3	2170.14	-0.0008	0	84.45	0.00023	R	TPGFSGADLANLLNEAAILAGR	R			Locus:1.1.1.1524.2	emPAI	0.09
171	gi|7525028	photosystem II protein D2 [Arabidopsis thaliana]	249	39750	9	3	5	2	21.5	16303	2	0	0	870.096	2607.27	3	2607.24	0.0234	0	22.82	390	R	AWMAAQDQPHENLIFPEEVLPR	G	Deamidated (NQ); Oxidation (M)	0.0020010000000000000000.0	Locus:1.1.1.1234.35	emPAI	0.38
172	gi|395834280	PREDICTED: serum albumin isoform 1 [Otolemur garnettii]	247	71081	3	2	3	2	6.6	8347	1	0	0	820.471	1638.93	2	1638.93	-0.002	1	85.71	8.3e-05	K	KVPQVSTPTLVEVSR	S			Locus:1.1.1.1048.31	emPAI	0.15
173	gi|224593209	translation elongation factor-1 alpha [Entransia fimbriata]	241	29433	6	3	4	3	21.4	17326	2	1	1	955.494	2863.46	3	2863.43	0.0278	2	22.1	440	K	RVGYNPDKIPFIPISGFEGDNMIER	S			Locus:1.1.1.1242.35	emPAI	0.38
174	gi|301622766	PREDICTED: keratin, type I cytoskeletal 47 kDa-like [Xenopus (Silurana) tropicalis]	240	55132	15	5	4	2	6.9	13324	1	1	1	1049	2095.98	2	2096.01	-0.0281	1	62.56	0.034	R	NDMELQSNEYKQLLDIK	T	Oxidation (M)	0.00200000000000000.0	Locus:1.1.1.1166.50	emPAI	0.19
175	gi|33946355	actin [Pelomyxa palustris]	238	42145	5	1	5	1	12.5	12299	1	0	0	652.027	1953.06	3	1953.06	0.0024	0	53.91	0.2	R	VAPEEHPVLLTEAPLNPK	A			Locus:1.1.1.1109.8	emPAI	0.16
176	gi|28592	serum albumin [Homo sapiens]	237	71316	5	1	5	1	9.4	8347	1	0	0	820.471	1638.93	2	1638.93	-0.002	1	85.71	8.3e-05	K	KVPQVSTPTLVEVSR	N			Locus:1.1.1.1048.31	emPAI	0.14
177	gi|15231748	DEAD-box ATP-dependent RNA helicase 38 [Arabidopsis thaliana]	233	55634	3	2	3	2	8.3	7808	1	1	1	789.41	1576.81	2	1576.81	-0.0038	0	87.54	0.00012	K	FTGITAELAVPDSTR	G			Locus:1.1.1.1166.36	emPAI	0.12
178	gi|7573329	putative protein [Arabidopsis thaliana]	232	119971	3	2	3	2	3.6	7668	1	1	1	778.438	1554.86	2	1554.86	0.0001	0	112.37	2.5e-07	K	VLDSGGLSPELSILR	D			Locus:1.1.1.1239.15	emPAI	0.06
179	gi|18410433	biotin/lipoyl attachment domain-containing protein [Arabidopsis thaliana]	232	29729	4	2	4	2	23.1	17538	4	1	1	986.159	2955.45	3	2955.45	0.0044	0	22.3	440	K	LLSDDGDSVGYGDPLVAVLPSFHDINIQ	-			Locus:1.1.1.1443.15	emPAI	0.24
180	gi|23397307	unknown protein [Arabidopsis thaliana]	232	48284	6	1	5	1	15.5	12621	1	1	1	666.369	1996.09	3	1996.07	0.0124	0	23.22	230	R	DAPALVDLATGQEILATGIK	V	Deamidated (NQ)	0.00000000000100000000.0	Locus:1.1.1.1382.6	emPAI	0.14
181	gi|3907622	actin 2 [Penaeus monodon]	228	42221	5	1	5	1	10.1	5197	1	0	0	446.88	1337.62	3	1337.62	-0.0015	1	40.04	4.5	K	DAYVGDEAQSKR	G			Locus:1.1.1.833.4	emPAI	0.08
182	gi|22571	33 kDa oxygen-evolving protein [Arabidopsis thaliana]	225	35285	5	1	5	1	22.9	16286	1	0	0	868.77	2603.29	3	2603.3	-0.0082	0	25.55	210	K	SKPETGEVIGVFESLQPSDTDLGAK	V			Locus:1.1.1.1245.9	emPAI	0.09
183	gi|6223641	putative T-complex protein 1, theta subunit (TCP-1-Theta) [Arabidopsis thaliana]	225	57542	4	2	4	2	9.8	7751	1	1	1	783.899	1565.78	2	1565.79	-0.0103	0	94.39	2.3e-05	K	VAVFAGGVDTTATETK	G			Locus:1.1.1.1035.35	emPAI	0.12
184	gi|238617558	70 kDa heat shock protein [Chroomonas mesostigmatica]	224	17232	10	4	3	2	24.1	8727	1	0	0	561.291	1680.85	3	1680.81	0.0392	0	41.52	4.4	K	NAVVTVPAYFNDSQR	Q	Deamidated (NQ)	0.100000000000000.0	Locus:1.1.1.1176.17	emPAI	1.05
185	gi|430947	PSI type III chlorophyll a/b-binding protein [Arabidopsis thaliana]	221	29085	4	2	3	2	14.7	8262	1	1	1	815.453	1628.89	2	1628.9	-0.0043	0	86.34	0.00012	R	FAMLGAAGAIAPEILGK	A			Locus:1.1.1.1332.30	emPAI	0.54
186	gi|440382953	polyprotein [Colombian datura virus]	220	351621	26	4	5	1	1.5	5691	1	1	1	459.567	1375.68	3	1375.65	0.0256	0	24.7	210	R	NLLFEHEFNGR	V	Deamidated (NQ)	0.00000000100.0	Locus:1.1.1.1136.5	emPAI	0.03
187	gi|388250740	polyprotein [Zucchini yellow mosaic virus]	217	352974	26	3	5	1	1.1	6299	1	1	1	715.901	1429.79	2	1429.82	-0.0312	0	40.69	4.6	R	IFTAAPIDTLLGAK	V			Locus:1.1.1.1307.10	emPAI	0.02
188	gi|18404086	Tubulin/FtsZ-like protein [Arabidopsis thaliana]	216	50747	4	2	4	2	12.8	11852	1	1	0	955.022	1908.03	2	1908.03	-0.0022	0	41.87	3.4	R	DAALNAIQSPLLDIGIER	A			Locus:1.1.1.1346.20	emPAI	0.13
189	gi|15237201	calcium sensing receptor [Arabidopsis thaliana]	216	41374	3	2	3	2	11.4	12437	1	1	1	990.989	1979.96	2	1979.95	0.0094	0	99.19	8.5e-06	K	TINQVQETGSSVFDATQR	V			Locus:1.1.1.1077.10	emPAI	0.17
190	gi|325071948	PsbA [Cornus capitata]	215	39258	4	3	3	2	12.2	13721	2	0	0	730.013	2187.02	3	2187	0.0139	0	81.93	0.00039	R	FGQEEETYNIVAAHGYFGR	L			Locus:1.1.1.1160.17	emPAI	0.27
191	gi|15451156	coatomer delta subunit (delta-coat protein) (delta-COP) [Arabidopsis thaliana]	211	57862	5	1	5	1	10.6	9585	1	1	1	879.995	1757.98	2	1757.98	-0.0016	0	64.08	0.017	K	QSNILEDLATLTLLSK	L			Locus:1.1.1.1516.2	emPAI	0.12
192	gi|3080371	putative pectinacetylesterase protein [Arabidopsis thaliana]	210	39780	3	2	3	2	11.6	8951	1	1	1	854.4	1706.79	2	1706.77	0.0134	0	85.09	0.00016	K	GAVCLDGSAPAYHFDK	G			Locus:1.1.1.1026.40	emPAI	0.27
193	gi|15235282	D-3-phosphoglycerate dehydrogenase [Arabidopsis thaliana]	208	63571	5	0	5	0	12.8	15877	1	1	1	852.457	2554.35	3	2554.34	0.0114	0	33.91	25	R	VLLDGSPESPLETITVQLSNVESK	F			Locus:1.1.1.1406.8	emPAI	0.11
194	gi|15220329	tubulin alpha-2/alpha-4 chain [Arabidopsis thaliana]	208	50194	4	2	3	2	11.8	16304	1	1	1	870.423	2608.25	3	2608.23	0.0168	0	73.47	0.0032	K	AFHEQLSVAEITNSAFEPASMMAK	C			Locus:1.1.1.1266.20	emPAI	0.14
195	gi|15225026	serine--glyoxylate aminotransferase [Arabidopsis thaliana]	207	44465	3	1	3	1	17.2	17901	1	1	1	1028.51	3082.49	3	3082.49	0.0048	0	45.04	2.3	K	TTSGTPFLFPTTGTGAWESALTNTLSPGDR	I			Locus:1.1.1.1410.15	emPAI	0.24
196	gi|297804040	ribophorin II family protein [Arabidopsis lyrata subsp. lyrata]	205	74971	4	2	4	2	7.8	12362	1	1	1	983.479	1964.94	2	1964.95	-0.0049	0	81.45	0.00047	K	EQFPGTDISLGDAEAIFR	S			Locus:1.1.1.1347.18	emPAI	0.09
197	gi|194373749	unnamed protein product [Homo sapiens]	202	62862	5	1	4	1	6.6	5598	1	1	0	684.807	1367.6	2	1367.6	0.0013	0	31.72	19	R	TMQNTSDLDTAR	C	Oxidation (M)	0.020000000000.0	Locus:1.1.1.854.24	emPAI	0.05
198	gi|15219412	phosphoglycerate kinase [Arabidopsis thaliana]	200	42162	3	2	3	2	12	12865	1	1	1	1008.48	2014.95	2	2014.94	0.0051	0	48.73	0.8	R	VDLNVPLDDNSNITDDTR	I			Locus:1.1.1.1136.34	emPAI	0.25
199	gi|126739850	F0F1 ATP synthase subunit alpha [Roseobacter sp. SK209-2-6]	200	54946	8	2	4	1	8.2	8914	1	1	0	852.404	1702.79	2	1702.81	-0.0117	0	31.27	38	R	DNGQHALIIYDDLSK	Q	2 Deamidated (NQ)	0.010100000000000.0	Locus:1.1.1.1186.40	emPAI	0.19
200	gi|55670112	Chain A, A. Thaliana Cobalamine Independent Methionine Synthase	199	84283	5	1	4	1	9.8	13948	7	1	1	749.406	2245.2	3	2245.15	0.0506	0	26.23	140	K	YLAVLEQNILWVNPDCGLK	T	Deamidated (NQ)	0.0000001000000000000.0	Locus:1.1.1.1210.33	emPAI	0.08
201	gi|187569871	nitrite reductase [Brassica rapa subsp. chinensis]	197	66608	4	1	4	1	7.1	5875	1	1	0	697.355	1392.69	2	1392.7	-0.0014	0	50.49	0.55	K	LFMENGIEELAK	K			Locus:1.1.1.1203.15	emPAI	0.05
202	gi|154357500	At4g10340-like protein [Arabidopsis halleri subsp. halleri]	196	16283	3	3	2	2	19.5	8811	1	0	0	848.951	1695.89	2	1695.88	0.0037	0	82.94	0.0003	K	TGALLLDGNTLNYFGK	N			Locus:1.1.1.1255.21	emPAI	0.46
203	gi|9629180	polyprotein [Tobacco vein mottling virus]	195	344747	39	0	5	0	1.5	6167	9	0	0	709.901	1417.79	2	1417.78	0.0056	0	21.8	300	R	TFTAAPIETLLGGK	V			Locus:1.1.1.2238.3	emPAI	0.01
204	gi|7592102	elongation factor 1 alpha [Xyleborus affinis]	195	31915	4	1	4	1	12.4	4459	1	1	1	642.854	1283.69	2	1283.67	0.0268	1	50.75	0.4	-	SFRYAWVLDK	L			Locus:1.1.1.1141.13	emPAI	0.1
205	gi|13877547	chlorophyll a/b-binding protein CP29 [Arabidopsis thaliana]	195	31207	3	2	3	2	17.2	16749	1	1	0	908.779	2723.32	3	2723.32	-0.0027	0	38.14	12	K	GPLNNWATHLSDPLHTTIIDTFSSS	-			Locus:1.1.1.1363.18	emPAI	0.22
206	gi|4322421	phytochelatin synthase 1 [Arabidopsis thaliana]	193	55452	4	1	4	1	9.9	7801	1	1	1	789.363	1576.71	2	1576.72	-0.0094	0	102.57	2.2e-06	R	ITEDSNQNLSAEEK	S			Locus:1.1.1.885.15	emPAI	0.12
207	gi|68563515	keratinocyte proline-rich protein [Homo sapiens]	192	67172	6	0	5	0	16.2	17937	1	1	1	779.371	3113.46	4	3113.45	0.0073	1	50.61	0.58	R	RFEPCSSSYLPLRPSEGFPNYCTPPR	R			Locus:1.1.1.1164.18	emPAI	0.05
208	gi|396587254	polyprotein [Arracacha mottle virus]	190	359659	33	12	4	1	1.2	6167	1	0	0	709.901	1417.79	2	1417.78	0.0056	0	33.24	22	R	TFTAAPIDTLLAGK	V			Locus:1.1.1.2238.3	emPAI	0.02
209	gi|114217229	polyprotein [Turnip mosaic virus]	190	360544	41	1	4	1	1.3	11654	1	1	1	944.933	1887.85	2	1887.84	0.0128	0	42.83	2.2	R	LEAICASMIESWGYDK	L	Oxidation (M)	0.0000000200000000.0	Locus:1.1.1.1159.21	emPAI	0.04
210	gi|6671947	putative ubiquitin carboxyl-terminal hydrolase [Arabidopsis thaliana]	190	132136	4	2	4	2	4.2	7735	1	1	1	782.893	1563.77	2	1563.77	0.0035	0	65.4	0.018	R	IENINDQYWTLR	A			Locus:1.1.1.1159.11	emPAI	0.05
211	gi|15221119	aminomethyltransferase [Arabidopsis thaliana]	188	44759	4	2	4	2	14.7	15220	1	1	1	817.386	2449.14	3	2449.13	0.0091	0	25.78	170	R	TGYTGEDGFEISVPDEHAVDLAK	A			Locus:1.1.1.1177.39	emPAI	0.15
212	gi|16226653	AT4g38970/F19H22_70 [Arabidopsis thaliana]	187	43029	4	2	4	2	16.8	17869	1	1	1	1022.19	3063.54	3	3063.54	-0.0039	0	20.9	580	R	YAAISQDSGLVPIVEPEILLDGEHDIDR	T			Locus:1.1.1.1346.26	emPAI	0.16
213	gi|58026	synsav [synthetic construct]	187	13508	3	2	3	2	45	13533	1	1	1	1077.51	2153.01	2	2153.01	0.0029	0	30.2	58	R	YDSAPATDGSGTALGWTVAWK	N			Locus:1.1.1.1244.28	emPAI	0.96
214	gi|2197014	D1 protein, photosystem II [Acorus gramineus]	185	34227	5	4	3	2	10.4	13721	2	0	0	730.013	2187.02	3	2187	0.0139	0	81.93	0.00039	R	FGQEEETYNIVAAHGYFGR	L			Locus:1.1.1.1160.17	emPAI	0.2
215	gi|15239436	ABC transporter F family member 1 [Arabidopsis thaliana]	181	67356	4	1	4	1	10.4	14380	1	1	1	780.04	2337.1	3	2337.09	0.0047	0	45.4	1.9	K	SAATSSNGVDSLSSGVDALQISDR	T	Deamidated (NQ)	0.000000100000000000000000.0	Locus:1.1.1.1170.31	emPAI	0.15
216	gi|15232352	40S ribosomal protein S3-2 [Arabidopsis thaliana]	180	27503	7	2	4	1	34.1	19745	1	1	1	1227.15	4904.57	4	4904.59	-0.0176	1	22.09	210	K	TPLPDVVIIHSPKEEEAIYAPAQVAAPAALVADAPLTAVDYPAMIPVA	-			Locus:1.1.1.1469.8	emPAI	0.26
217	gi|15238533	40S ribosomal protein S3-3 [Arabidopsis thaliana]	180	27612	6	2	3	1	13.3	6213	1	0	0	712.34	1422.66	2	1422.66	0.0018	0	87.6	8.4e-05	R	ELAEDGYSGVEVR	V			Locus:1.1.1.996.34	emPAI	0.26
218	gi|18403095	Formate--tetrahydrofolate ligase [Arabidopsis thaliana]	178	68329	4	0	4	0	8	8637	1	1	1	558.958	1673.85	3	1673.84	0.0109	0	53.71	0.3	K	DLNINPLHYDLYGK	Y			Locus:1.1.1.1205.7	emPAI	0.15
219	gi|520478	pyruvate dehydrogenase E1 beta subunit [Arabidopsis thaliana]	174	39448	2	2	2	2	8.8	10372	1	1	1	906.46	1810.9	2	1810.9	0.0009	0	83.51	0.00029	K	SNYMSAGQINVPIVFR	G	Oxidation (M)	0.0002000000000000.0	Locus:1.1.1.1209.14	emPAI	0.17
220	gi|5708095	ATP synthase gamma chain, chloroplast precursor [Arabidopsis thaliana]	174	33475	4	2	3	1	15.9	14278	1	1	1	1159.96	2317.91	2	2317.95	-0.0373	0	30.35	48	K	GEICDINGTCVDAAEDEFFR	L	Deamidated (NQ)	0.00000010000000000000.0	Locus:1.1.1.1243.45	emPAI	0.21
221	gi|157678801	ATP synthase CF1 alpha chain [Pavlova lutheri]	174	37808	6	2	3	1	9.2	7643	1	0	0	777.375	1552.74	2	1552.73	0.0042	0	50.87	0.42	R	EAYPGDVFYLHSR	L			Locus:1.1.1.1107.18	emPAI	0.29
222	gi|118763987	PRSS3 protein [Homo sapiens]	174	27040	4	1	3	1	12.6	6323	1	1	1	716.874	1431.73	2	1431.74	-0.0029	0	29.91	67	K	VLEGNEQFINAAK	I			Locus:1.1.1.1034.24	emPAI	0.12
223	gi|15231677	Tubulin/FtsZ family protein [Arabidopsis thaliana]	172	50400	4	1	4	1	15.9	17270	1	1	1	937.118	2808.33	3	2808.33	0.0033	1	38.69	9.4	R	KETSSVPITEDLDELSTPNTYNEAR	I			Locus:1.1.1.1164.48	emPAI	0.14
224	gi|126608	RecName: Full=Lysozyme C; AltName: Full=1,4-beta-N-acetylmuramidase C; AltName: Full=Allergen Gal d IV; AltName: Allergen=Gal d 4; Flags: Precursor	171	16741	3	2	2	2	19	9483	1	1	0	877.937	1753.86	2	1753.81	0.0484	0	36.38	14	R	NTDGSTDYGILQINSR	W	Deamidated (NQ)	0.1000000000000000.0	Locus:1.1.1.1113.32	emPAI	0.74
225	gi|399213	RecName: Full=ATP-dependent Clp protease ATP-binding subunit clpA homolog CD4B, chloroplastic; Flags: Precursor	171	102463	4	1	4	1	6	14024	1	1	1	755.394	2263.16	3	2263.15	0.0132	0	64.69	0.024	K	LIGSPPGYVGYTEGGQLTEAVR	R			Locus:1.1.1.1176.33	emPAI	0.03
226	gi|15236930	Rossmann-fold NAD(P)-binding domain-containing protein [Arabidopsis thaliana]	171	44152	3	1	3	1	14.4	17907	1	1	1	1029.51	3085.52	3	3085.52	0.0036	0	45.12	2.2	R	LAFSEVLSSDTVFSAPMTETNSLLGVDQK	D			Locus:1.1.1.1420.27	emPAI	0.24
227	gi|15233111	cysteine synthase C1 [Arabidopsis thaliana]	168	40130	4	1	3	1	9.8	7779	1	1	1	787.386	1572.76	2	1572.75	0.0041	0	56.73	0.12	R	IIMTMPSYTSLER	R	2 Oxidation (M)	0.0020200000000.0	Locus:1.1.1.1022.40	emPAI	0.17
228	gi|804953	sulfite reductase [Arabidopsis thaliana]	168	72391	4	1	4	1	9.2	16672	1	1	1	902.412	2704.21	3	2704.25	-0.0376	0	35.47	14	R	NDNSHGTNFVDSPEPIYGTQFLPR	K			Locus:1.1.1.1217.35	emPAI	0.05
230	gi|400272094	elongation factor 1-alpha, partial [Lymantor aceris]	165	31102	4	1	4	1	15.8	11527	1	1	1	627.274	1878.8	3	1878.89	-0.0871	2	20.68	210	R	RGYVAGDSKSNPPAGAADF	-			Locus:1.1.1.886.16	emPAI	0.11
231	gi|166627	nucleotide-binding subunit of vacuolar ATPase [Arabidopsis thaliana]	165	54819	3	1	3	1	9.3	11890	1	1	1	956.942	1911.87	2	1911.87	-0.002	0	56.36	0.11	R	GYPGYMYTDLATIYER	A			Locus:1.1.1.1280.33	emPAI	0.12
232	gi|3132304	Cl--pumping ATPase a subunit [Acetabularia acetabulum]	164	54373	6	2	3	1	6.6	7643	1	0	0	777.375	1552.74	2	1552.73	0.0042	0	50.87	0.42	R	EAYPGDVFYLHSR	L			Locus:1.1.1.1107.18	emPAI	0.12
233	gi|164472689	polyprotein [Cowpea aphid-borne mosaic virus]	164	49469	14	2	3	1	4.4	2871	1	0	0	565.819	1129.62	2	1129.61	0.0105	0	51.66	0.37	R	IVSILEWDR	S			Locus:1.1.1.2329.2	emPAI	0.21
234	gi|1334356	adenosinetriphosphatase [Chlamydomonas reinhardtii]	164	48793	6	2	3	1	7	7643	1	0	0	777.375	1552.74	2	1552.73	0.0042	0	50.87	0.42	R	EAYPGDVFYLHSR	L			Locus:1.1.1.1107.18	emPAI	0.14
235	gi|762885	Plakoglobin [Homo sapiens]	163	82381	4	1	3	1	4.8	6798	1	1	1	742.379	1482.74	2	1482.75	-0.0028	0	93.2	2.6e-05	R	NEGTATYAAAVLFR	I			Locus:1.1.1.1204.24	emPAI	0.08
238	gi|18377751	putative NADP-dependent malate dehydrogenase [Arabidopsis thaliana]	160	48825	2	2	2	2	7	8359	1	1	1	821.448	1640.88	2	1640.88	0.0033	0	83.81	0.00022	K	LASGEVFGPDQPIALK	L			Locus:1.1.1.1160.29	emPAI	0.14
239	gi|18398135	uncharacterized protein [Arabidopsis thaliana]	160	39326	3	1	3	1	10.7	9784	1	1	1	885.94	1769.87	2	1769.88	-0.018	0	60	0.063	R	TSPGQTYTLSFVVGDAK	N			Locus:1.1.1.1188.27	emPAI	0.18
240	gi|4741944	Lhcb2 protein [Arabidopsis thaliana]	157	28688	3	0	3	0	9.1	8286	1	1	1	544.941	1631.8	3	1631.79	0.0068	0	56.34	0.16	K	STPQSIWYGPDRPK	Y	Deamidated (NQ)	0.00010000000000.0	Locus:1.1.1.1024.23	emPAI	0.12
241	gi|15225798	3-ketoacyl-CoA thiolase 2 [Arabidopsis thaliana]	156	49061	3	2	3	2	13.9	16552	1	1	1	668.611	2670.41	4	2670.41	0.0065	0	65.87	0.015	K	TGDEKPITVSVDDGIRPTTTLASLGK	L			Locus:1.1.1.1137.26	emPAI	0.14
242	gi|16380	laminin receptor homologue [Arabidopsis thaliana]	156	32510	3	3	2	2	10.4	13196	1	1	1	689.319	2064.93	3	2064.93	0.0022	0	74.35	0.0019	R	HTPGTFTNQMQTSFSEPR	L			Locus:1.1.1.1022.35	emPAI	0.21
243	gi|149392272	chloroplast chlorophyll a-b binding protein precursor [Oryza sativa Indica Group]	155	27622	4	0	3	0	9.9	8325	1	1	1	818.888	1635.76	2	1635.75	0.0077	0	22.36	320	R	WDTAGLSADPETFAR	N			Locus:1.1.1.1153.23	emPAI	0.12
244	gi|255555437	Methylcrotonoyl-CoA carboxylase beta chain, mitochondrial precursor, putative [Ricinus communis]	155	59238	4	1	3	1	12.2	19599	1	1	1	1026.74	4102.93	4	4102.92	0.0171	1	37.29	11	K	AATGEEVSAEDLGGAALHCKTSGVSDYFAQDELHGLALGR	S	Deamidated (NQ)	0.0000000000000000000000000000010000000000.0	Locus:1.1.1.1302.26	emPAI	0.11
245	gi|2554769	Chain A, Structure Of Glutathione S-Transferase	154	23983	3	1	3	1	16.1	12052	1	1	1	962.975	1923.94	2	1923.93	0.0042	0	61.53	0.049	K	SIYGLTTDEAVVAEEEAK	L			Locus:1.1.1.1173.33	emPAI	0.14
246	gi|15226167	30S ribosomal protein S5 [Arabidopsis thaliana]	154	32682	2	2	2	2	7.9	6413	1	1	1	722.399	1442.78	2	1442.78	0.0024	0	90.87	4.5e-05	R	IVLEMAGVENALGK	Q			Locus:1.1.1.1211.22	emPAI	0.21
247	gi|3318617	mitochondrial phosphate transporter [Arabidopsis thaliana]	154	31119	4	1	3	1	17.4	13800	1	1	1	1105.12	2208.22	2	2208.22	0	1	41.83	2.7	K	VFVGLPTTGGVAPAPAIAATEAKA	-			Locus:1.1.1.1235.39	emPAI	0.36
248	gi|15005009	APG1 [Arabidopsis thaliana]	153	38075	4	2	3	2	11.5	9965	1	1	1	890.468	1778.92	2	1778.92	0.003	0	34.01	25	K	ACLIGPVYPTFWLSR	F			Locus:1.1.1.1379.17	emPAI	0.18
249	gi|14334740	putative fructose bisphosphate aldolase [Arabidopsis thaliana]	152	43033	3	2	3	2	9.5	6525	1	0	0	727.416	1452.82	2	1452.82	-0.0007	0	20.05	320	R	TVVSIPNGPSALAVK	E	Deamidated (NQ)	0.000000100000000.0	Locus:1.1.1.1149.27	emPAI	0.16
250	gi|6652880	26S proteasome AAA-ATPase subunit RPT2a [Arabidopsis thaliana]	152	49552	3	1	3	1	10.8	13785	1	1	1	735.384	2203.13	3	2203.13	0.003	0	56.18	0.17	R	VADDLSPSIVFIDEIDAVGTK	R			Locus:1.1.1.1419.4	emPAI	0.14
251	gi|2911072	putative protein [Arabidopsis thaliana]	152	66604	4	1	4	1	10.8	17730	1	1	1	999.86	2996.56	3	2996.56	0.0037	0	28.17	95	K	VPIAATGAISIENAEIAVLDSDIGSVESQK	K			Locus:1.1.1.1439.14	emPAI	0.05
252	gi|2554626	polyprotein [Clover yellow vein virus]	151	61762	14	0	3	0	5.6	15006	1	1	0	802.789	2405.34	3	2405.35	-0.0012	1	23.62	140	K	NLYTEIIYTPILTPDGTIIKK	F			Locus:1.1.1.1338.16	emPAI	0.17
253	gi|265142407	polyprotein [Sweet potato feathery mottle virus]	150	182337	15	2	3	1	2.2	12378	1	1	1	984.95	1967.88	2	1967.9	-0.0125	0	23.83	180	K	IINMYGFDPTEYSFVR	F	Deamidated (NQ); Oxidation (M)	0.0012000000000000.0	Locus:1.1.1.1427.8	emPAI	0.04
254	gi|14532562	At2g47730/F17A22.12 [Arabidopsis thaliana]	149	19786	3	0	3	0	18.6	7538	1	1	1	772.887	1543.76	2	1543.74	0.0189	0	44.91	2	R	AITQYLAEEYSEK	G			Locus:1.1.1.1119.28	emPAI	0.37
255	gi|15218936	ABC transporter G family member 36 [Arabidopsis thaliana]	146	165831	4	0	4	0	3.4	12522	1	1	1	664.336	1989.99	3	1989.99	-0.0034	0	53.28	0.34	K	LSVDFAELYNQSALHQR	N			Locus:1.1.1.1218.15	emPAI	0.02
256	gi|357380689	Chain A, Crystal Structure Of The Chp1-Tas3 Complex Core	146	23400	26	14	2	1	14.5	10855	1	1	1	616.61	1846.81	3	1846.79	0.0217	0	41.01	2.6	K	GGGSGGGSGGSAWSHPQFEK	T	Deamidated (NQ)	0.00000000000000001000.0	Locus:1.1.1.952.11	emPAI	0.49
257	gi|3776021	RNA helicase [Arabidopsis thaliana]	145	50232	3	1	3	1	9.5	14435	2	1	1	783.008	2346	3	2346.03	-0.0268	1	22.07	170	K	GVAINFMTSEDERMMADIQR	F	Deamidated (NQ); 2 Oxidation (M)	0.00001020000000200000.0	Locus:1.1.1.1235.18	emPAI	0.07
258	gi|156447514	polyprotein [Banana bract mosaic virus]	143	357726	11	0	3	0	0.8	2871	1	0	0	565.819	1129.62	2	1129.61	0.0105	0	51.66	0.37	R	IVSILEWNR	S	Deamidated (NQ)	0.000000010.0	Locus:1.1.1.2329.2	emPAI	0.01
259	gi|1498198	2-Cys peroxiredoxin bas1 [Arabidopsis thaliana]	143	28966	2	2	2	2	10.9	9416	1	1	1	874.959	1747.9	2	1747.9	0.0038	0	79.28	0.00079	K	SGGLGDLNYPLISDVTK	S			Locus:1.1.1.1255.22	emPAI	0.24
260	gi|30692874	chlorophyll a-b binding protein 4 [Arabidopsis thaliana]	142	27773	3	1	3	1	28.3	19442	1	1	1	965.225	3856.87	4	3856.87	0.0018	1	39.25	7.6	K	KGEWLPGLASPDYLTGSLAGDNGFDPLGLAEDPENLK	W	Deamidated (NQ)	0.0000000000000000000001000000000000000.0	Locus:1.1.1.1429.8	emPAI	0.25
262	gi|30466252	carbonic anhydrase 2 [Bos taurus]	141	29096	2	2	2	2	11.9	13761	1	1	1	733.414	2197.22	3	2197.21	0.0092	0	66.62	0.0091	K	AVVQDPALKPLALVYGEATSR	R			Locus:1.1.1.1272.26	emPAI	0.24
263	gi|4827251	plastidic aldolase NPALDP1 [Nicotiana paniculata]	139	42832	3	1	3	1	9.1	6525	1	0	0	727.416	1452.82	2	1452.82	-0.0007	0	20.05	320	R	TVVSIPNGPSALAVK	E	Deamidated (NQ)	0.000000100000000.0	Locus:1.1.1.1149.27	emPAI	0.16
264	gi|79588733	triacylglycerol lipase-like 1 protein [Arabidopsis thaliana]	139	54969	2	2	2	2	5.8	8106	1	1	1	807.44	1612.87	2	1612.87	-0.005	0	74.53	0.0019	K	ISYESKPYITSVVK	N			Locus:1.1.1.1027.41	emPAI	0.12
265	gi|22331076	Subtilase family protein [Arabidopsis thaliana]	138	82450	3	1	3	1	8.1	18749	1	1	1	821.414	3281.63	4	3281.63	0.0017	0	28.96	94	K	LAGGAGMILANTAESGEELTADSHLVPATMVGAK	A			Locus:1.1.1.1325.13	emPAI	0.08
266	gi|1839121	polyprotein, partial [Yam mosaic virus]	138	51720	11	0	3	0	8.7	15065	1	1	1	805.729	2414.16	3	2414.18	-0.0148	1	45.85	1.9	R	KFYQWVLEQAPYNTLAEQGK	A	2 Deamidated (NQ)	0.00010000000000000100.0	Locus:1.1.1.1389.7	emPAI	0.13
267	gi|15229033	S-adenosylmethionine synthase 4 [Arabidopsis thaliana]	136	43168	3	1	3	1	8.7	6524	1	1	0	485.257	1452.75	3	1452.75	0.0027	0	76.3	0.0012	R	FVIGGPHGDAGLTGR	K			Locus:1.1.1.1030.9	emPAI	0.08
268	gi|1616787	pyruvate decarboxylase [Arabidopsis thaliana]	135	66867	2	1	2	1	5.8	13973	1	1	1	752.038	2253.09	3	2253.1	-0.0065	0	57.94	0.12	K	AADAFVELADASGYGLAVMPSAK	G			Locus:1.1.1.1362.4	emPAI	0.1
270	gi|15241492	Formate dehydrogenase [Arabidopsis thaliana]	134	42668	3	0	3	0	13.8	17179	1	1	1	927.118	2778.33	3	2778.32	0.0072	0	39.97	7.3	R	QAVVDAVESGHIGGYSGDVWDPQPAPK	D			Locus:1.1.1.1163.50	emPAI	0.16
271	gi|300068807	polyprotein [Lily mottle virus]	133	354447	12	0	3	0	1.3	16237	1	1	1	867.434	2599.28	3	2599.29	-0.0134	0	31.07	62	R	LEAICASMIEAWGYPQLLHEIR	K			Locus:1.1.1.1403.9	emPAI	0.01
272	gi|374710410	F0F1 ATP synthase subunit alpha [Sporolactobacillus inulinus CASD]	132	54649	6	0	3	0	8.1	14166	3	0	1	764.419	2290.24	3	2290.17	0.0654	1	37.06	10	K	SVFEPMQTGIKAIDSMIPIGR	G	Deamidated (NQ)	0.000000100000000000000.0	Locus:1.1.1.1522.5	emPAI	0.06
273	gi|15220684	coatomer subunit alpha-1 [Arabidopsis thaliana]	132	137563	3	0	3	0	3.4	9796	1	0	0	591.303	1770.89	3	1770.89	-0.006	0	48.03	1	R	ERPAFALSGDSLFYAK	D			Locus:1.1.1.1192.14	emPAI	0.07
274	gi|357458583	Photosystem I P700 chlorophyll a apoprotein [Medicago truncatula]	129	166477	3	1	3	1	2.5	6747	1	1	0	493.277	1476.81	3	1476.81	-0.0006	0	38.04	7.5	K	EIPLPHEFILNR	D			Locus:1.1.1.1190.4	emPAI	0.02
275	gi|7525071	ribosomal protein S3 [Arabidopsis thaliana]	129	25344	3	0	3	0	21.6	13584	1	1	1	1080.57	2159.13	2	2159.13	0.0052	0	52.64	0.35	R	ISNPYGDPNILAEFIAGQLK	N			Locus:1.1.1.1463.10	emPAI	0.13
276	gi|15222089	pathogenesis-related protein 5 [Arabidopsis thaliana]	128	26148	2	1	2	1	10.9	5689	1	1	1	688.844	1375.67	2	1375.67	-0.0006	0	74.98	0.0019	K	LGDGGFELTPGASR	Q			Locus:1.1.1.1060.20	emPAI	0.27
277	gi|30506	desmoglein type 1 [Homo sapiens]	126	114670	3	0	3	0	4.1	10800	1	1	1	922.908	1843.8	2	1843.81	-0.0058	0	30.32	27	K	TSGMPEICQEYSGTLR	R	Oxidation (M)	0.0002000000000000.0	Locus:1.1.1.1016.40	emPAI	0.03
278	gi|4586602	pyruvate kinase [Cicer arietinum]	126	15538	1	1	1	1	17.6	15414	1	1	1	829.096	2484.27	3	2484.27	-0.0052	0	125.87	1.9e-08	R	AEATDVANAVLDGSDAILLGAETLR	G			Locus:1.1.1.1488.6	emPAI	0.22
279	gi|15231715	fructose-bisphosphate aldolase, class I [Arabidopsis thaliana]	126	38858	2	2	2	2	8.1	9447	1	1	1	875.954	1749.89	2	1749.89	-0.0007	0	66.51	0.015	K	FADELIANAAYIGTPGK	G			Locus:1.1.1.1212.36	emPAI	0.18
280	gi|58005	aprotinin [synthetic construct]	124	7011	2	1	2	1	47.5	10722	1	1	1	612.956	1835.85	3	1835.83	0.0139	0	39.04	6.7	R	RPDFCLEPPYTGPCK	A			Locus:1.1.1.1098.7	emPAI	0.51
281	gi|13430734	putative acetyl-CoA carboxylase [Arabidopsis thaliana]	121	58862	3	1	2	1	5.2	8064	1	1	1	805.445	1608.88	2	1608.87	0.0038	0	65.5	0.013	K	LLEEAPSPALTAELR	K			Locus:1.1.1.1160.26	emPAI	0.11
282	gi|18398753	60S ribosomal protein L9-1 [Arabidopsis thaliana]	120	22118	3	1	2	1	14.4	11280	1	1	1	933.474	1864.93	2	1864.93	-0.0013	0	70.43	0.0065	K	TILSSETMDIPDSVTIK	V	Oxidation (M)	0.00000002000000000.0	Locus:1.1.1.1155.47	emPAI	0.33
283	gi|413922590	hypothetical protein ZEAMMB73_276859 [Zea mays]	118	18167	2	1	2	1	12.7	2931	9	1	1	567.759	1133.5	2	1133.55	-0.0427	1	36.65	6.3	R	WSDAVQSGRK	K	Deamidated (NQ)	0.0000010000.0	Locus:1.1.1.884.21	emPAI	0.19
285	gi|15221692	pyruvate dehydrogenase E1 component subunit alpha-2 [Arabidopsis thaliana]	117	43787	2	1	2	1	5.3	4097	1	1	1	627.355	1252.7	2	1252.7	-0.0072	0	65.97	0.0081	K	LLLTHDIATEK	E			Locus:1.1.1.1000.11	emPAI	0.16
286	gi|18479040	26S proteasome regulatory subunit IV [Syntrichia ruralis]	117	49759	3	1	3	1	7.6	9455	1	0	0	876.445	1750.87	2	1750.86	0.0187	0	68.94	0.0085	R	TMLELLNQLDGFDSR	G			Locus:1.1.1.1417.10	emPAI	0.07
287	gi|15235002	glycine-rich RNA-binding protein 8 [Arabidopsis thaliana]	114	16626	3	1	3	1	17.8	5298	1	1	1	672.333	1342.65	2	1342.64	0.0113	0	24.3	180	R	TFSQFGDVIDSK	I			Locus:1.1.1.1122.30	emPAI	0.2
288	gi|129293	RecName: Full=Ovalbumin; AltName: Full=Allergen Gal d II; AltName: Full=Egg albumin; AltName: Full=Plakalbumin; AltName: Allergen=Gal d 2	113	43196	2	1	2	1	9.1	14135	1	1	1	762.05	2283.13	3	2283.16	-0.0333	1	35.26	22	R	LYAEERYPILPEYLQCVK	E			Locus:1.1.1.1229.17	emPAI	0.16
289	gi|4741960	Lhcb6 protein [Arabidopsis thaliana]	112	27505	4	2	2	1	12.8	11968	1	1	1	959.916	1917.82	2	1917.81	0.0045	0	61.52	0.016	K	TAENFANYTGDQGYPGGR	F	Deamidated (NQ)	0.000000000001000000.0	Locus:1.1.1.1025.50	emPAI	0.26
290	gi|6466949	unknown protein [Arabidopsis thaliana]	112	83268	3	0	3	0	6.1	15634	1	1	1	839.725	2516.15	3	2516.15	0.0058	0	53.84	0.23	R	LPSFMGQQPFDTASYYAQFYR	S			Locus:1.1.1.1366.14	emPAI	0.04
291	gi|2373403	unnamed protein product [Arabidopsis thaliana]	112	20423	1	1	1	1	9.8	11606	1	1	1	943.451	1884.89	2	1884.89	0.0029	0	112.19	3.4e-07	K	TPYNTLGGGANTVADGYSK	G			Locus:1.1.1.1013.34	emPAI	0.16
292	gi|18411923	uncharacterized protein [Arabidopsis thaliana]	112	18629	2	1	2	1	14.4	5224	1	1	1	670.342	1338.67	2	1338.67	0.0033	0	70.19	0.005	K	GVVAYDLDTTTGK	F			Locus:1.1.1.1017.45	emPAI	0.39
293	gi|6714293	F15H18.21 [Arabidopsis thaliana]	111	130354	2	1	2	1	2.1	5718	1	1	1	690.426	1378.84	2	1378.83	0.0032	0	43.22	0.49	K	SLPFPVPLLAVAR	Q			Locus:1.1.1.1416.4	emPAI	0.05
294	gi|15235889	proteasome subunit beta type-6 [Arabidopsis thaliana]	110	25193	1	1	1	1	6.4	7508	1	1	1	770.867	1539.72	2	1539.72	0.0037	0	110.22	4.5e-07	R	SGSAADSQVVSDYVR	Y			Locus:1.1.1.1010.26	emPAI	0.13
296	gi|2191152	A_IG002N01.31 gene product [Arabidopsis thaliana]	110	107275	1	1	1	1	1.3	6411	1	1	1	722.384	1442.75	2	1442.74	0.0161	0	110.02	6e-07	K	LGTDDNAQLLDIR	A			Locus:1.1.1.1128.32	emPAI	0.03
298	gi|62122917	filaggrin-2 [Homo sapiens]	109	249296	3	2	2	1	1.8	17312	2	1	1	714.304	2853.19	4	2853.19	-0.005	0	20.96	150	R	SGSGQSSGFGQHGSGSGQSSGFGQHESGSGK	S			Locus:1.1.1.869.22	emPAI	0.01
299	gi|18402863	ATP-dependent Clp protease proteolytic subunit-related protein 1 [Arabidopsis thaliana]	108	42942	3	0	3	0	9.3	6755	1	1	1	739.914	1477.81	2	1477.81	-0.0004	0	46.82	0.92	R	TAPPDLPSLLLDAR	I			Locus:1.1.1.1289.14	emPAI	0.08
300	gi|4885281	glutamate dehydrogenase 1, mitochondrial precursor [Homo sapiens]	108	61701	2	0	2	0	4.8	9323	1	1	1	579.972	1736.89	3	1736.88	0.0102	0	57.73	0.11	K	HGGTIPIVPTAEFQDR	I			Locus:1.1.1.1112.10	emPAI	0.05
302	gi|1066348	acetyl-CoA carboxylase biotin-containing subunit [Arabidopsis thaliana]	106	30192	2	2	1	1	9.5	17373	1	1	1	961.817	2882.43	3	2882.43	0.0005	0	93.19	3.6e-05	K	ESSASSPELATEESISEFLTQVTTLVK	L			Locus:1.1.1.1761.3	emPAI	0.11
303	gi|18406405	chloroplast outer envelope protein 37 [Arabidopsis thaliana]	106	38982	2	1	2	1	10.8	17279	1	1	1	941.815	2822.42	3	2822.42	0.0062	1	38.64	10	R	YAYKDDALSFIPSISLPSNAASFAFK	R			Locus:1.1.1.1394.23	emPAI	0.18
304	gi|294979430	Chain A, Structure Of The Light-Independent Protochlorophyllide Reductase Catalyzing A Key Reduction For Greening In The Dark	106	47422	5	1	2	1	2.5	5109	1	1	1	665.817	1329.62	2	1329.61	0.0101	0	46.7	0.86	-	NASWSHPQFEK	G			Locus:1.1.1.953.18	emPAI	0.07
305	gi|6016683	putative clathrin heavy chain [Arabidopsis thaliana]	106	194404	2	1	2	1	1.5	6351	1	1	0	718.37	1434.73	2	1434.74	-0.009	0	39.17	7.6	R	EGLVSDAIESFIR	A			Locus:1.1.1.1377.9	emPAI	0.02
306	gi|575349	light-harvesting chlorophyll a /b binding protein [Nicotiana tabacum]	106	22219	2	1	2	1	24	19400	1	1	1	1244.94	3731.79	3	3731.85	-0.055	0	31.33	48	K	GQWLPGLASPTYLDGSLPGDHGFAPLGLAEDPENLK	W			Locus:1.1.1.1467.6	emPAI	0.15
307	gi|212283915	glyceraldehyde-3-phosphate dehydrogenase, partial [Aspergillus tamarii]	103	19820	3	1	2	1	15.2	13961	9	0	0	1125.54	2249.06	2	2249.07	-0.0053	0	65.01	0.021	K	SDINVLSNASCTTNCLAPLAK	V	Deamidated (NQ)	0.000100000000000000000.0	Locus:1.1.1.1179.41	emPAI	0.16
308	gi|18409870	Rieske (2Fe-2S) domain-containing protein [Arabidopsis thaliana]	103	31879	2	1	2	1	8.4	6185	1	1	1	710.421	1418.83	2	1418.83	-0.0015	0	31.7	15	R	NWVPVVPLSALPK	G			Locus:1.1.1.1295.13	emPAI	0.1
310	gi|22219065	Chain A, The Crystal Structure Analysis Of Creatine Amidinohydrolase From Actinobacillus	103	45561	5	1	2	1	3.2	7869	3	1	1	529.917	1586.73	3	1586.77	-0.0443	1	25.78	110	R	SFGTNIVYTDWKR	D	Deamidated (NQ)	0.0000100000000.0	Locus:1.1.1.915.20	emPAI	0.15
311	gi|8778996	Contains similarity to ferredoxin-NADP+ reductase from Arabidopsis thaliana gb|AJ243705 and contains an oxidoreductase FAD/NAD-binding PF|00175 domain. ESTs gb|AI997056, gb|AV520008, gb|AV520028, gb|AV536019, gb|AI099538, gb|T22815, gb|R83951, gb|AV	103	39147	2	1	2	1	7.2	5814	1	1	1	694.351	1386.69	2	1386.7	-0.0116	0	66.66	0.012	R	EGQSVGVIADGIDK	N			Locus:1.1.1.1024.13	emPAI	0.08
312	gi|15236768	fructose-bisphosphate aldolase, class I [Arabidopsis thaliana]	102	38555	2	1	2	1	10.9	13915	1	1	1	745.039	2232.09	3	2232.09	0.0076	0	28.46	110	K	GVVDLAGTNGETTTQGLDSLGAR	C	Deamidated (NQ)	0.00000000100000000000000.0	Locus:1.1.1.1157.28	emPAI	0.09
313	gi|9294180	peptidylprolyl isomerase; FK506-binding protein [Arabidopsis thaliana]	102	62059	2	1	2	1	4.3	9451	1	1	1	584.607	1750.8	3	1750.79	0.0069	1	69.55	0.0053	K	FIEYDTSFSEEEKK	Q			Locus:1.1.1.1035.19	emPAI	0.05
314	gi|227204305	AT3G15980 [Arabidopsis thaliana]	101	87204	2	0	2	0	3.1	7322	1	1	1	762.374	1522.73	2	1522.73	-0.0001	0	47.29	1.1	K	ELGTCDLYPQSLK	H			Locus:1.1.1.1106.29	emPAI	0.04
315	gi|125579	RecName: Full=Phosphoribulokinase, chloroplastic; Short=PRK; Short=PRKase; AltName: Full=Phosphopentokinase; Flags: Precursor	101	45321	3	0	2	0	5.7	6678	1	1	1	736.841	1471.67	2	1471.67	0.0027	0	51.7	0.23	K	ANDFDLMYEQVK	A			Locus:1.1.1.1160.20	emPAI	0.15
317	gi|18396193	Subtilase-like protein [Arabidopsis thaliana]	101	80535	2	1	2	1	5	13177	1	1	1	1030.52	2059.02	2	2059.01	0.0143	0	34.78	24	K	FSDPGQLNYPSFSVLFGGK	R			Locus:1.1.1.1370.14	emPAI	0.08
318	gi|9843639	Rieske FeS protein [Arabidopsis thaliana]	101	24619	2	1	2	1	13.5	10811	1	1	1	615.995	1844.96	3	1844.96	-0.0012	0	24.02	270	R	GPAPLSLALAHADIDEAGK	V			Locus:1.1.1.1185.13	emPAI	0.14
319	gi|217072770	unknown [Medicago truncatula]	99	28314	3	1	2	1	18.4	18998	6	0	1	1134.24	3399.71	3	3399.6	0.1077	0	22.27	440	K	QAFFGQTDSEGGFDTNAVAVANILESSAPVIGGK	Q	3 Deamidated (NQ)	0.1000010000000000000001000000000000.0	Locus:1.1.1.1411.5	emPAI	0.12
320	gi|3914467	RecName: Full=Probable 26S proteasome non-ATPase regulatory subunit 3; Short=26S proteasome subunit S3; AltName: Full=26S proteasome regulatory subunit RPN3; AltName: Full=Nuclear antigen 21D7	99	55827	2	0	2	0	3.5	1991	3	1	1	520.311	1038.61	2	1038.61	0.0005	0	47.06	0.33	R	LLLGEIPER	T			Locus:1.1.1.1129.12	emPAI	0.06
321	gi|15225331	photosystem I reaction center subunit IV B [Arabidopsis thaliana]	97	15180	2	1	2	1	26.2	14095	1	1	1	759.361	2275.06	3	2275.05	0.0145	0	36.48	14	R	AAEDTPPATASSDSSSTTAAAAPAK	V			Locus:1.1.1.884.26	emPAI	0.22
322	gi|15233440	cellular nucleic acid-binding protein [Arabidopsis thaliana]	97	31266	2	1	2	1	11	11734	1	1	1	632.94	1895.8	3	1895.8	-0.0025	0	42.18	1.3	R	SGGGGSGTCYSCGGVGHIAR	D			Locus:1.1.1.916.34	emPAI	0.22
323	gi|15221681	photosystem I reaction center subunit III [Arabidopsis thaliana]	95	24329	3	1	2	1	12.7	11798	1	1	1	950.515	1899.02	2	1899	0.0166	0	26.98	110	K	LYAPESAPALALNAQIEK	T	Deamidated (NQ)	0.000000000000001000.0	Locus:1.1.1.1179.38	emPAI	0.14
324	gi|2980805	putative protein [Arabidopsis thaliana]	95	30338	1	1	1	1	7.1	13327	1	1	1	700.041	2097.1	3	2097.1	0.0059	0	94.62	2.2e-05	K	NAPILILDEATSALDAVSER	L			Locus:1.1.1.1480.3	emPAI	0.11
325	gi|237653	NADH-enoyl ACP reductase [Brassica napus, Peptide Partial, 45 aa]	95	4643	1	1	1	1	28.9	3930	1	1	1	619.314	1236.61	2	1236.62	-0.0028	0	94.54	1.9e-05	R	IIPGYGGGMSSAK	N			Locus:1.1.1.978.20	emPAI	0.79
326	gi|30684733	translocon at the outer membrane of chloroplasts 64-III [Arabidopsis thaliana]	94	64556	2	1	2	1	4.2	6236	1	1	1	476.23	1425.67	3	1425.66	0.0057	0	32.39	25	K	HYDSPTNPAAPTR	I			Locus:1.1.1.870.7	emPAI	0.05
327	gi|2827546	cytochrome P450 like protein [Arabidopsis thaliana]	94	59371	2	0	2	0	5.3	7994	1	1	1	802.885	1603.76	2	1603.76	0	0	59.18	0.072	K	MFTTPTLEASYSTR	R			Locus:1.1.1.1122.43	emPAI	0.11
329	gi|14423382	putative endoxyloglucan glycosyltransferase [Arabidopsis thaliana]	93	16488	2	2	1	1	10.8	8280	1	1	1	816.443	1630.87	2	1630.87	0.004	0	92.89	3.2e-05	R	TGQPAILQTNVFTGGK	G			Locus:1.1.1.1156.19	emPAI	0.2
330	gi|34365344	hypothetical protein [Homo sapiens]	93	80477	1	1	1	1	2	6571	1	1	1	730.38	1458.74	2	1458.75	-0.0023	0	92.72	3.5e-05	R	FGQGSGPIVLDDVR	C			Locus:1.1.1.1136.22	emPAI	0.04
331	gi|6714306	F15H18.3 [Arabidopsis thaliana]	93	74051	2	0	2	0	3.1	4523	1	1	1	645.814	1289.61	2	1289.61	0.0043	0	56.6	0.12	R	DGEQSPGATLTSK	E			Locus:1.1.1.895.7	emPAI	0.04
332	gi|15229656	aspartyl protease family protein [Arabidopsis thaliana]	92	53942	3	2	1	1	4.4	13799	1	1	1	1104.06	2206.11	2	2206.08	0.0301	0	53.17	0.36	K	SSSLDFNSVQLGGGDATAPLLR	N	2 Deamidated (NQ)	0.0000001001000000000000.0	Locus:1.1.1.1246.21	emPAI	0.13
333	gi|25013636	6K1 protein [Tobacco etch virus]	91	6094	2	0	2	0	35.8	4976	1	1	1	441.901	1322.68	3	1322.69	-0.0055	1	50.76	0.44	-	AKQPEIAYFEK	I			Locus:1.1.1.1017.3	emPAI	0.59
334	gi|159266	heat shock protein 70.1, partial [Hydra oligactis]	91	11933	2	0	2	0	25.9	10260	1	1	1	601.338	1800.99	3	1800.96	0.0313	1	38.93	6.2	R	IINEPNAAAIAYGLDKK	V	Deamidated (NQ)	0.00000100000000000.0	Locus:1.1.1.1187.12	emPAI	0.29
335	gi|356567276	PREDICTED: LOW QUALITY PROTEIN: ribulose bisphosphate carboxylase small chain 1, chloroplastic-like [Glycine max]	91	22224	1	1	1	1	7.2	7576	1	1	1	774.906	1547.8	2	1547.77	0.0283	0	91.06	5.2e-05	K	LPMIGCTDSAQVLK	G	Oxidation (M)	0.00200000000000.0	Locus:1.1.1.1198.12	emPAI	0.15
336	gi|110431282	polyprotein [Sweet potato feathery mottle virus]	90	42064	5	2	2	1	6.1	15572	1	1	1	836.427	2506.26	3	2506.27	-0.0099	2	22.85	390	-	DQAPYNELARSGKAPYIAETALK	A	Deamidated (NQ)	0.00000100000000000000000.0	Locus:1.1.1.1170.37	emPAI	0.08
338	gi|132270	RecName: Full=Rubber elongation factor protein; Short=REF; AltName: Allergen=Hev b 1	89	14713	3	0	2	0	18.1	8009	1	1	1	803.445	1604.88	2	1604.88	-0.0017	0	54.45	0.18	K	SGPLQPGVDIIEGPVK	N			Locus:1.1.1.1173.26	emPAI	0.23
339	gi|15241167	Mitochondrial substrate carrier family protein [Arabidopsis thaliana]	89	32347	2	2	1	1	5	8624	1	1	1	836.948	1671.88	2	1671.88	-0.0015	0	88.95	7.9e-05	K	AIESNDGKPLPLYQK	A			Locus:1.1.1.973.41	emPAI	0.1
340	gi|12230014	RecName: Full=Spermidine synthase 1; Short=SPDSY 1; AltName: Full=Putrescine aminopropyltransferase 1	89	36986	1	1	1	1	6.6	13679	1	1	1	1088.53	2175.04	2	2175.03	0.0023	0	88.94	8.6e-05	K	NAAEGSYDAVIVDSSDPIGPAK	E			Locus:1.1.1.1136.36	emPAI	0.09
341	gi|15235475	thioredoxin-like protein HCF164 [Arabidopsis thaliana]	88	28898	1	1	1	1	4.2	3165	1	1	1	580.269	1158.52	2	1158.53	-0.0029	0	88.17	4e-05	R	EGNEEGNVVGR	L			Locus:1.1.1.828.7	emPAI	0.12
342	gi|15232215	methylenetetrahydrofolate reductase 1 [Arabidopsis thaliana]	88	66817	2	0	2	0	4.1	7527	1	1	1	772.421	1542.83	2	1542.83	-0.0021	0	52.95	0.29	K	EVIQPTIVDPASFK	V			Locus:1.1.1.1180.21	emPAI	0.05
344	gi|15217879	arabinogalactan protein 31 [Arabidopsis thaliana]	88	38863	2	0	2	0	10.6	13438	1	1	1	709.697	2126.07	3	2126.07	0.0029	0	37.81	12	K	LVYGLFNVGPFAFNPSCPK	-			Locus:1.1.1.1421.4	emPAI	0.18
345	gi|18414813	beta-amylase 3 [Arabidopsis thaliana]	87	61713	3	0	3	0	6.9	7238	1	1	1	757.869	1513.72	2	1513.72	0.0079	0	30.49	45	R	YDSSAFGQVVATNR	S			Locus:1.1.1.1046.19	emPAI	0.05
346	gi|18394249	serine-threonine kinase receptor-associated protein [Arabidopsis thaliana]	87	36721	1	1	1	1	3.9	5133	1	1	1	666.823	1331.63	2	1331.63	-0.0011	0	86.82	0.0001	K	SPVTSAEVSQDGR	Y			Locus:1.1.1.890.15	emPAI	0.09
347	gi|3057150	chaperonin 10 [Arabidopsis thaliana]	87	26912	1	1	1	1	6.3	8526	1	1	1	831.969	1661.92	2	1661.92	-0.0005	0	86.66	9.4e-05	K	ITPLPVSTGSTVLYSK	Y			Locus:1.1.1.1146.24	emPAI	0.12
349	gi|23015534	COG0443: Molecular chaperone [Magnetospirillum magnetotacticum MS-1]	86	69100	2	1	2	1	4.7	14291	1	1	1	1163.61	2325.2	2	2325.14	0.0616	1	29.27	82	-	MSKVIGIDLGTTNSCVAVMEGK	N	Oxidation (M)	0.2000000000000000000000.0	Locus:1.1.1.1050.18	emPAI	0.05
350	gi|224541311	hypothetical protein CATMIT_00471 [Catenibacterium mitsuokai DSM 15897]	86	65120	5	2	2	1	3.8	7835	1	0	0	527.609	1579.8	3	1579.8	0.0042	0	52.7	0.33	R	AVITVPAYFNDSQR	Q			Locus:1.1.1.1167.8	emPAI	0.05
352	gi|407092	sucrose-proton symporter [Arabidopsis thaliana]	83	54954	1	1	1	1	3.1	7516	1	1	1	771.357	1540.7	2	1540.7	-0.0001	0	82.98	0.00019	R	EVYGGNSDATATAASK	K			Locus:1.1.1.873.9	emPAI	0.06
354	gi|13430566	putative alanine aminotransferase [Arabidopsis thaliana]	82	53776	2	2	1	1	3.7	9647	1	1	1	881.475	1760.93	2	1760.93	0.0042	0	82.28	0.00037	K	LLEATGISTVPGSGFGQK	E			Locus:1.1.1.1138.33	emPAI	0.06
356	gi|15238328	serine carboxypeptidase-like 42 [Arabidopsis thaliana]	82	53183	2	0	2	0	4.2	2055	1	1	1	522.3	1042.59	2	1042.58	0.0043	0	52.19	0.3	R	LPGQPTVGFK	Q			Locus:1.1.1.1019.6	emPAI	0.06
357	gi|4544432	putative GDP-mannose pyrophosphorylase [Arabidopsis thaliana]	80	42950	1	1	1	1	3.1	4272	1	1	1	635.362	1268.71	2	1268.7	0.0114	0	80.25	0.00033	R	LDQDILSPLAGK	K			Locus:1.1.1.1151.19	emPAI	0.08
359	gi|395750993	PREDICTED: suprabasin [Pongo abelii]	80	60633	1	1	1	1	3.1	9289	1	1	1	579.272	1734.79	3	1734.79	0.001	0	79.72	0.00053	K	FGQGAHHAAGQAGNEAGR	F			Locus:1.1.1.809.5	emPAI	0.05
361	gi|8671882	Contains a weak similarity to disease resistance protein (cf-5) gene from Lycopersicon esculentum gb|AF053993 and contains multiple leucine rich PF|00560 repeats and protein kinase PF|00069 domain. EST gb|T04455 comes from this gene [Arabidopsis tha	79	109604	1	1	1	1	1.2	6409	1	1	1	481.894	1442.66	3	1442.66	-0.0048	0	79.04	0.00044	K	LDEEENTHISTR	I			Locus:1.1.1.877.6	emPAI	0.03
362	gi|15229855	DnaQ-like 3~-5~ exonuclease domain-containing protein [Arabidopsis thaliana]	78	23113	1	1	1	1	8	9331	1	1	1	869.941	1737.87	2	1737.87	-0.0006	0	78.2	0.00098	K	AIDVESTTDISPYLSK	I			Locus:1.1.1.1143.17	emPAI	0.15
363	gi|1480014	putative delta subunit of ATP synthase [Brassica rapa]	78	14862	1	1	1	1	7.5	3032	1	1	1	573.311	1144.61	2	1144.61	-0.0009	0	78.06	0.00098	K	ITDTQLAEVR	S			Locus:1.1.1.973.21	emPAI	0.23
364	gi|11920	unnamed protein product [Oenothera elata subsp. hookeri]	78	35066	1	1	1	1	5	8026	1	1	1	805.41	1608.81	2	1608.81	-0.0047	0	77.78	0.0011	K	SNNTVYNATAAGIVSK	I			Locus:1.1.1.1021.45	emPAI	0.09
366	gi|384419152	ethyl tert-butyl ether degradation EthD [Xanthomonas oryzae pv. oryzicola BLS256]	77	11406	3	1	1	1	9.6	3560	1	1	1	600.278	1198.54	2	1198.58	-0.0352	0	76.99	0.00053	R	DQHMPLVSTR	M	Oxidation (M)	0.0002000000.0	Locus:1.1.1.966.7	emPAI	0.3
367	gi|109390062	polyprotein [White lupin mosaic virus]	77	349285	10	0	2	0	0.6	2871	1	0	0	565.819	1129.62	2	1129.61	0.0105	0	51.66	0.37	R	IVSILEWDR	A			Locus:1.1.1.2329.2	emPAI	0.01
368	gi|9757731	phosphate/triose-phosphate translocator precursor [Arabidopsis thaliana]	77	46678	2	2	1	1	2.8	4271	1	1	1	635.349	1268.68	2	1268.69	-0.0039	0	68.54	0.0058	K	LLNHGFADAIAK	V			Locus:1.1.1.1022.28	emPAI	0.07
369	gi|18394049	uncharacterized protein [Arabidopsis thaliana]	76	16154	1	1	1	1	7.1	2132	1	1	1	528.792	1055.57	2	1055.57	-0.0025	0	76.22	0.00091	K	VVAEAAQAAAR	N			Locus:1.1.1.872.3	emPAI	0.21
370	gi|6735368	ATP-dependent RNA helicase-like protein [Arabidopsis thaliana]	76	65310	2	0	2	0	3	3915	1	1	1	412.877	1235.61	3	1235.61	-0.0057	1	47.25	1	R	VEFVQESDKR	S			Locus:1.1.1.905.5	emPAI	0.05
371	gi|1049293	SecY homolog; targetted to the thylakoid membrane; the protein has a chloroplast targetting signal, but the processing site is not known [Arabidopsis thaliana]	76	59641	2	0	2	0	8	16549	1	1	1	890.115	2667.32	3	2667.31	0.0103	0	46.33	1.7	R	EAFVGNLDQNSILSTLDTFSGGGIGR	L			Locus:1.1.1.1434.11	emPAI	0.06
373	gi|11994775	membrane import protein-like [Arabidopsis thaliana]	75	32466	1	1	1	1	5.9	12850	1	1	1	672.334	2013.98	3	2013.98	-0.0003	0	75.05	0.0021	K	VDYSNLPSPVPYEELHR	E			Locus:1.1.1.1137.27	emPAI	0.1
374	gi|29888	unnamed protein product [Homo sapiens]	75	10988	2	2	1	1	11.7	6194	1	1	1	711.364	1420.71	2	1420.7	0.0104	0	74.79	0.002	K	LLETECPQYIR	K			Locus:1.1.1.1042.16	emPAI	0.31
378	gi|3986695	ribosomal protein L12 [Cichorium intybus]	73	15280	1	1	1	1	10.6	5301	1	1	1	672.362	1342.71	2	1342.71	0.001	0	72.99	0.003	R	VTGGEVGAASSLAPK	I			Locus:1.1.1.984.12	emPAI	0.22
380	gi|15236635	putative arginase [Arabidopsis thaliana]	73	38071	1	1	1	1	4.1	7502	1	1	1	770.423	1538.83	2	1538.83	0.0016	0	72.79	0.0025	R	VLSDVGDIPVQEIR	E			Locus:1.1.1.1148.27	emPAI	0.09
381	gi|6735307	hypothetical protein [Arabidopsis thaliana]	73	26057	1	1	1	1	6.3	8355	1	1	1	547.937	1640.79	3	1640.79	-0.0017	0	72.64	0.003	K	TSKPYSTVDETATNK	E			Locus:1.1.1.860.13	emPAI	0.13
382	gi|18405910	Tim17 domain-containing protein [Arabidopsis thaliana]	72	16989	2	0	2	0	12.6	5216	1	1	1	670.312	1338.61	2	1338.6	0.0071	0	38.56	5	R	YLEEEDGPLMK	T	Oxidation (M)	0.00000000020.0	Locus:1.1.1.971.12	emPAI	0.2
383	gi|4454056	ClpP [Arabidopsis thaliana]	72	24807	2	0	2	0	14.9	14096	1	1	1	759.411	2275.21	3	2275.2	0.0111	0	21.69	400	R	IMIHQPLGGASGQAIDVEIQAK	E			Locus:1.1.1.1146.21	emPAI	0.14
386	gi|405615	LHC II Type III chlorophyll a/b binding protein [Brassica napus]	71	29643	2	2	1	1	6.4	12170	1	1	1	968.985	1935.95	2	1935.96	-0.0036	0	70.65	0.0061	R	WAMLGAFGCITPEVLQK	W	Oxidation (M)	0.00200000000000000.0	Locus:1.1.1.1295.28	emPAI	0.24
388	gi|307644011	isocitrate dehydrogenase [Lypusa maurella]	70	27052	23	0	2	0	6	8090	3	1	1	806.442	1610.87	2	1610.84	0.0272	1	21.2	380	K	SGEPIIRHVVNDFK	G	Deamidated (NQ)	0.00000000001000.0	Locus:1.1.1.1314.7	emPAI	0.12
389	gi|312098790	cyclophilin-type peptidyl-prolyl cis-trans isomerase-18 [Loa loa]	70	26089	1	1	1	1	11.5	17290	1	1	1	945.46	2833.36	3	2833.35	0.0054	0	70.4	0.0065	K	HTGPGILSMANAGPNTNGSQFFLCTIK	T	Deamidated (NQ)	0.000000000000000010000000000.0	Locus:1.1.1.1247.30	emPAI	0.13
390	gi|31873640	hypothetical protein [Homo sapiens]	70	54655	1	1	1	1	2.5	4287	1	1	1	636.299	1270.58	2	1270.58	0.0051	0	70.2	0.0029	R	SAEYGSSLQSSR	S			Locus:1.1.1.889.14	emPAI	0.06
391	gi|86665	Ig alpha chain C region - gorilla (fragment)	70	15693	1	1	1	1	10.3	7509	1	1	1	770.872	1539.73	2	1539.72	0.0085	0	70.12	0.0049	R	DASGVTFTWTPSSGK	S			Locus:1.1.1.1131.35	emPAI	0.22
392	gi|20196891	hypothetical protein [Arabidopsis thaliana]	70	84407	28	4	1	1	1.3	1820	1	1	1	510.774	1019.53	2	1019.53	0.0013	0	56.94	0.11	R	IGIMANGSLK	C	Deamidated (NQ); Oxidation (M)	0.0002010000.0	Locus:1.1.1.1134.2	emPAI	0.12
393	gi|15224205	50S ribosomal protein L3-1 [Arabidopsis thaliana]	70	29345	1	1	1	1	4.4	5833	1	1	1	695.355	1388.69	2	1388.69	0.0013	0	69.69	0.0071	R	LTNIEGFEPNQK	L			Locus:1.1.1.1024.41	emPAI	0.11
401	gi|18399662	alpha/beta-hydrolase domain-containing protein [Arabidopsis thaliana]	68	34374	1	1	1	1	4.8	9314	1	1	1	868.943	1735.87	2	1735.87	-0.0003	0	68.4	0.0097	R	VACNGYNVLVPDLFR	G			Locus:1.1.1.1303.41	emPAI	0.1
403	gi|9758516	carnitine/acylcarnitine translocase-like protein [Arabidopsis thaliana]	68	30606	1	1	1	1	3.1	1434	1	1	1	491.227	980.44	2	980.439	0.0015	0	67.9	0.0046	K	YGGPMDVAR	H	Oxidation (M)	0.000020000.0	Locus:1.1.1.860.11	emPAI	0.11
406	gi|757534	subtilisin-like protease [Arabidopsis thaliana]	67	78848	1	1	1	1	2	8439	1	1	1	828.918	1655.82	2	1655.75	0.0751	0	67.47	0.011	K	SYSDEGFGPIPSSWK	G			Locus:1.1.1.1187.35	emPAI	0.04
408	gi|126628	RecName: Full=Lysozyme C; AltName: Full=1,4-beta-N-acetylmuramidase C	67	15168	1	1	1	1	9.2	5930	1	1	1	700.846	1399.68	2	1399.67	0.0045	0	66.87	0.01	K	STDYGIFQINSR	Y			Locus:1.1.1.1144.20	emPAI	0.22
410	gi|15237207	glycosyl hydrolase family 81 protein [Arabidopsis thaliana]	67	83277	1	1	1	1	2.3	9473	1	1	1	877.415	1752.81	2	1752.81	0.0047	0	66.57	0.011	K	DGVSSINCGDGFSGIIR	I			Locus:1.1.1.1170.41	emPAI	0.04
411	gi|146319342	ATPase [Streptococcus suis 05ZYH33]	66	32837	1	1	1	1	3.8	4439	1	1	1	641.839	1281.66	2	1281.61	0.0581	0	66.45	0.011	K	TTLMSCLLGDR	K	Oxidation (M)	0.00020000000.0	Locus:1.1.1.1025.33	emPAI	0.1
412	gi|15233587	oxygen-evolving enhancer protein 3-1 [Arabidopsis thaliana]	66	23781	1	1	1	1	5.8	6967	1	1	1	749.874	1497.73	2	1497.74	-0.0023	0	66.25	0.012	K	LFDTIDNLDYAAK	K			Locus:1.1.1.1185.33	emPAI	0.14
413	gi|395499983	putative outer membrane porin A protein [Pseudomonas sp. PAMC 25886]	66	34699	1	1	1	1	3.7	4144	1	1	1	629.822	1257.63	2	1257.63	-0.0011	1	66.17	0.015	R	RVEASVEAQAAQ	-			Locus:1.1.1.878.6	emPAI	0.1
414	gi|18416029	PGR5-like protein 1A [Arabidopsis thaliana]	66	36040	1	1	1	1	3.7	3981	1	1	1	622.808	1243.6	2	1243.6	-0.0022	0	66.15	0.011	K	IDGSDIVSEGPR	C			Locus:1.1.1.973.25	emPAI	0.09
415	gi|3980264	20S proteasome beta subunit [Cicer arietinum]	66	25944	1	1	1	1	8	12296	1	1	1	977.464	1952.91	2	1952.92	-0.003	0	66.13	0.014	R	FSVGSGSPYAYGVLDSGYK	Y			Locus:1.1.1.1189.35	emPAI	0.13
417	gi|18378982	ATP-dependent Clp protease, protease subunit [Arabidopsis thaliana]	65	32506	1	1	1	1	4.7	7702	1	1	1	781.417	1560.82	2	1560.82	-0.0019	0	65.47	0.018	K	EYGLIDGVIMNPLK	A			Locus:1.1.1.1293.19	emPAI	0.1
418	gi|1143388	class III ADH, glutathione-dependent formaldehyde dehydrogenase [Arabidopsis thaliana]	65	41514	1	1	1	1	6.3	14001	1	1	1	752.745	2255.21	3	2255.22	-0.0045	0	65.46	0.015	K	VEPGSNVAIFGLGTVGLAVAEGAK	T			Locus:1.1.1.1393.5	emPAI	0.08
419	gi|315648503	DEAD/DEAH box helicase domain protein [Paenibacillus vortex V453]	65	59228	12	1	1	1	1.9	3057	1	1	1	573.813	1145.61	2	1145.65	-0.0372	0	50.07	0.6	R	IVSLIMTPTR	E	Oxidation (M)	0.0000020000.0	Locus:1.1.1.1227.6	emPAI	0.06
420	gi|13509287	GDP-mannose pyrophosphorylase [Arabidopsis thaliana]	64	39843	1	1	1	1	6.4	15776	1	1	1	847.106	2538.3	3	2538.29	0.0068	0	64.34	0.026	K	LLDGSGEPFFVLNSDVISEYPLK	E			Locus:1.1.1.1418.12	emPAI	0.08
423	gi|317132906	diguanylate cyclase [Ethanoligenens harbinense YUAN-3]	64	61201	8	1	1	1	1.7	4039	1	1	1	416.549	1246.63	3	1246.65	-0.0194	2	43.73	2.6	R	RMQRLIEER	F	Deamidated (NQ); Oxidation (M)	0.021000000.0	Locus:1.1.1.798.14	emPAI	0.05
424	gi|14517542	F2G19.31/F2G19.31 [Arabidopsis thaliana]	64	52161	1	1	1	1	2.2	2730	1	1	1	560.759	1119.5	2	1119.5	0.0058	0	63.9	0.014	K	GVDGTCDQIR	K			Locus:1.1.1.877.11	emPAI	0.06
425	gi|15227987	bifunctional enolase 2/transcriptional activator [Arabidopsis thaliana]	64	47974	1	1	1	1	3.6	7606	1	1	1	775.457	1548.9	2	1548.9	0.0011	0	63.58	0.0096	K	AVGNVNNIIGPALIGK	D			Locus:1.1.1.1205.27	emPAI	0.07
426	gi|71083836	NH(3)-dependent NAD+ synthetase NadE [Candidatus Pelagibacter ubique HTCC1062]	63	25295	3	1	1	1	3.9	1264	7	1	1	481.253	960.491	2	960.476	0.0147	0	33.98	25	R	TDEGQLGLK	Y	Deamidated (NQ)	0.000010000.0	Locus:1.1.1.1074.2	emPAI	0.13
427	gi|16751921	dermcidin preproprotein [Homo sapiens]	63	11391	1	1	1	1	10	2837	1	1	1	564.769	1127.52	2	1127.52	0.0028	0	63.22	0.013	K	ENAGEDPGLAR	Q			Locus:1.1.1.859.6	emPAI	0.3
429	gi|242398997	D-isomer specific 2-hydroxyacid dehydrogenase [Thermococcus sibiricus MM 739]	63	37697	2	1	1	1	3.3	2070	1	1	1	523.286	1044.56	2	1044.6	-0.0419	0	62.73	0.033	K	IGILGMGSIGK	G			Locus:1.1.1.1147.5	emPAI	0.09
430	gi|190668	psoriasin [Homo sapiens]	63	11564	1	1	1	1	10.9	4117	1	1	1	628.81	1255.61	2	1255.61	-0.0032	0	62.63	0.022	K	GTNYLADVFEK	K			Locus:1.1.1.1196.13	emPAI	0.3
432	gi|1351856	RecName: Full=Aconitate hydratase, cytoplasmic; Short=Aconitase; AltName: Full=Citrate hydro-lyase	63	98570	1	1	1	1	2.1	13342	1	1	1	702.04	2103.1	3	2103.09	0.0116	0	62.51	0.037	R	VLLQDFTGVPAVVDLACMR	D			Locus:1.1.1.1419.3	emPAI	0.03
433	gi|92090800	RecName: Full=Thylakoid lumenal 19 kDa protein, chloroplastic; AltName: Full=P19; Flags: Precursor	62	25021	1	1	1	1	9.2	13439	1	1	1	1064.47	2126.93	2	2126.93	0.0001	0	62.49	0.019	K	IYYGTAASAANYGGYGGNSDR	K			Locus:1.1.1.1020.51	emPAI	0.13
436	gi|325285497	PDZ/DHR/GLGF domain-containing protein [Cellulophaga lytica DSM 7489]	62	49968	2	1	1	1	2.7	3975	2	1	1	415.216	1242.62	3	1242.61	0.0108	0	33.58	22	R	TSGMALQHGGLR	Y	Oxidation (M)	0.000200000000.0	Locus:1.1.1.956.2	emPAI	0.07
437	gi|15225630	chlorophyll a-b binding protein CP29.3 [Arabidopsis thaliana]	62	30250	1	1	1	1	6.5	11999	1	1	1	961.977	1921.94	2	1921.95	-0.0065	0	61.72	0.047	R	IYPGGYFDPLGLAADPEK	L			Locus:1.1.1.1303.45	emPAI	0.11
438	gi|13431949	RecName: Full=Triosephosphate isomerase, chloroplastic; Short=TIM; Short=Triose-phosphate isomerase; Flags: Precursor	62	33733	1	1	1	1	4.8	8134	1	1	1	540.295	1617.86	3	1617.86	0.0054	0	61.54	0.044	K	VASPQQAQEVHVAVR	E			Locus:1.1.1.932.33	emPAI	0.1
439	gi|1297302	phospholipase D [Arabidopsis thaliana]	61	92325	2	0	2	0	2.6	3871	1	1	1	616.317	1230.62	2	1230.63	-0.0094	0	32.23	37	K	IVVVDSEMPSR	G			Locus:1.1.1.1018.29	emPAI	0.04
440	gi|15227257	ATP synthase subunit gamma [Arabidopsis thaliana]	61	35597	2	1	1	1	6.8	15058	1	1	1	805.118	2412.33	3	2412.33	0.0008	0	61.01	0.03	K	FHSVVAFLPTVSTVLSPEIIEK	E			Locus:1.1.1.1383.16	emPAI	0.09
441	gi|345565760	hypothetical protein AOL_s00079g347 [Arthrobotrys oligospora ATCC 24927]	61	33478	5	1	1	1	4.6	7424	1	1	1	766.875	1531.74	2	1531.74	-0.0025	1	20.51	530	R	RVSSTFYNNTSTR	L			Locus:1.1.1.1068.17	emPAI	0.1
449	gi|257076257	sterol binding protein [Ferroplasma acidarmanus fer1]	59	12495	1	1	1	1	9.1	3429	1	1	1	593.864	1185.71	2	1185.7	0.0164	2	59.22	0.035	M	KEVLNNLVKK	L	2 Deamidated (NQ)	0.0000110000.0	Locus:1.1.1.1000.9	emPAI	0.27
450	gi|15228474	BED zinc finger and hAT dimerization domain-containing protein [Arabidopsis thaliana]	59	79562	1	0	1	0	2	5824	1	1	1	694.872	1387.73	2	1387.73	-0.0055	0	59.16	0.077	R	AIAGEDPFVTGIAK	T			Locus:1.1.1.1137.8	emPAI	0.04
