# Supplementary material for: Interaction network of tobacco etch potyvirus NIa protein with the host proteome during infection
Source: BMC Genomics. 2016 Feb 1;17:87. doi: 10.1186/s12864-016-2394-y (PMC4735970; doi:10.1186/s12864-016-2394-y)
Supplement: Additional file 3: — Refined lists of A. thaliana single genes targeted by TEV VPg and NIaPro domains of NIa during infection, respectively. Note that 67 elements are common to both lists (full-length NIa targets). The file also contains the list of the gene ontology (GO) terms significantly over-represented in the global list of NIa targets. (XLSX 95 kb) [file 12864_2016_2394_MOESM3_ESM.xlsx]

## Sheet: VPg targets 
#NCBI_protein	organism	protein_description	TAIR_gene	organism	gene_description	e_blast		FINAL LIST
gi|332260824	Nomascus leucogenys	PREDICTED: keratin, type I cytoskeletal 16 [Nomascus leucogenys]	AT2G35330	Arabidopsis thaliana	RING/U-box superfamily protein	0.0227531		AT1G50010
gi|15220329	Arabidopsis thaliana	tubulin alpha-4 chain [Arabidopsis thaliana]	AT1G50010	Arabidopsis thaliana	tubulin alpha-2 chain	0		AT2G43590
gi|15224312	Arabidopsis thaliana	chitinase family protein [Arabidopsis thaliana]	AT2G43590	Arabidopsis thaliana	Chitinase family protein	1.70658e-176		AT1G47710
gi|2950168	Homo sapiens	type I keratin [Homo sapiens]	AT5G42880	Arabidopsis thaliana	Plant protein of unknown function (DUF827)	0.000288729		ATCG00670
gi|129293	Gallus gallus	RecName: Full=Ovalbumin; AltName: Full=Allergen Gal d II; AltName: Full=Egg albumin; AltName: Full=Plakalbumin; AltName: Allergen=Gal d 2	AT1G47710	Arabidopsis thaliana	Serine protease inhibitor (SERPIN) family protein	1.38106e-32		AT1G71500
gi|58026	synthetic construct	synsav [synthetic construct]	n/a	n/a	No item found in blast	n/a		AT1G13440
gi|7525058	Arabidopsis thaliana	ATP-dependent Clp protease proteolytic subunit [Arabidopsis thaliana]	ATCG00670	Arabidopsis thaliana	plastid-encoded CLP P	3.08082e-143		AT5G54500
gi|297262447	Macaca mulatta	PREDICTED: keratin, type II cytoskeletal 1-like isoform 6 [Macaca mulatta]	AT3G54670	Arabidopsis thaliana	Structural maintenance of chromosomes (SMC) family protein	0.247325		AT2G34430
gi|344266891	Loxodonta africana	PREDICTED: keratin, type II cytoskeletal 1b [Loxodonta africana]	AT5G52350	Arabidopsis thaliana	exocyst subunit exo70 family protein A3	1.81463		AT3G26520
gi|41350563	Capra hircus	keratin associated protein 13.1 [Capra hircus]	AT2G03980	Arabidopsis thaliana	GDSL-like Lipase/Acylhydrolase superfamily protein	1.41199		AT2G32060
gi|18409870	Arabidopsis thaliana	Rieske (2Fe-2S) domain-containing protein [Arabidopsis thaliana]	AT1G71500	Arabidopsis thaliana	Rieske (2Fe-2S) domain-containing protein	0		AT5G57860
gi|358444410	Tobacco etch virus	polyprotein [Tobacco etch virus]	n/a	n/a	n/a	n/a		AT1G75040
gi|223099	Homo sapiens	Ig Aalpha1 Bur	AT5G50840	Arabidopsis thaliana	CONTAINS InterPro DOMAIN/s: Taxilin (InterPro:IPR019132); Has 35333 Blast hits to 34131 proteins in 2444 species: Archae - 798; Bacteria - 22429; Metazoa - 974; Fungi - 991; Plants - 531; Viruses - 0; Other Eukaryotes - 9610 (source: NCBI BLink).	1.73209		AT3G17020
gi|125662890	Beta vulgaris	glyceraldehyde-3-phosphate dehydogenase [Beta vulgaris]	AT1G13440	Arabidopsis thaliana	glyceraldehyde-3-phosphate dehydrogenase C2	0		AT5G20630
gi|15239652	Arabidopsis thaliana	flavodoxin-like quinone reductase 1 [Arabidopsis thaliana]	AT5G54500	Arabidopsis thaliana	flavodoxin-like quinone reductase 1	9.29338e-139		AT3G11630
gi|307105157	Chlorella variabilis	hypothetical protein CHLNCDRAFT_137219 [Chlorella variabilis]	AT2G34430	Arabidopsis thaliana	light-harvesting chlorophyll-protein complex II subunit B1	2.00698e-97		ATCG00490
gi|2246621	Arabidopsis thaliana	salt-stress induced tonoplast intrinsic protein [Arabidopsis thaliana]	AT3G26520	Arabidopsis thaliana	tonoplast intrinsic protein 2	2.17447e-163		AT1G06680
gi|395744334	Pongo abelii	PREDICTED: keratin, type II cytoskeletal 4 isoform 3 [Pongo abelii]	AT5G48600	Arabidopsis thaliana	structural maintenance of chromosome 3	2.49292		AT2G39730
gi|15225180	Arabidopsis thaliana	40S ribosomal protein S12-2 [Arabidopsis thaliana]	AT2G32060	Arabidopsis thaliana	Ribosomal protein L7Ae/L30e/S12e/Gadd45 family protein	1.43556e-81		AT5G02500
gi|255585052	Ricinus communis	conserved hypothetical protein [Ricinus communis]	AT5G57860	Arabidopsis thaliana	Ubiquitin-like superfamily protein	1.07652e-37		AT3G02780
gi|52787	Mus musculus	unnamed protein product [Mus musculus]	AT1G55550	Arabidopsis thaliana	P-loop containing nucleoside triphosphate hydrolases superfamily protein	3.09996		AT3G12580
gi|15222089	Arabidopsis thaliana	pathogenesis-related protein 5 [Arabidopsis thaliana]	AT1G75040	Arabidopsis thaliana	pathogenesis-related gene 5	4.48664e-168		AT5G60790
gi|18401345	Arabidopsis thaliana	Adenine nucleotide alpha hydrolases-like superfamily protein [Arabidopsis thaliana]	AT3G17020	Arabidopsis thaliana	Adenine nucleotide alpha hydrolases-like superfamily protein	3.75987e-104		AT1G09130
gi|1755154	Arabidopsis thaliana	germin-like protein [Arabidopsis thaliana]	AT5G20630	Arabidopsis thaliana	germin 3	4.93816e-125		ATCG00680
gi|1498198	Arabidopsis thaliana	2-Cys peroxiredoxin bas1 [Arabidopsis thaliana]	AT3G11630	Arabidopsis thaliana	Thioredoxin superfamily protein	7.06194e-141		AT5G16390
gi|548689	Chiococca alba	RecName: Full=Ribulose bisphosphate carboxylase large chain; Short=RuBisCO large subunit	ATCG00490	Arabidopsis thaliana	ribulose-bisphosphate carboxylases	0		AT5G10450
gi|15222166	Arabidopsis thaliana	photosystem II subunit P-1 [Arabidopsis thaliana]	AT1G06680	Arabidopsis thaliana	photosystem II subunit P-1	3.65818e-162		AT5G35360
gi|68565781	Larrea tridentata	RecName: Full=Ribulose bisphosphate carboxylase/oxygenase activase 2, chloroplastic; Short=RA 2; Short=RuBisCO activase 2; AltName: Full=RuBisCO activase beta form; Flags: Precursor	AT2G39730	Arabidopsis thaliana	rubisco activase	0		AT4G02520
gi|356568992	Glycine max	PREDICTED: heat shock cognate 70 kDa protein 2 isoform 1 [Glycine max]	AT5G02500	Arabidopsis thaliana	heat shock cognate protein 70-1	0		AT3G02090
gi|6856562	Arabidopsis thaliana	isopentenyl pyrophosphate:dimethyllallyl pyrophosphate isomerase [Arabidopsis thaliana]	AT3G02780	Arabidopsis thaliana	isopentenyl pyrophosphate:dimethylallyl pyrophosphate isomerase 2	0		AT4G04640
gi|373940147	Haematococcus pluvialis	heat shock protein 70 [Haematococcus pluvialis]	AT3G12580	Arabidopsis thaliana	heat shock protein 70	0		AT2G29550
gi|15239436	Arabidopsis thaliana	ABC transporter F family member 1 [Arabidopsis thaliana]	AT5G60790	Arabidopsis thaliana	ABC transporter family protein	0		AT3G52730
gi|67408	Phasianus colchicus	lysozyme (EC 3.2.1.17) c precursor [validated] - ring-necked pheasant (tentative sequence)	n/a	n/a	No item found in blast	n/a		AT1G02560
gi|18390982	Arabidopsis thaliana	ATP-dependent Clp protease proteolytic subunit-related protein 3 [Arabidopsis thaliana]	AT1G09130	Arabidopsis thaliana	ATP-dependent caseinolytic (Clp) protease/crotonase family protein	0		AT3G63160
gi|11022994	Cabomba caroliniana	photosystem II CP47 protein [Cabomba caroliniana]	ATCG00680	Arabidopsis thaliana	photosystem II reaction center protein B	0		AT5G53490
gi|1066348	Arabidopsis thaliana	acetyl-CoA carboxylase biotin-containing subunit [Arabidopsis thaliana]	AT5G16390	Arabidopsis thaliana	chloroplastic acetylcoenzyme A carboxylase 1	1.64294e-172		AT5G49910
gi|531379	Arabidopsis thaliana	RCI1B [Arabidopsis thaliana]	AT5G10450	Arabidopsis thaliana	G-box regulating factor 6	4.4432e-164		AT3G53750
gi|298568014	Guettarda crispiflora	ribulose-1,5-bisphosphate carboxylase/oxygenase large subunit [Guettarda crispiflora]	ATCG00490	Arabidopsis thaliana	ribulose-bisphosphate carboxylases	0		AT3G11510
gi|84781771	Mus musculus	trypsin 10 precursor [Mus musculus]	n/a	n/a	No item found in blast	n/a		AT4G10340
gi|13430734	Arabidopsis thaliana	putative acetyl-CoA carboxylase [Arabidopsis thaliana]	AT5G35360	Arabidopsis thaliana	acetyl Co-enzyme a carboxylase biotin carboxylase subunit	0		AT4G27270
gi|2554769	Arabidopsis thaliana	Chain A, Structure Of Glutathione S-Transferase	AT4G02520	Arabidopsis thaliana	glutathione S-transferase PHI 2	1.16898e-142		AT3G08740
gi|37183160	Homo sapiens	HRPE773 [Homo sapiens]	n/a	n/a	No item found in blast	n/a		AT5G44340
gi|15232845	Arabidopsis thaliana	probable mitochondrial-processing peptidase subunit beta [Arabidopsis thaliana]	AT3G02090	Arabidopsis thaliana	Insulinase (Peptidase family M16) protein	0		AT5G42020
gi|5708095	Arabidopsis thaliana	ATP synthase gamma chain, chloroplast precursor [Arabidopsis thaliana]	AT4G04640	Arabidopsis thaliana	ATPase, F1 complex, gamma subunit protein	0		AT5G12250
gi|2687475	Dendromecon rigida	ribulose-1,5-bisphosphate carboxylase/oxygenase large subunit [Dendromecon rigida]	ATCG00490	Arabidopsis thaliana	ribulose-bisphosphate carboxylases	0		AT2G05100
gi|218196392	Oryza sativa Indica Group	hypothetical protein OsI_19102 [Oryza sativa Indica Group]	AT5G46170	Arabidopsis thaliana	F-box family protein	3.29346		AT2G20890
gi|403329774	Populus trichocarpa	beta-tubulin, partial [Populus trichocarpa]	AT2G29550	Arabidopsis thaliana	tubulin beta-7 chain	3.7796e-109		AT1G31220
gi|15231675	Arabidopsis thaliana	putative ubiquinol-cytochrome c reductase subunit 9 [Arabidopsis thaliana]	AT3G52730	Arabidopsis thaliana	ubiquinol-cytochrome C reductase UQCRX/QCR9-like family protein	1.06416e-46		AT1G55670
gi|623409	Homo sapiens	keratin 10 [Homo sapiens]	AT2G35330	Arabidopsis thaliana	RING/U-box superfamily protein	0.228748		AT3G01500
gi|18378982	Arabidopsis thaliana	ATP-dependent Clp protease proteolytic subunit 5 [Arabidopsis thaliana]	AT1G02560	Arabidopsis thaliana	nuclear encoded CLP protease 5	0		AT3G52990
gi|15229386	Arabidopsis thaliana	uncharacterized protein [Arabidopsis thaliana]	AT3G63160	Arabidopsis thaliana	FUNCTIONS IN: molecular_function unknown; INVOLVED IN: biological_process unknown; LOCATED IN: chloroplast outer membrane, thylakoid, chloroplast thylakoid membrane, chloroplast, chloroplast envelope; EXPRESSED IN: 21 plant structures; EXPRESSED DURING: 13 growth stages; BEST Arabidopsis thaliana protein match is: outer envelope membrane protein 7 (TAIR:AT3G52420.1); Has 26 Blast hits to 26 prote…	2.07457e-18		AT1G22520
gi|224555998	Ovis aries	keratin associated protein 6 [Ovis aries]	n/a	n/a	No item found in blast	n/a		AT3G29320
gi|30696344	Arabidopsis thaliana	thylakoid lumenal protein-17.4 [Arabidopsis thaliana]	AT5G53490	Arabidopsis thaliana	Tetratricopeptide repeat (TPR)-like superfamily protein	5.29998e-161		AT1G15820
gi|6746592	Arabidopsis thaliana	heat shock protein 70 [Arabidopsis thaliana]	AT5G49910	Arabidopsis thaliana	chloroplast heat shock protein 70-2	0		AT2G40100
gi|31581450	Kazachstania spencerorum	actin, partial [Kazachstania spencerorum]	AT3G53750	Arabidopsis thaliana	actin 3	0		AT3G54050
gi|28592	Homo sapiens	serum albumin [Homo sapiens]	n/a	n/a	No item found in blast	n/a		AT3G56170
gi|357380689	n/a	Chain A, Crystal Structure Of The Chp1-Tas3 Complex Core	AT5G55160	Arabidopsis thaliana	small ubiquitin-like modifier 2	1.33235e-18		AT3G08940
gi|218059636	Persicaria lapathifolia	ribulose-1, 5-bisphosphate carboxylase/oxygenase large subunit [Persicaria lapathifolia]	ATCG00490	Arabidopsis thaliana	ribulose-bisphosphate carboxylases	0		AT5G01530
gi|15227588	Arabidopsis thaliana	40S ribosomal protein S14-1 [Arabidopsis thaliana]	AT3G11510	Arabidopsis thaliana	Ribosomal protein S11 family protein	1.39235e-84		AT3G14415
gi|154357500	Arabidopsis halleri subsp. halleri	At4g10340-like protein [Arabidopsis halleri subsp. halleri]	AT4G10340	Arabidopsis thaliana	light harvesting complex of photosystem II 5	4.05103e-90		AT2G30860
gi|16125044	Caulobacter crescentus CB15	TrpR binding protein WrbA [Caulobacter crescentus CB15]	AT4G27270	Arabidopsis thaliana	Quinone reductase family protein	1.12691e-46		AT5G54270
gi|12322730	Arabidopsis thaliana	putative elongation factor P (EF-P); 66839-65711 [Arabidopsis thaliana]	AT3G08740	Arabidopsis thaliana	elongation factor P (EF-P) family protein	3.17848e-136		ATCG00480
gi|166640	Arabidopsis thaliana	beta-tubulin [Arabidopsis thaliana]	AT5G44340	Arabidopsis thaliana	tubulin beta chain 4	0		AT5G19760
gi|1303695	Arabidopsis thaliana	luminal binding protein (BiP) [Arabidopsis thaliana]	AT5G42020	Arabidopsis thaliana	Heat shock protein 70 (Hsp 70) family protein	0		AT5G50920
gi|56112435	Lotus corniculatus	beta-tubulin [Lotus corniculatus]	AT5G12250	Arabidopsis thaliana	beta-6 tubulin	0		AT1G68090
gi|157987283	Solenostemon scutellarioides	chlorophyll A-B binding protein [Solenostemon scutellarioides]	AT2G05100	Arabidopsis thaliana	photosystem II light harvesting complex gene 2.1	7.57156e-111		AT1G06950
gi|354583199	Paenibacillus lactis 154	aminoglycoside phosphotransferase [Paenibacillus lactis 154]	AT5G61570	Arabidopsis thaliana	Protein kinase superfamily protein	0.40727		ATMG01190
gi|18399513	Arabidopsis thaliana	protein THYLAKOID FORMATION 1 [Arabidopsis thaliana]	AT2G20890	Arabidopsis thaliana	photosystem II reaction center PSB29 protein	0		AT3G47470
gi|238899363	Candidatus Hamiltonella defensa 5AT (Acyrthosiphon pisum)	hypothetical protein HDEF_p0021 [Candidatus Hamiltonella defensa 5AT (Acyrthosiphon pisum)]	n/a	n/a	No item found in blast	n/a		AT3G45140
gi|57012436	Rattus norvegicus	keratin, type I cytoskeletal 10 [Rattus norvegicus]	AT1G56040	Arabidopsis thaliana	HEAT/U-box domain-containing protein	3.71327		AT1G12250
gi|344922810	Iris mild mosaic virus	polyprotein, partial [Iris mild mosaic virus]	n/a	n/a	n/a	n/a		AT4G39260
gi|386001078	Methanosaeta harundinacea 6Ac	Phosphoribosylglycinamide formyltransferase [Methanosaeta harundinacea 6Ac]	AT1G31220	Arabidopsis thaliana	Formyl transferase	2.77107e-22		AT5G19220
gi|15222757	Arabidopsis thaliana	photosystem I subunit G [Arabidopsis thaliana]	AT1G55670	Arabidopsis thaliana	photosystem I subunit G	2.36307e-113		AT4G14960
gi|30678347	Arabidopsis thaliana	carbonic anhydrase 1 [Arabidopsis thaliana]	AT3G01500	Arabidopsis thaliana	carbonic anhydrase 1	0		AT4G27440
gi|4506773	Homo sapiens	protein S100-A9 [Homo sapiens]	AT5G12480	Arabidopsis thaliana	calmodulin-domain protein kinase 7	0.0248285		AT2G37790
gi|4586602	Cicer arietinum	pyruvate kinase [Cicer arietinum]	AT3G52990	Arabidopsis thaliana	Pyruvate kinase family protein	8.67784e-96		AT1G23740
gi|18395129	Arabidopsis thaliana	uncharacterized protein [Arabidopsis thaliana]	AT1G22520	Arabidopsis thaliana	Domain of unknown function (DUF543)	4.61045e-37		AT3G52930
gi|5231119	Solanum tuberosum	starch phosphorylase L [Solanum tuberosum]	AT3G29320	Arabidopsis thaliana	Glycosyl transferase, family 35	1.39757e-41		AT5G13440
gi|4741960	Arabidopsis thaliana	Lhcb6 protein [Arabidopsis thaliana]	AT1G15820	Arabidopsis thaliana	light harvesting complex photosystem II subunit 6	0		AT1G24360
gi|15225630	Arabidopsis thaliana	light harvesting complex photosystem II [Arabidopsis thaliana]	AT2G40100	Arabidopsis thaliana	light harvesting complex photosystem II	0		AT5G46800
gi|4585576	Solanum tuberosum	fructose-1,6-bisphosphatase precursor [Solanum tuberosum]	AT3G54050	Arabidopsis thaliana	high cyclic electron flow 1	0		AT2G21660
gi|395749171	Pongo abelii	PREDICTED: keratin, type I cuticular Ha6 [Pongo abelii]	AT5G42880	Arabidopsis thaliana	Plant protein of unknown function (DUF827)	0.000335202		AT4G13940
gi|128852	Staphylococcus aureus	RecName: Full=Thermonuclease; Short=TNase; AltName: Full=Micrococcal nuclease; AltName: Full=Staphylococcal nuclease; Contains: RecName: Full=Nuclease B; Contains: RecName: Full=Nuclease A; Flags: Precursor	AT3G56170	Arabidopsis thaliana	Ca-2+ dependent nuclease	4.82638e-07		AT1G72370
gi|225440674	Vitis vinifera	PREDICTED: chlorophyll a-b binding protein CP29.1, chloroplastic [Vitis vinifera]	AT3G08940	Arabidopsis thaliana	light harvesting complex photosystem II	7.24185e-161		AT2G21330
gi|15081739	Arabidopsis thaliana	AT5g01530/F7A7_50 [Arabidopsis thaliana]	AT5G01530	Arabidopsis thaliana	light harvesting complex photosystem II	0		AT1G29930
gi|4930020	Homo sapiens	Chain A, T43a Mutant Human Lysozyme	n/a	n/a	No item found in blast	n/a		AT4G37200
gi|15229497	Arabidopsis thaliana	peroxisomal (S)-2-hydroxy-acid oxidase GLO2 [Arabidopsis thaliana]	AT3G14415	Arabidopsis thaliana	Aldolase-type TIM barrel family protein	0		AT1G18060
gi|227204293	Arabidopsis thaliana	AT2G30860 [Arabidopsis thaliana]	AT2G30860	Arabidopsis thaliana	glutathione S-transferase PHI 9	9.17902e-111		AT1G54780
gi|160713965	Bambusa oldhamii	chloroplast chlorophyll a/b binding protein cab-BO3 [Bambusa oldhamii]	AT5G54270	Arabidopsis thaliana	light-harvesting chlorophyll B-binding protein 3	3.72266e-171		AT3G10920
gi|7525041	Arabidopsis thaliana	ribulose-1,5-bisphosphate carboxylase/oxygenase large subunit [Arabidopsis thaliana]	ATCG00490	Arabidopsis thaliana	ribulose-bisphosphate carboxylases	0		AT5G62700
gi|7525040	Arabidopsis thaliana	ATP synthase CF1 beta subunit [Arabidopsis thaliana]	ATCG00480	Arabidopsis thaliana	ATP synthase subunit beta	0		AT5G47030
gi|131412225	Homo sapiens	keratin, type I cytoskeletal 13 isoform a [Homo sapiens]	AT1G56040	Arabidopsis thaliana	HEAT/U-box domain-containing protein	0.12992		ATMG00070
gi|345565760	Arthrobotrys oligospora ATCC 24927	hypothetical protein AOL_s00079g347 [Arthrobotrys oligospora ATCC 24927]	AT1G32530	Arabidopsis thaliana	RING/U-box superfamily protein	1.94104		AT3G54890
gi|345805141	Canis lupus familiaris	PREDICTED: keratin, type I cuticular Ha1 [Canis lupus familiaris]	AT5G42880	Arabidopsis thaliana	Plant protein of unknown function (DUF827)	0.000595533		AT3G09440
gi|147676991	Pelotomaculum thermopropionicum SI	phosphopantetheinyl transferase [Pelotomaculum thermopropionicum SI]	n/a	n/a	No item found in blast	n/a		AT5G60950
gi|15241167	Arabidopsis thaliana	mitochondrial substrate carrier family protein [Arabidopsis thaliana]	AT5G19760	Arabidopsis thaliana	Mitochondrial substrate carrier family protein	0		AT5G23860
gi|291406065	Oryctolagus cuniculus	PREDICTED: keratin, type I cuticular Ha1 [Oryctolagus cuniculus]	AT5G42880	Arabidopsis thaliana	Plant protein of unknown function (DUF827)	0.00148303		AT5G14740
gi|18423214	Arabidopsis thaliana	ATP-dependent Clp protease ATP-binding subunit ClpC [Arabidopsis thaliana]	AT5G50920	Arabidopsis thaliana	CLPC homologue 1	0		ATCG00280
gi|198845	Mus musculus domesticus	lipocortin I [Mus musculus domesticus]	AT1G68090	Arabidopsis thaliana	annexin 5	5.57666e-47		AT3G62290
gi|110739579	Arabidopsis thaliana	putative chloroplast inner envelope protein [Arabidopsis thaliana]	AT1G06950	Arabidopsis thaliana	translocon at the inner envelope membrane of chloroplasts 110	7.8717e-127		AT2G28000
gi|14916970	Arabidopsis thaliana	RecName: Full=ATP synthase subunit alpha, mitochondrial	ATMG01190	Arabidopsis thaliana	ATP synthase subunit 1	0		AT3G12110
gi|62902817	Mortonia greggii	ATP synthase beta subunit [Mortonia greggii]	ATCG00480	Arabidopsis thaliana	ATP synthase subunit beta	0		AT5G35630
gi|30692874	Arabidopsis thaliana	chlorophyll a-b binding protein 4 [Arabidopsis thaliana]	AT3G47470	Arabidopsis thaliana	light-harvesting chlorophyll-protein complex I subunit A4	0		AT5G54770
gi|17065070	Arabidopsis thaliana	lipoxygenase AtLOX2 [Arabidopsis thaliana]	AT3G45140	Arabidopsis thaliana	lipoxygenase 2	0		AT4G24190
gi|10086510	Arabidopsis thaliana	Hypothetical protein [Arabidopsis thaliana]	AT1G12250	Arabidopsis thaliana	Pentapeptide repeat-containing protein	3.79864e-137		AT2G06850
gi|14334648	Arabidopsis thaliana	putative glycine-rich protein [Arabidopsis thaliana]	AT4G39260	Arabidopsis thaliana	cold, circadian rhythm, and RNA binding 1	9.67718e-09		AT5G58290
gi|4586350	Arabidopsis thaliana	glucose-1-phosphate adenylyltransferase [Arabidopsis thaliana]	AT5G19220	Arabidopsis thaliana	ADP glucose pyrophosphorylase large subunit 1	0		AT4G24750
gi|57867865	Ceratopteris richardii	alpha-tubulin [Ceratopteris richardii]	AT4G14960	Arabidopsis thaliana	Tubulin/FtsZ family protein	0		AT5G08690
gi|2961307	Rondeletia odorata	ribulose-1,5-bisphosphate carboxylase [Rondeletia odorata]	ATCG00490	Arabidopsis thaliana	ribulose-bisphosphate carboxylases	0		AT3G26650
gi|4204880	Homo sapiens	heat shock protein [Homo sapiens]	AT5G02500	Arabidopsis thaliana	heat shock cognate protein 70-1	0		AT3G04120
gi|15234129	Arabidopsis thaliana	light-dependent NADPH:protochlorophyllide oxidoreductase B [Arabidopsis thaliana]	AT4G27440	Arabidopsis thaliana	protochlorophyllide oxidoreductase B	0		AT3G63540
gi|359425080	Gordonia amarae NBRC 15530	putative aldo-keto reductase [Gordonia amarae NBRC 15530]	AT2G37790	Arabidopsis thaliana	NAD(P)-linked oxidoreductase superfamily protein	2.51295e-43		AT5G16010
gi|15222848	Arabidopsis thaliana	glyceraldehyde 3-phosphate dehydrogenase GAPC2 [Arabidopsis thaliana]	AT1G13440	Arabidopsis thaliana	glyceraldehyde-3-phosphate dehydrogenase C2	0		AT1G61520
gi|4056456	Arabidopsis thaliana	Strong similarity to gb|U20808 auxin-induced protein from Vigna radiata and a member of the zinc-binding dehydrogenase family PF|00107. ESTs gb|T43674, gb|H77006 and gb|AA395179 come from this gene [Arabidopsis thaliana]	AT1G23740	Arabidopsis thaliana	Oxidoreductase, zinc-binding dehydrogenase family protein	0		AT3G57280
gi|397482	Arabidopsis thaliana	heat shock protein 70 cognate [Arabidopsis thaliana]	AT5G02500	Arabidopsis thaliana	heat shock cognate protein 70-1	0		AT3G46780
gi|15231715	Arabidopsis thaliana	fructose-bisphosphate aldolase [Arabidopsis thaliana]	AT3G52930	Arabidopsis thaliana	Aldolase superfamily protein	0		AT2G31610
gi|7543910	Arabidopsis thaliana	ubiquinol--cytochrome-c reductase-like protein [Arabidopsis thaliana]	AT5G13440	Arabidopsis thaliana	Ubiquinol-cytochrome C reductase iron-sulfur subunit	2.63889e-149		AT3G23990
gi|125535371	Oryza sativa Indica Group	hypothetical protein OsI_37097 [Oryza sativa Indica Group]	AT2G39730	Arabidopsis thaliana	rubisco activase	4.40915e-110		AT5G60390
gi|224034127	Zea mays	unknown [Zea mays]	AT2G34430	Arabidopsis thaliana	light-harvesting chlorophyll-protein complex II subunit B1	3.97825e-102		AT5G43830
gi|16205	Arabidopsis thaliana	3-oxoacyl-[acyl-carrier protein] reductase [Arabidopsis thaliana]	AT1G24360	Arabidopsis thaliana	NAD(P)-binding Rossmann-fold superfamily protein	0		AT3G12780
gi|197631453	Gnidia cf. juniperifolia Johns s.n.	ribulose 1,5 biphosphate carboxylase large subunit [Gnidia cf. juniperifolia Johns s.n.]	ATCG00490	Arabidopsis thaliana	ribulose-bisphosphate carboxylases	0		AT1G79040
gi|18422718	Arabidopsis thaliana	mitochondrial carnitine/acylcarnitine carrier-like protein [Arabidopsis thaliana]	AT5G46800	Arabidopsis thaliana	Mitochondrial substrate carrier family protein	0		AT5G09590
gi|149777700	Asplenium hookerianum	ATP synthase beta chain [Asplenium hookerianum]	ATCG00480	Arabidopsis thaliana	ATP synthase subunit beta	1.9823e-173		AT1G50250
gi|21553354	Arabidopsis thaliana	glycine-rich RNA binding protein 7 [Arabidopsis thaliana]	AT2G21660	Arabidopsis thaliana	cold, circadian rhythm, and rna binding 2	2.38543e-57		AT3G44100
gi|15236376	Arabidopsis thaliana	adenosylhomocysteinase 1 [Arabidopsis thaliana]	AT4G13940	Arabidopsis thaliana	S-adenosyl-L-homocysteine hydrolase	0		AT1G02920
gi|16380	Arabidopsis thaliana	laminin receptor homologue [Arabidopsis thaliana]	AT1G72370	Arabidopsis thaliana	40s ribosomal protein SA	0		AT4G24280
gi|134085840	Bos taurus	keratin, type II cuticular Hb3 [Bos taurus]	AT3G23670	Arabidopsis thaliana	phragmoplast-associated kinesin-related protein, putative	1.21732		ATCG00270
gi|125090	Ovis aries	RecName: Full=Keratin, type I microfibrillar 48 kDa, component 8C-1; AltName: Full=Low-sulfur keratin	AT5G42880	Arabidopsis thaliana	Plant protein of unknown function (DUF827)	0.000676806		AT5G38660
gi|15450379	Arabidopsis thaliana	At2g39730/T5I7.3 [Arabidopsis thaliana]	AT2G39730	Arabidopsis thaliana	rubisco activase	0		AT5G42270
gi|14334740	Arabidopsis thaliana	putative fructose bisphosphate aldolase [Arabidopsis thaliana]	AT2G21330	Arabidopsis thaliana	fructose-bisphosphate aldolase 1	0		AT4G19410
gi|16374	Arabidopsis thaliana	chlorophyll a/b binding protein (LHCP AB 180) [Arabidopsis thaliana]	AT1G29930	Arabidopsis thaliana	chlorophyll A/B binding protein 1	1.27237e-173		AT5G28540
gi|15235475	Arabidopsis thaliana	thioredoxin-like protein HCF164 [Arabidopsis thaliana]	AT4G37200	Arabidopsis thaliana	Thioredoxin superfamily protein	1.77793e-174		AT2G28900
gi|9719721	Arabidopsis thaliana	ESTs gb|AI998082, gb|AV440637, gb|AV442187, gb|AV526496 come from this gene [Arabidopsis thaliana]	AT1G18060	Arabidopsis thaliana	unknown protein; INVOLVED IN: biological_process unknown; LOCATED IN: chloroplast; EXPRESSED IN: 22 plant structures; EXPRESSED DURING: 13 growth stages; Has 74 Blast hits to 74 proteins in 29 species: Archae - 0; Bacteria - 19; Metazoa - 0; Fungi - 0; Plants - 49; Viruses - 0; Other Eukaryotes - 6 (source: NCBI BLink).	1.25725e-150		AT2G27730
gi|18405061	Arabidopsis thaliana	thylakoid lumen protein 18.3 [Arabidopsis thaliana]	AT1G54780	Arabidopsis thaliana	thylakoid lumen 18.3 kDa protein	2.20162e-179		AT2G36250
gi|350540662	Solanum lycopersicum	carbonic anhydrase [Solanum lycopersicum]	AT3G01500	Arabidopsis thaliana	carbonic anhydrase 1	4.23165e-121		ATCG00130
gi|21553457	Arabidopsis thaliana	putative (Mn) superoxide dismutase [Arabidopsis thaliana]	AT3G10920	Arabidopsis thaliana	manganese superoxide dismutase 1	5.46633e-155		AT3G61430
gi|241574188	Ixodes scapularis	heat shock protein, putative [Ixodes scapularis]	AT3G12580	Arabidopsis thaliana	heat shock protein 70	0		AT2G35120
gi|18424620	Arabidopsis thaliana	tubulin beta-2/beta-3 chain [Arabidopsis thaliana]	AT5G62700	Arabidopsis thaliana	tubulin beta chain 3	0		AT2G41700
gi|379991199	Rhipsalis paradoxa	RuBisCO, partial (chloroplast) [Rhipsalis paradoxa]	ATCG00490	Arabidopsis thaliana	ribulose-bisphosphate carboxylases	0		AT3G08580
gi|15237998	Arabidopsis thaliana	ATP synthase subunit delta&apos; [Arabidopsis thaliana]	AT5G47030	Arabidopsis thaliana	ATPase, F1 complex, delta/epsilon subunit	2.61402e-129		ATCG00020
gi|363745006	Gallus gallus	PREDICTED: keratin, type II cytoskeletal 5 [Gallus gallus]	AT4G32160	Arabidopsis thaliana	Phox (PX) domain-containing protein	1.15467		AT4G05180
gi|505273	Solanum tuberosum	NADH dehydrogenase [Solanum tuberosum]	ATMG00070	Arabidopsis thaliana	NADH dehydrogenase subunit 9	2.0907e-138		AT4G27450
gi|170388	Solanum lycopersicum	chlorophyll a/b-binding protein [Solanum lycopersicum]	AT3G54890	Arabidopsis thaliana	photosystem I light harvesting complex gene 1	4.52029e-146		AT3G05500
gi|15232682	Arabidopsis thaliana	heat shock protein 70-3 [Arabidopsis thaliana]	AT3G09440	Arabidopsis thaliana	Heat shock protein 70 (Hsp 70) family protein	0		AT1G73260
gi|15239487	Arabidopsis thaliana	COBRA-like protein 5 [Arabidopsis thaliana]	AT5G60950	Arabidopsis thaliana	COBRA-like protein 5 precursor	5.795e-152		AT5G67500
gi|350584000	Sus scrofa	PREDICTED: keratin, type II cytoskeletal 78-like [Sus scrofa]	AT4G39080	Arabidopsis thaliana	vacuolar proton ATPase A3	1.87978		AT5G54190
gi|115778	Sinapis alba	RecName: Full=Chlorophyll a-b binding protein 1, chloroplastic; AltName: Full=LHCII type I CAB-1; Short=LHCP; Flags: Precursor	AT2G34430	Arabidopsis thaliana	light-harvesting chlorophyll-protein complex II subunit B1	0		AT4G25130
gi|77416913	Solanum tuberosum	unknown [Solanum tuberosum]	AT5G23860	Arabidopsis thaliana	tubulin beta 8	0		AT3G61440
gi|390467734	Callithrix jacchus	PREDICTED: LOW QUALITY PROTEIN: keratin, type II cytoskeletal 1b [Callithrix jacchus]	AT1G12370	Arabidopsis thaliana	photolyase 1	0.12475		AT5G58070
gi|307141	Homo sapiens	lysozyme precursor (EC 3.2.1.17) [Homo sapiens]	AT3G51000	Arabidopsis thaliana	alpha/beta-Hydrolases superfamily protein	0.975983		AT1G54040
gi|42573371	Arabidopsis thaliana	carbonic anhydrase 2 [Arabidopsis thaliana]	AT5G14740	Arabidopsis thaliana	carbonic anhydrase 2	7.64077e-172		AT1G72750
gi|7525029	Arabidopsis thaliana	photosystem II 44 kDa protein [Arabidopsis thaliana]	ATCG00280	Arabidopsis thaliana	photosystem II reaction center protein C	0		AT1G55490
gi|1065361	Homo sapiens	Chain A, Human Adp-Ribosylation Factor 1 Complexed With Gdp, Full Length Non-Myristoylated	AT3G62290	Arabidopsis thaliana	ADP-ribosylation factor A1E	1.42231e-113		AT5G66570
gi|165917	Ovis aries	BIIIB2 high sulfur keratin [Ovis aries]	n/a	n/a	No item found in blast	n/a		ATCG00780
gi|218172	Oryza sativa Japonica Group	type I light-harvesting chlorophyll a/b-binding protein [Oryza sativa Japonica Group]	AT2G34430	Arabidopsis thaliana	light-harvesting chlorophyll-protein complex II subunit B1	2.52329e-154		AT1G02500
gi|2197108	Tobacco etch virus	polyprotein [Tobacco etch virus]	n/a	n/a	n/a	n/a		AT2G18660
gi|58005	synthetic construct	aprotinin [synthetic construct]	n/a	n/a	No item found in blast	n/a
gi|157689148	Berberidopsis corallina	ATP synthase CF1 beta subunit [Berberidopsis corallina]	ATCG00480	Arabidopsis thaliana	ATP synthase subunit beta	0
gi|15226314	Arabidopsis thaliana	chaperonin-60 alpha [Arabidopsis thaliana]	AT2G28000	Arabidopsis thaliana	chaperonin-60alpha	0
gi|33304714	Bigelowiella natans	ubiquitin/actin fusion protein 2 [Bigelowiella natans]	AT3G12110	Arabidopsis thaliana	actin-11	0
gi|1531672	Striga asiatica	actin [Striga asiatica]	AT3G12110	Arabidopsis thaliana	actin-11	0
gi|15238559	Arabidopsis thaliana	glutamine synthetase 2 [Arabidopsis thaliana]	AT5G35630	Arabidopsis thaliana	glutamine synthetase 2	0
gi|41584275	Eutrema halophilum	heat shock cognate protein 70 [Eutrema halophilum]	AT5G02500	Arabidopsis thaliana	heat shock cognate protein 70-1	0
gi|297611781	Oryza sativa Japonica Group	Os11g0455500 [Oryza sativa Japonica Group]	AT4G13940	Arabidopsis thaliana	S-adenosyl-L-homocysteine hydrolase	0
gi|7687974	Degeneria vitiensis	ATP synthase beta subunit [Degeneria vitiensis]	ATCG00480	Arabidopsis thaliana	ATP synthase subunit beta	0
gi|15239735	Arabidopsis thaliana	thiazole biosynthetic enzyme [Arabidopsis thaliana]	AT5G54770	Arabidopsis thaliana	thiazole biosynthetic enzyme, chloroplast (ARA6) (THI1) (THI4)	0
gi|15233740	Arabidopsis thaliana	HSP90-like protein GRP94 [Arabidopsis thaliana]	AT4G24190	Arabidopsis thaliana	Chaperone protein htpG family protein	0
gi|14423382	Arabidopsis thaliana	putative endoxyloglucan glycosyltransferase [Arabidopsis thaliana]	AT2G06850	Arabidopsis thaliana	xyloglucan endotransglucosylase/hydrolase 4	2.98576e-104
gi|164708555	Tobacco etch virus	viral protein genome-linked protein [Tobacco etch virus]	n/a	n/a	n/a	n/a
gi|3135751	Cicer arietinum	26S protease regulatory subunit 6 [Cicer arietinum]	AT5G58290	Arabidopsis thaliana	regulatory particle triple-A ATPase 3	6.59656e-125
gi|4220515	Arabidopsis thaliana	putative protein [Arabidopsis thaliana]	AT4G24750	Arabidopsis thaliana	Rhodanese/Cell cycle control phosphatase superfamily protein	0
gi|215794600	Homo sapiens	Chain A, Crystal Structure Of Human Alpha 1 Acid Glycoprotein	AT3G08030	Arabidopsis thaliana	Protein of unknown function, DUF642	1.32478
gi|297183580	uncultured bacterium EB000_36F02	hypothetical protein [uncultured bacterium EB000_36F02]	AT5G08690	Arabidopsis thaliana	ATP synthase alpha/beta family protein	0
gi|115475195	Oryza sativa Japonica Group	Os08g0197700 [Oryza sativa Japonica Group]	AT5G42020	Arabidopsis thaliana	Heat shock protein 70 (Hsp 70) family protein	0
gi|166704	Arabidopsis thaliana	glyceraldehyde 3-phosphate dehydrogenase [Arabidopsis thaliana]	AT3G26650	Arabidopsis thaliana	glyceraldehyde 3-phosphate dehydrogenase A subunit	0
gi|166706	Arabidopsis thaliana	cystolic glyceraldehyde-3-phosphate dehydrogenase [Arabidopsis thaliana]	AT3G04120	Arabidopsis thaliana	glyceraldehyde-3-phosphate dehydrogenase C subunit 1	0
gi|92090800	Arabidopsis thaliana	RecName: Full=Thylakoid lumenal 19 kDa protein, chloroplastic; AltName: Full=P19; Flags: Precursor	AT3G63540	Arabidopsis thaliana	Mog1/PsbP/DUF1795-like photosystem II reaction center PsbP family protein	4.87391e-96
gi|349421	Carica papaya	ribulose-1,5-bisphosphate carboxylase/oxygenase large subunit [Carica papaya]	ATCG00490	Arabidopsis thaliana	ribulose-bisphosphate carboxylases	0
gi|25013631	Tobacco etch virus	NIb protein [Tobacco etch virus]	n/a	n/a	n/a	n/a
gi|25013638	Tobacco etch virus	NIa-Pro protein [Tobacco etch virus]	n/a	n/a	n/a	n/a
gi|15237245	Arabidopsis thaliana	3-oxo-5-alpha-steroid 4-dehydrogenase family protein [Arabidopsis thaliana]	AT5G16010	Arabidopsis thaliana	3-oxo-5-alpha-steroid 4-dehydrogenase family protein	2.88756e-171
gi|405617	Brassica napus	LHCII Type III chlorophyll a/b binding protein [Brassica napus]	AT5G54270	Arabidopsis thaliana	light-harvesting chlorophyll B-binding protein 3	3.4057e-163
gi|57012368	Rattus norvegicus	keratin, type II cytoskeletal 1b [Rattus norvegicus]	AT5G16730	Arabidopsis thaliana	Plant protein of unknown function (DUF827)	5.97126
gi|297792271	Arabidopsis lyrata subsp. lyrata	cphsc70-2 [Arabidopsis lyrata subsp. lyrata]	AT5G49910	Arabidopsis thaliana	chloroplast heat shock protein 70-2	0
gi|430947	Arabidopsis thaliana	PSI type III chlorophyll a/b-binding protein [Arabidopsis thaliana]	AT1G61520	Arabidopsis thaliana	photosystem I light harvesting complex gene 3	3.27773e-142
gi|6735307	Arabidopsis thaliana	hypothetical protein [Arabidopsis thaliana]	AT3G57280	Arabidopsis thaliana	Transmembrane proteins 14C	2.78913e-139
gi|42565672	Arabidopsis thaliana	protein plastid transcriptionally active 16 [Arabidopsis thaliana]	AT3G46780	Arabidopsis thaliana	plastid transcriptionally active 16	0
gi|310109900	Nitraria retusa	ATP synthase beta subunit, partial (chloroplast) [Nitraria retusa]	ATCG00480	Arabidopsis thaliana	ATP synthase subunit beta	0
gi|32532	Homo sapiens	unnamed protein product [Homo sapiens]	AT2G31610	Arabidopsis thaliana	Ribosomal protein S3 family protein	2.24871e-127
gi|461736	Cucurbita maxima	RecName: Full=Chaperonin CPN60-2, mitochondrial; AltName: Full=HSP60-2; Flags: Precursor	AT3G23990	Arabidopsis thaliana	heat shock protein 60	0
gi|804765	Homo sapiens	small proline-rich protein [Homo sapiens]	n/a	n/a	No item found in blast	n/a
gi|224593209	Entransia fimbriata	translation elongation factor-1 alpha [Entransia fimbriata]	AT5G60390	Arabidopsis thaliana	GTP binding Elongation factor Tu family protein	2.40377e-180
gi|15239993	Arabidopsis thaliana	aluminium induced protein with YGL and LRDR motifs [Arabidopsis thaliana]	AT5G43830	Arabidopsis thaliana	Aluminium induced protein with YGL and LRDR motifs	0
gi|308742593	Smilax china	photosystem II CP43 chlorophyll apoprotein [Smilax china]	ATCG00280	Arabidopsis thaliana	photosystem II reaction center protein C	0
gi|1022805	Arabidopsis thaliana	phosphoglycerate kinase, partial [Arabidopsis thaliana]	AT3G12780	Arabidopsis thaliana	phosphoglycerate kinase 1	0
gi|4741944	Arabidopsis thaliana	Lhcb2 protein [Arabidopsis thaliana]	AT2G05100	Arabidopsis thaliana	photosystem II light harvesting complex gene 2.1	0
gi|15219268	Arabidopsis thaliana	photosystem II subunit R [Arabidopsis thaliana]	AT1G79040	Arabidopsis thaliana	photosystem II subunit R	4.43657e-71
gi|313672217	Calditerrivibrio nitroreducens DSM 19672	chaperone protein dnak [Calditerrivibrio nitroreducens DSM 19672]	AT5G09590	Arabidopsis thaliana	mitochondrial HSO70 2	0
gi|29336623	Echinococcus granulosus	RecName: Full=Heat shock cognate 70 kDa protein; Short=HSP70	AT5G02500	Arabidopsis thaliana	heat shock cognate protein 70-1	0
gi|1483215	Arabidopsis thaliana	chloroplast FtsH protease [Arabidopsis thaliana]	AT1G50250	Arabidopsis thaliana	FTSH protease 1	0
gi|84684607	Maritimibacter alkaliphilus HTCC2654	chaperone protein DnaK [Maritimibacter alkaliphilus HTCC2654]	AT5G09590	Arabidopsis thaliana	mitochondrial HSO70 2	0
gi|82195560	Protopterus aethiopicus	RecName: Full=Keratin, type 1 cytoskeletal 11; AltName: Full=Type I keratin 11	AT5G41790	Arabidopsis thaliana	COP1-interactive protein 1	0.00870254
gi|15229872	Arabidopsis thaliana	MD-2-related lipid recognition domain-containing protein [Arabidopsis thaliana]	AT3G44100	Arabidopsis thaliana	MD-2-related lipid recognition domain-containing protein	8.22171e-89
gi|28466985	Homo sapiens	keratin-associated protein 11-1 [Homo sapiens]	AT1G67120	Arabidopsis thaliana	ATPases;nucleotide binding;ATP binding;nucleoside-triphosphatases;transcription factor binding	3.18908
gi|357471509	Medicago truncatula	Photosystem II CP43 chlorophyll apoprotein [Medicago truncatula]	ATCG00280	Arabidopsis thaliana	photosystem II reaction center protein C	0
gi|11095988	Arabidopsis thaliana	glutathione S-transferase [Arabidopsis thaliana]	AT1G02920	Arabidopsis thaliana	glutathione S-transferase 7	1.64355e-142
gi|9790345	Tobacco etch virus	polyprotein [Tobacco etch virus]	n/a	n/a	n/a	n/a
gi|3355776	Lamium maculatum	ribulose-1,5-bisphosphate carboxylase/oxygenase large subunit [Lamium maculatum]	ATCG00490	Arabidopsis thaliana	ribulose-bisphosphate carboxylases	0
gi|312282567	Eutrema halophilum	unnamed protein product [Thellungiella halophila]	AT3G26650	Arabidopsis thaliana	glyceraldehyde 3-phosphate dehydrogenase A subunit	0
gi|115606140	Tobacco etch virus	polyprotein [Tobacco etch virus]	n/a	n/a	n/a	n/a
gi|189220434	Methylacidiphilum infernorum V4	F0F1 ATP synthase subunit beta [Methylacidiphilum infernorum V4]	AT5G08690	Arabidopsis thaliana	ATP synthase alpha/beta family protein	0
gi|886965	Triticum aestivum	low molecular weight glutenin [Triticum aestivum]	n/a	n/a	No item found in blast	n/a
gi|37544960	Trimenia moorei	photosystem II CP43 protein [Trimenia moorei]	ATCG00280	Arabidopsis thaliana	photosystem II reaction center protein C	0
gi|15233779	Arabidopsis thaliana	chloroplast heat shock protein 70-1 [Arabidopsis thaliana]	AT4G24280	Arabidopsis thaliana	chloroplast heat shock protein 70-1	0
gi|15235029	Arabidopsis thaliana	chlorophyll a-b binding protein CP26 [Arabidopsis thaliana]	AT4G10340	Arabidopsis thaliana	light harvesting complex of photosystem II 5	1.59497e-167
gi|109389998	Brassica napus	chloroplast chlorophyll a/b binding protein [Brassica napus]	AT1G29930	Arabidopsis thaliana	chlorophyll A/B binding protein 1	0
gi|125117	Ovis aries	RecName: Full=Keratin, type II microfibrillar, component 5	AT3G15920	Arabidopsis thaliana	Phox (PX) domain-containing protein	0.346718
gi|357469067	Medicago truncatula	Tubulin beta chain [Medicago truncatula]	AT5G62700	Arabidopsis thaliana	tubulin beta chain 3	0
gi|297829418	Arabidopsis lyrata subsp. lyrata	LHCB4.2 [Arabidopsis lyrata subsp. lyrata]	AT3G08940	Arabidopsis thaliana	light harvesting complex photosystem II	0
gi|609608	Tobacco etch virus	polyprotein [Tobacco etch virus]	n/a	n/a	n/a	n/a
gi|357000423	Pinus hartwegii	photosystem II protein D2 (chloroplast) [Pinus hartwegii]	ATCG00270	Arabidopsis thaliana	photosystem II reaction center protein D	0
gi|426224420	Ovis aries	PREDICTED: LOW QUALITY PROTEIN: keratin, type II cytoskeletal 1b [Ovis aries]	AT1G22060	Arabidopsis thaliana	LOCATED IN: vacuole; EXPRESSED IN: 23 plant structures; EXPRESSED DURING: 13 growth stages; BEST Arabidopsis thaliana protein match is: FBD, F-box and Leucine Rich Repeat domains containing protein (TAIR:AT1G22000.1); Has 84739 Blast hits to 38714 proteins in 2257 species: Archae - 1436; Bacteria - 11314; Metazoa - 40747; Fungi - 7706; Plants - 4675; Viruses - 308; Other Eukaryotes - 18553 (sourc…	4.28215
gi|395750993	Pongo abelii	PREDICTED: LOW QUALITY PROTEIN: suprabasin [Pongo abelii]	n/a	n/a	No item found in blast	n/a
gi|26450956	Arabidopsis thaliana	unknown protein [Arabidopsis thaliana]	AT5G38660	Arabidopsis thaliana	acclimation of photosynthesis to environment	4.73169e-172
gi|493723	Nicotiana tabacum	photosystem I light-harvesting chlorophyll a/b-binding protein [Nicotiana tabacum]	AT3G54890	Arabidopsis thaliana	photosystem I light harvesting complex gene 1	4.03757e-144
gi|18422193	Arabidopsis thaliana	ATP-dependent zinc metalloprotease FTSH 5 [Arabidopsis thaliana]	AT5G42270	Arabidopsis thaliana	FtsH extracellular protease family	0
gi|9630561	Hendra virus	nonstructural protein C [Hendra virus]	n/a	n/a	n/a	n/a
gi|3080371	Arabidopsis thaliana	putative pectinacetylesterase protein [Arabidopsis thaliana]	AT4G19410	Arabidopsis thaliana	Pectinacetylesterase family protein	0
gi|15241844	Arabidopsis thaliana	Luminal-binding protein 1 [Arabidopsis thaliana]	AT5G28540	Arabidopsis thaliana	heat shock protein 70 (Hsp 70) family protein	0
gi|15226998	Arabidopsis thaliana	outer plastid envelope protein 16-1 [Arabidopsis thaliana]	AT2G28900	Arabidopsis thaliana	outer plastid envelope protein 16-1	1.01098e-100
gi|18401511	Arabidopsis thaliana	copper ion binding protein [Arabidopsis thaliana]	AT2G27730	Arabidopsis thaliana	copper ion binding	1.20515e-44
gi|18404086	Arabidopsis thaliana	cell division protein FtsZ homolog 2-1 [Arabidopsis thaliana]	AT2G36250	Arabidopsis thaliana	Tubulin/FtsZ family protein	0
gi|7525019	Arabidopsis thaliana	ATP synthase CF0 B subunit [Arabidopsis thaliana]	ATCG00130	Arabidopsis thaliana	ATPase, F0 complex, subunit B/B', bacterial/chloroplast	3.86338e-132
gi|472873	Arabidopsis thaliana	plasma membrane intrinsic protein 1a [Arabidopsis thaliana]	AT3G61430	Arabidopsis thaliana	plasma membrane intrinsic protein 1A	0
gi|5737805	Chordifex dimorphus	ribulose-1,5-bisphosphate carboxylase/oxygenase [Chordifex dimorphus]	ATCG00490	Arabidopsis thaliana	ribulose-bisphosphate carboxylases	0
gi|224546	Tobacco etch virus	capsid protein precursor	n/a	n/a	n/a	n/a
gi|15226906	Arabidopsis thaliana	glycine cleavage system H protein 2 [Arabidopsis thaliana]	AT2G35120	Arabidopsis thaliana	Single hybrid motif superfamily protein	1.62921e-111
gi|296089684	Vitis vinifera	unnamed protein product [Vitis vinifera]	AT5G42020	Arabidopsis thaliana	Heat shock protein 70 (Hsp 70) family protein	0
gi|20196891	Arabidopsis thaliana	hypothetical protein [Arabidopsis thaliana]	AT2G41700	Arabidopsis thaliana	ATP-binding cassette A1	0
gi|16221	Arabidopsis thaliana	chaperonin hsp60 [Arabidopsis thaliana]	AT3G23990	Arabidopsis thaliana	heat shock protein 60	0
gi|16175	Arabidopsis thaliana	adenylate translocator [Arabidopsis thaliana]	AT3G08580	Arabidopsis thaliana	ADP/ATP carrier 1	0
gi|145388994	Cenchrus americanus	chloroplast heat shock protein 70 [Cenchrus americanus]	AT5G49910	Arabidopsis thaliana	chloroplast heat shock protein 70-2	0
gi|309323371	Ovis aries	keratin 34 [Ovis aries]	AT5G42880	Arabidopsis thaliana	Plant protein of unknown function (DUF827)	0.000417457
gi|408901302	Bergia texana	PsbA, partial (chloroplast) [Bergia texana]	ATCG00020	Arabidopsis thaliana	photosystem II reaction center protein A	0
gi|15234637	Arabidopsis thaliana	photosystem II subunit Q-2 [Arabidopsis thaliana]	AT4G05180	Arabidopsis thaliana	photosystem II subunit Q-2	4.60053e-144
gi|4972070	Arabidopsis thaliana	putative protein [Arabidopsis thaliana]	AT4G27450	Arabidopsis thaliana	Aluminium induced protein with YGL and LRDR motifs	0
gi|15229231	Arabidopsis thaliana	glyceraldehyde-3-phosphate dehydrogenase C subunit 1 [Arabidopsis thaliana]	AT3G04120	Arabidopsis thaliana	glyceraldehyde-3-phosphate dehydrogenase C subunit 1	0
gi|132270	Hevea brasiliensis	RecName: Full=Rubber elongation factor protein; Short=REF; AltName: Allergen=Hev b 1	AT3G05500	Arabidopsis thaliana	Rubber elongation factor protein (REF)	2.75734e-24
gi|68821	Glycine max	trypsin inhibitor C (Kunitz) - soybean	AT1G73260	Arabidopsis thaliana	kunitz trypsin inhibitor 1	2.82042e-11
gi|27364406	Vibrio vulnificus CMCP6	transposase and inactivated derivatives [Vibrio vulnificus CMCP6]	n/a	n/a	No item found in blast	n/a
gi|303324978	Pisum sativum	Chain 1, Improved Model Of Plant Photosystem I	AT3G54890	Arabidopsis thaliana	photosystem I light harvesting complex gene 1	1.52836e-109
gi|188037823	Trifolium pratense	ribulose-1,5-bisphosphate carboxylase/oxygenase large subunit [Trifolium pratense]	ATCG00490	Arabidopsis thaliana	ribulose-bisphosphate carboxylases	2.43835e-126
gi|15227559	Arabidopsis thaliana	tubulin beta-7 chain [Arabidopsis thaliana]	AT2G29550	Arabidopsis thaliana	tubulin beta-7 chain	0
gi|297820020	Arabidopsis lyrata subsp. lyrata	hypothetical protein ARALYDRAFT_906673 [Arabidopsis lyrata subsp. lyrata]	AT3G52930	Arabidopsis thaliana	Aldolase superfamily protein	0
gi|15240765	Arabidopsis thaliana	voltage dependent anion channel 2 [Arabidopsis thaliana]	AT5G67500	Arabidopsis thaliana	voltage dependent anion channel 2	0
gi|164708549	Tobacco etch virus	viral protein genome-linked protein [Tobacco etch virus]	n/a	n/a	n/a	n/a
gi|29372738	Sweet potato feathery mottle virus	polyprotein [Sweet potato feathery mottle virus]	n/a	n/a	n/a	n/a
gi|46019982	Zea mays	NADPH-protochlorophyllide oxidoreductase [Zea mays]	AT5G54190	Arabidopsis thaliana	protochlorophyllide oxidoreductase A	0
gi|1279212	Arabidopsis thaliana	methionine sulfoxide reductase [Arabidopsis thaliana]	AT4G25130	Arabidopsis thaliana	peptide met sulfoxide reductase 4	0
gi|15233111	Arabidopsis thaliana	cysteine synthase C1 [Arabidopsis thaliana]	AT3G61440	Arabidopsis thaliana	cysteine synthase C1	0
gi|619383	Homo sapiens	apolipoprotein D, apoD [human, plasma, Peptide, 246 aa]	AT5G58070	Arabidopsis thaliana	temperature-induced lipocalin	1.36135e-14
gi|238594202	Moniliophthora perniciosa FA553	hypothetical protein MPER_06854 [Moniliophthora perniciosa FA553]	AT2G03340	Arabidopsis thaliana	WRKY DNA-binding protein 3	4.1851
gi|37721029	Butomus umbellatus	photosystem II D2 protein [Butomus umbellatus]	ATCG00270	Arabidopsis thaliana	photosystem II reaction center protein D	0
gi|312283590	Ovis aries	keratin 33B [Ovis aries]	AT5G42880	Arabidopsis thaliana	Plant protein of unknown function (DUF827)	0.000163736
gi|4587545	Arabidopsis thaliana	Identical to mRNA gb|X71915 from A.thaliana and contains the Kelch motif. ESTs gb|T04568, gb|T21762, gb|H38255, gb|Z18380, gb|R30291, gb|T21120, gb|R90517, gb|T75605, gb|R30422, gb|T04568, gb|T21762, gb|T76884, gb|T76781, gb|N38072 and gb|AI100477&gt;	AT1G54040	Arabidopsis thaliana	epithiospecifier protein	0
gi|15218593	Arabidopsis thaliana	translocase inner membrane subunit 23-2 [Arabidopsis thaliana]	AT1G72750	Arabidopsis thaliana	translocase inner membrane subunit 23-2	4.73593e-99
gi|169821612	Annona bicolor	ribulose-1,5-bisphosphate carboxylase/oxygenase large subunit [Annona bicolor]	ATCG00490	Arabidopsis thaliana	ribulose-bisphosphate carboxylases	0
gi|323361173	Phytophthora sp. 1 EEO-2011	beta-tubulin [Phytophthora sp. 1 EEO-2011]	AT5G23860	Arabidopsis thaliana	tubulin beta 8	0
gi|27065460	Tobacco etch virus	Chain A, Catalytically Inactive Tobacco Etch Virus Protease Complexed With Substrate	n/a	n/a	n/a	n/a
gi|15222729	Arabidopsis thaliana	chaperonin 60 subunit beta 1 [Arabidopsis thaliana]	AT1G55490	Arabidopsis thaliana	chaperonin 60 beta	0
gi|22571	Arabidopsis thaliana	33 kDa oxygen-evolving protein [Arabidopsis thaliana]	AT5G66570	Arabidopsis thaliana	PS II oxygen-evolving complex 1	0
gi|197131834	Geranium macrorrhizum	ribosomal protein L14 [Geranium macrorrhizum]	ATCG00780	Arabidopsis thaliana	ribosomal protein L14	1.3734e-71
gi|166872	Arabidopsis thaliana	S-adenosylmethionine synthetase [Arabidopsis thaliana]	AT1G02500	Arabidopsis thaliana	S-adenosylmethionine synthetase 1	0
gi|908801	Homo sapiens	keratin type II [Homo sapiens]	AT2G32240	Arabidopsis thaliana	FUNCTIONS IN: molecular_function unknown; INVOLVED IN: response to cadmium ion; LOCATED IN: plasma membrane; EXPRESSED IN: 25 plant structures; EXPRESSED DURING: 13 growth stages; CONTAINS InterPro DOMAIN/s: Prefoldin (InterPro:IPR009053); BEST Arabidopsis thaliana protein match is: unknown protein (TAIR:AT1G05320.3); Has 470429 Blast hits to 168274 proteins in 4282 species: Archae - 6896; Bacter…	0.071778
gi|223365	Homo sapiens	peptide,salivary low MW	AT5G64460	Arabidopsis thaliana	Phosphoglycerate mutase family protein	0.124121
gi|4185132	Arabidopsis thaliana	hypothetical protein [Arabidopsis thaliana]	AT2G18660	Arabidopsis thaliana	plant natriuretic peptide A	1.10492e-90

## Sheet: NIaPro targets
#NCBI_protein	organism	protein_description	TAIR_gene	organism	gene_description	e_blast		FINAL LIST
gi|15220329	Arabidopsis thaliana	tubulin alpha-4 chain [Arabidopsis thaliana]	AT1G50010	Arabidopsis thaliana	tubulin alpha-2 chain	0		AT1G50010
gi|129293	Gallus gallus	RecName: Full=Ovalbumin; AltName: Full=Allergen Gal d II; AltName: Full=Egg albumin; AltName: Full=Plakalbumin; AltName: Allergen=Gal d 2	AT1G47710	Arabidopsis thaliana	Serine protease inhibitor (SERPIN) family protein	1.38106e-32		AT1G47710
gi|58026	synthetic construct	synsav [synthetic construct]	n/a	n/a	No item found in blast	n/a		AT3G03960
gi|297262447	Macaca mulatta	PREDICTED: keratin, type II cytoskeletal 1-like isoform 6 [Macaca mulatta]	AT3G54670	Arabidopsis thaliana	Structural maintenance of chromosomes (SMC) family protein	0.247325		ATCG00120
gi|6223641	Arabidopsis thaliana	putative T-complex protein 1, theta subunit (TCP-1-Theta) [Arabidopsis thaliana]	AT3G03960	Arabidopsis thaliana	TCP-1/cpn60 chaperonin family protein	0		AT1G71500
gi|114329953	Nandina domestica	ATP synthase CF1 alpha subunit [Nandina domestica]	ATCG00120	Arabidopsis thaliana	ATP synthase subunit alpha	0		AT3G52580
gi|383418245	Macaca mulatta	keratin, type I cytoskeletal 17 [Macaca mulatta]	AT5G42880	Arabidopsis thaliana	Plant protein of unknown function (DUF827)	0.307283		AT1G54040
gi|18409870	Arabidopsis thaliana	Rieske (2Fe-2S) domain-containing protein [Arabidopsis thaliana]	AT1G71500	Arabidopsis thaliana	Rieske (2Fe-2S) domain-containing protein	0		AT4G38970
gi|413922590	Zea mays	hypothetical protein ZEAMMB73_276859 [Zea mays]	AT3G52580	Arabidopsis thaliana	Ribosomal protein S11 family protein	3.79914e-73		AT4G36020
gi|4587545	Arabidopsis thaliana	Identical to mRNA gb|X71915 from A.thaliana and contains the Kelch motif. ESTs gb|T04568, gb|T21762, gb|H38255, gb|Z18380, gb|R30291, gb|T21120, gb|R90517, gb|T75605, gb|R30422, gb|T04568, gb|T21762, gb|T76884, gb|T76781, gb|N38072 and gb|AI100477&gt;	AT1G54040	Arabidopsis thaliana	epithiospecifier protein	0		AT1G49760
gi|16226653	Arabidopsis thaliana	AT4g38970/F19H22_70 [Arabidopsis thaliana]	AT4G38970	Arabidopsis thaliana	fructose-bisphosphate aldolase 2	0		AT5G49910
gi|15233440	Arabidopsis thaliana	cold shock protein 1 [Arabidopsis thaliana]	AT4G36020	Arabidopsis thaliana	cold shock domain protein 1	2.06199e-169		AT5G09810
gi|18402769	Arabidopsis thaliana	poly(A) binding protein 8 [Arabidopsis thaliana]	AT1G49760	Arabidopsis thaliana	poly(A) binding protein 8	0		AT1G13930
gi|15240578	Arabidopsis thaliana	heat shock protein 70-2 [Arabidopsis thaliana]	AT5G49910	Arabidopsis thaliana	chloroplast heat shock protein 70-2	0		AT3G11630
gi|257076257	Ferroplasma acidarmanus fer1	sterol binding protein [Ferroplasma acidarmanus fer1]	n/a	n/a	No item found in blast	n/a		AT3G12580
gi|15242516	Arabidopsis thaliana	actin 7 [Arabidopsis thaliana]	AT5G09810	Arabidopsis thaliana	actin 7	0		AT5G60790
gi|18394049	Arabidopsis thaliana	salt tolerance-related protein [Arabidopsis thaliana]	AT1G13930	Arabidopsis thaliana	Involved in response to salt stress. Knockout mutants are hypersensitive to salt stress.	1.38073e-70		AT5G28540
gi|1498198	Arabidopsis thaliana	2-Cys peroxiredoxin bas1 [Arabidopsis thaliana]	AT3G11630	Arabidopsis thaliana	Thioredoxin superfamily protein	7.06194e-141		ATCG00490
gi|942594	Urechis caupo	heat shock cognate protein [Urechis caupo]	AT3G12580	Arabidopsis thaliana	heat shock protein 70	0		ATMG01190
gi|15239436	Arabidopsis thaliana	ABC transporter F family member 1 [Arabidopsis thaliana]	AT5G60790	Arabidopsis thaliana	ABC transporter family protein	0		AT4G02520
gi|224123092	Populus trichocarpa	predicted protein [Populus trichocarpa]	AT5G28540	Arabidopsis thaliana	heat shock protein 70 (Hsp 70) family protein	0		AT3G02090
gi|1334356	Chlamydomonas reinhardtii	adenosinetriphosphatase [Chlamydomonas reinhardtii]	ATCG00120	Arabidopsis thaliana	ATP synthase subunit alpha	0		AT1G02560
gi|298568014	Guettarda crispiflora	ribulose-1,5-bisphosphate carboxylase/oxygenase large subunit [Guettarda crispiflora]	ATCG00490	Arabidopsis thaliana	ribulose-bisphosphate carboxylases	0		AT1G06680
gi|126739850	Roseobacter sp. SK209-2-6	F0F1 ATP synthase subunit alpha [Roseobacter sp. SK209-2-6]	ATMG01190	Arabidopsis thaliana	ATP synthase subunit 1	0		AT1G23190
gi|2554769	Arabidopsis thaliana	Chain A, Structure Of Glutathione S-Transferase	AT4G02520	Arabidopsis thaliana	glutathione S-transferase PHI 2	1.16898e-142		AT4G35090
gi|15232845	Arabidopsis thaliana	probable mitochondrial-processing peptidase subunit beta [Arabidopsis thaliana]	AT3G02090	Arabidopsis thaliana	Insulinase (Peptidase family M16) protein	0		AT1G79550
gi|2687475	Dendromecon rigida	ribulose-1,5-bisphosphate carboxylase/oxygenase large subunit [Dendromecon rigida]	ATCG00490	Arabidopsis thaliana	ribulose-bisphosphate carboxylases	0		AT4G37910
gi|18378982	Arabidopsis thaliana	ATP-dependent Clp protease proteolytic subunit 5 [Arabidopsis thaliana]	AT1G02560	Arabidopsis thaliana	nuclear encoded CLP protease 5	0		AT5G44070
gi|217072770	Medicago truncatula	unknown [Medicago truncatula]	AT1G06680	Arabidopsis thaliana	photosystem II subunit P-1	9.32063e-123		AT4G10340
gi|312283307	Eutrema halophilum	unnamed protein product [Thellungiella halophila]	AT1G23190	Arabidopsis thaliana	Phosphoglucomutase/phosphomannomutase family protein	0		AT5G42020
gi|7302765	Raphanus sativus	catalase [Raphanus sativus]	AT4G35090	Arabidopsis thaliana	catalase 2	0		AT5G12250
gi|15219412	Arabidopsis thaliana	phosphoglycerate kinase [Arabidopsis thaliana]	AT1G79550	Arabidopsis thaliana	phosphoglycerate kinase	0		AT3G20000
gi|28592	Homo sapiens	serum albumin [Homo sapiens]	n/a	n/a	No item found in blast	n/a		AT3G08030
gi|54306772	Mosannona garwoodii	ribulose-1,5-bisphosphate carboxylase/oxygenase large subunit [Mosannona garwoodii]	ATCG00490	Arabidopsis thaliana	ribulose-bisphosphate carboxylases	0		AT3G23810
gi|4467097	Arabidopsis thaliana	heat shock protein 70 like protein [Arabidopsis thaliana]	AT4G37910	Arabidopsis thaliana	mitochondrial heat shock protein 70-1	0		AT3G08580
gi|4322421	Arabidopsis thaliana	phytochelatin synthase 1 [Arabidopsis thaliana]	AT5G44070	Arabidopsis thaliana	phytochelatin synthase 1 (PCS1)	0		AT4G39260
gi|154357500	Arabidopsis halleri subsp. halleri	At4g10340-like protein [Arabidopsis halleri subsp. halleri]	AT4G10340	Arabidopsis thaliana	light harvesting complex of photosystem II 5	4.05103e-90		AT2G16600
gi|1303695	Arabidopsis thaliana	luminal binding protein (BiP) [Arabidopsis thaliana]	AT5G42020	Arabidopsis thaliana	Heat shock protein 70 (Hsp 70) family protein	0		AT3G01500
gi|57903344	Phytophthora palmivora	beta-tubulin, partial [Phytophthora palmivora]	AT5G12250	Arabidopsis thaliana	beta-6 tubulin	0		AT5G14040
gi|11994775	Arabidopsis thaliana	membrane import protein-like [Arabidopsis thaliana]	AT3G20000	Arabidopsis thaliana	translocase of the outer mitochondrial membrane 40	0		AT5G45390
gi|18398135	Arabidopsis thaliana	germination-related protein [Arabidopsis thaliana]	AT3G08030	Arabidopsis thaliana	Protein of unknown function, DUF642	0		AT3G11770
gi|15229522	Arabidopsis thaliana	adenosylhomocysteinase 2 [Arabidopsis thaliana]	AT3G23810	Arabidopsis thaliana	S-adenosyl-l-homocysteine (SAH) hydrolase 2	0		ATCG00480
gi|15231937	Arabidopsis thaliana	ADP,ATP carrier protein 1 [Arabidopsis thaliana]	AT3G08580	Arabidopsis thaliana	ADP/ATP carrier 1	0		AT3G14415
gi|15235002	Arabidopsis thaliana	glycine-rich RNA-binding protein 8 [Arabidopsis thaliana]	AT4G39260	Arabidopsis thaliana	cold, circadian rhythm, and RNA binding 1	1.36297e-56		AT2G43950
gi|284809055	Tobacco etch virus	polyprotein [Tobacco etch virus]	n/a	n/a	n/a	n/a		AT5G14740
gi|312098790	Loa loa	cyclophilin-type peptidyl-prolyl cis-trans isomerase-18 [Loa loa]	AT2G16600	Arabidopsis thaliana	rotamase CYP 3	8.1871e-71		AT1G56070
gi|30678347	Arabidopsis thaliana	carbonic anhydrase 1 [Arabidopsis thaliana]	AT3G01500	Arabidopsis thaliana	carbonic anhydrase 1	0		AT3G12110
gi|3318617	Arabidopsis thaliana	mitochondrial phosphate transporter [Arabidopsis thaliana]	AT5G14040	Arabidopsis thaliana	phosphate transporter 3;1	0		AT3G56130
gi|4454056	Arabidopsis thaliana	ClpP [Arabidopsis thaliana]	AT5G45390	Arabidopsis thaliana	CLP protease P4	3.43782e-151		AT4G02370
gi|15230534	Arabidopsis thaliana	heat shock protein 70-4 [Arabidopsis thaliana]	AT3G12580	Arabidopsis thaliana	heat shock protein 70	0		AT4G34200
gi|114644550	Pan troglodytes	PREDICTED: keratin, type II cytoskeletal 1b isoform X1 [Pan troglodytes]	AT5G48600	Arabidopsis thaliana	structural maintenance of chromosome 3	1.89489		AT3G47470
gi|15229855	Arabidopsis thaliana	polynucleotidyl transferase, ribonuclease H-like superfamily protein [Arabidopsis thaliana]	AT3G11770	Arabidopsis thaliana	Polynucleotidyl transferase, ribonuclease H-like superfamily protein	4.67839e-144		AT1G48030
gi|7688339	Trigonobalanus verticillata	ATP synthase beta subunit [Trigonobalanus verticillata]	ATCG00480	Arabidopsis thaliana	ATP synthase subunit beta	0		AT4G31300
gi|14717956	Batis maritima	ATP synthase beta subunit [Batis maritima]	ATCG00480	Arabidopsis thaliana	ATP synthase subunit beta	0		AT5G19220
gi|15229497	Arabidopsis thaliana	peroxisomal (S)-2-hydroxy-acid oxidase GLO2 [Arabidopsis thaliana]	AT3G14415	Arabidopsis thaliana	Aldolase-type TIM barrel family protein	0		AT2G21390
gi|340510900	Symphyotrichum subulatum var. squamatum	ribulose-1,5-bisphosphate carboxylase/oxygenase large subunit, partial (chloroplast) [Symphyotrichum subulatum var. squamatum]	ATCG00490	Arabidopsis thaliana	ribulose-bisphosphate carboxylases	0		AT2G05100
gi|211906450	Gossypium hirsutum	phosphoglycerate kinase [Gossypium hirsutum]	AT1G79550	Arabidopsis thaliana	phosphoglycerate kinase	0		AT5G09590
gi|18406405	Arabidopsis thaliana	chloroplast outer envelope protein 37 [Arabidopsis thaliana]	AT2G43950	Arabidopsis thaliana	chloroplast outer envelope protein 37	0		AT5G02500
gi|6578774	Larrea nitida	ribulose-1,5-bisphosphate carboxylase/oxygenase large subunit, partial (chloroplast) [Larrea nitida]	ATCG00490	Arabidopsis thaliana	ribulose-bisphosphate carboxylases	0		AT3G26340
gi|7525041	Arabidopsis thaliana	ribulose-1,5-bisphosphate carboxylase/oxygenase large subunit [Arabidopsis thaliana]	ATCG00490	Arabidopsis thaliana	ribulose-bisphosphate carboxylases	0		AT1G13440
gi|25991013	Cyperus pseudovestitus	ribulose-1,5-bisphosphate carboxylase/oxygenase large subunit [Cyperus pseudovestitus]	ATCG00490	Arabidopsis thaliana	ribulose-bisphosphate carboxylases	0		AT3G52930
gi|345565760	Arthrobotrys oligospora ATCC 24927	hypothetical protein AOL_s00079g347 [Arthrobotrys oligospora ATCC 24927]	AT1G32530	Arabidopsis thaliana	RING/U-box superfamily protein	1.94104		AT2G21660
gi|30685030	Arabidopsis thaliana	carbonic anhydrase 2 [Arabidopsis thaliana]	AT5G14740	Arabidopsis thaliana	carbonic anhydrase 2	0		AT3G19820
gi|6056373	Arabidopsis thaliana	elongation factor EF-2 [Arabidopsis thaliana]	AT1G56070	Arabidopsis thaliana	Ribosomal protein S5/Elongation factor G/III/V family protein	0		AT1G72370
gi|33946355	Pelomyxa palustris	actin [Pelomyxa palustris]	AT3G12110	Arabidopsis thaliana	actin-11	0		AT2G39730
gi|18410433	Arabidopsis thaliana	biotin/lipoyl attachment domain-containing protein [Arabidopsis thaliana]	AT3G56130	Arabidopsis thaliana	biotin/lipoyl attachment domain-containing protein	5.43629e-175		AT1G24180
gi|18411923	Arabidopsis thaliana	uncharacterized protein [Arabidopsis thaliana]	AT4G02370	Arabidopsis thaliana	Protein of unknown function, DUF538	1.72724e-103		AT1G20620
gi|15235282	Arabidopsis thaliana	D-3-phosphoglycerate dehydrogenase [Arabidopsis thaliana]	AT4G34200	Arabidopsis thaliana	D-3-phosphoglycerate dehydrogenase	0		AT5G14590
gi|14916970	Arabidopsis thaliana	RecName: Full=ATP synthase subunit alpha, mitochondrial	ATMG01190	Arabidopsis thaliana	ATP synthase subunit 1	0		AT3G53110
gi|86665	Gorilla gorilla	Ig alpha chain C region - gorilla (fragment)	n/a	n/a	No item found in blast	n/a		AT4G37200
gi|30692874	Arabidopsis thaliana	chlorophyll a-b binding protein 4 [Arabidopsis thaliana]	AT3G47470	Arabidopsis thaliana	light-harvesting chlorophyll-protein complex I subunit A4	0		AT1G09080
gi|8778521	Arabidopsis thaliana	F21D18.28 [Arabidopsis thaliana]	AT1G48030	Arabidopsis thaliana	mitochondrial lipoamide dehydrogenase 1	0		AT2G47730
gi|15235889	Arabidopsis thaliana	20S proteasome subunit PBA1 [Arabidopsis thaliana]	AT4G31300	Arabidopsis thaliana	N-terminal nucleophile aminohydrolases (Ntn hydrolases) superfamily protein	3.8886e-169		AT3G61440
gi|4586350	Arabidopsis thaliana	glucose-1-phosphate adenylyltransferase [Arabidopsis thaliana]	AT5G19220	Arabidopsis thaliana	ADP glucose pyrophosphorylase large subunit 1	0		AT4G05050
gi|2961307	Rondeletia odorata	ribulose-1,5-bisphosphate carboxylase [Rondeletia odorata]	ATCG00490	Arabidopsis thaliana	ribulose-bisphosphate carboxylases	0		AT5G62700
gi|15226538	Arabidopsis thaliana	coatomer subunit alpha-2 [Arabidopsis thaliana]	AT2G21390	Arabidopsis thaliana	Coatomer, alpha subunit	0		AT5G05010
gi|149392272	Oryza sativa Indica Group	chloroplast chlorophyll a-b binding protein precursor [Oryza sativa Indica Group]	AT2G05100	Arabidopsis thaliana	photosystem II light harvesting complex gene 2.1	4.37938e-165		AT5G19550
gi|15242459	Arabidopsis thaliana	mitochondrial HSO70 2 [Arabidopsis thaliana]	AT5G09590	Arabidopsis thaliana	mitochondrial HSO70 2	0		AT3G53870
gi|255573627	Ricinus communis	heat shock protein, putative [Ricinus communis]	AT5G02500	Arabidopsis thaliana	heat shock cognate protein 70-1	0		AT1G35420
gi|3980264	Cicer arietinum	20S proteasome beta subunit [Cicer arietinum]	AT3G26340	Arabidopsis thaliana	N-terminal nucleophile aminohydrolases (Ntn hydrolases) superfamily protein	4.22242e-136		AT3G09440
gi|15222848	Arabidopsis thaliana	glyceraldehyde 3-phosphate dehydrogenase GAPC2 [Arabidopsis thaliana]	AT1G13440	Arabidopsis thaliana	glyceraldehyde-3-phosphate dehydrogenase C2	0		AT2G32080
gi|395499983	Pseudomonas sp. PAMC 25886	putative outer membrane porin A protein [Pseudomonas sp. PAMC 25886]	n/a	n/a	No item found in blast	n/a		AT4G20360
gi|397482	Arabidopsis thaliana	heat shock protein 70 cognate [Arabidopsis thaliana]	AT5G02500	Arabidopsis thaliana	heat shock cognate protein 70-1	0		AT5G01530
gi|15231715	Arabidopsis thaliana	fructose-bisphosphate aldolase [Arabidopsis thaliana]	AT3G52930	Arabidopsis thaliana	Aldolase superfamily protein	0		AT3G18490
gi|13897312	Scherffelia dubia	luminal binding protein, BiP, partial [Scherffelia dubia]	AT5G28540	Arabidopsis thaliana	heat shock protein 70 (Hsp 70) family protein	0		ATCG00280
gi|21553354	Arabidopsis thaliana	glycine-rich RNA binding protein 7 [Arabidopsis thaliana]	AT2G21660	Arabidopsis thaliana	cold, circadian rhythm, and rna binding 2	2.38543e-57		ATCG00270
gi|15230955	Arabidopsis thaliana	Delta(24)-sterol reductase [Arabidopsis thaliana]	AT3G19820	Arabidopsis thaliana	cell elongation protein / DWARF1 / DIMINUTO (DIM)	0		AT4G27440
gi|729617	Nicotiana tabacum	RecName: Full=Luminal-binding protein 1; Short=BiP 1; AltName: Full=78 kDa glucose-regulated protein homolog 1; Short=GRP-78-1	AT5G28540	Arabidopsis thaliana	heat shock protein 70 (Hsp 70) family protein	1.81301e-157		AT2G28000
gi|16380	Arabidopsis thaliana	laminin receptor homologue [Arabidopsis thaliana]	AT1G72370	Arabidopsis thaliana	40s ribosomal protein SA	0		AT5G60390
gi|15450379	Arabidopsis thaliana	At2g39730/T5I7.3 [Arabidopsis thaliana]	AT2G39730	Arabidopsis thaliana	rubisco activase	0		AT4G09650
gi|395835409	Otolemur garnettii	PREDICTED: uncharacterized protein LOC100949889 [Otolemur garnettii]	AT4G28300	Arabidopsis thaliana	Protein of unknown function (DUF1421)	0.0373927		AT5G35630
gi|15221692	Arabidopsis thaliana	pyruvate dehydrogenase E1 component subunit alpha-2 [Arabidopsis thaliana]	AT1G24180	Arabidopsis thaliana	Thiamin diphosphate-binding fold (THDP-binding) superfamily protein	0		AT4G35250
gi|357160854	Brachypodium distachyon	PREDICTED: heat shock cognate 70 kDa protein 2 [Brachypodium distachyon]	AT5G02500	Arabidopsis thaliana	heat shock cognate protein 70-1	0		AT5G38410
gi|18394888	Arabidopsis thaliana	catalase 3 [Arabidopsis thaliana]	AT1G20620	Arabidopsis thaliana	catalase 3	0		AT2G21170
gi|188037665	Rhamnus cathartica	ribulose-1,5-bisphosphate carboxylase/oxygenase large subunit [Rhamnus cathartica]	ATCG00490	Arabidopsis thaliana	ribulose-bisphosphate carboxylases	7.57479e-129		AT3G47780
gi|307644011	Lypusa maurella	isocitrate dehydrogenase [Lypusa maurella]	AT5G14590	Arabidopsis thaliana	Isocitrate/isopropylmalate dehydrogenase family protein	4.83723e-110		AT4G21280
gi|15231748	Arabidopsis thaliana	DEAD-box ATP-dependent RNA helicase 38 [Arabidopsis thaliana]	AT3G53110	Arabidopsis thaliana	P-loop containing nucleoside triphosphate hydrolases superfamily protein	0		AT5G14780
gi|15235475	Arabidopsis thaliana	thioredoxin-like protein HCF164 [Arabidopsis thaliana]	AT4G37200	Arabidopsis thaliana	Thioredoxin superfamily protein	1.77793e-174		AT2G06850
gi|238617558	Chroomonas mesostigmatica	70 kDa heat shock protein [Chroomonas mesostigmatica]	AT1G09080	Arabidopsis thaliana	Heat shock protein 70 (Hsp 70) family protein	1.08186e-78		AT3G04120
gi|14532562	Arabidopsis thaliana	At2g47730/F17A22.12 [Arabidopsis thaliana]	AT2G47730	Arabidopsis thaliana	glutathione S-transferase phi 8	8.46239e-125		AT4G37930
gi|15233111	Arabidopsis thaliana	cysteine synthase C1 [Arabidopsis thaliana]	AT3G61440	Arabidopsis thaliana	cysteine synthase C1	0		AT5G54270
gi|217074566	Medicago truncatula	unknown [Medicago truncatula]	AT4G05050	Arabidopsis thaliana	ubiquitin 11	1.59609e-164		AT1G61520
gi|18424620	Arabidopsis thaliana	tubulin beta-2/beta-3 chain [Arabidopsis thaliana]	AT5G62700	Arabidopsis thaliana	tubulin beta chain 3	0		AT3G57280
gi|15451156	Arabidopsis thaliana	coatomer delta subunit (delta-coat protein) (delta-COP) [Arabidopsis thaliana]	AT5G05010	Arabidopsis thaliana	clathrin adaptor complexes medium subunit family protein	0		AT3G46780
gi|15239772	Arabidopsis thaliana	aspartate aminotransferase [Arabidopsis thaliana]	AT5G19550	Arabidopsis thaliana	aspartate aminotransferase 2	0		AT3G58610
gi|149029483	Rattus norvegicus	ATP synthase, H+ transporting, mitochondrial F1 complex, alpha subunit, isoform 1, isoform CRA_d [Rattus norvegicus]	ATMG01190	Arabidopsis thaliana	ATP synthase subunit 1	0		AT3G12780
gi|4827251	Nicotiana paniculata	plastidic aldolase NPALDP1 [Nicotiana paniculata]	AT4G38970	Arabidopsis thaliana	fructose-bisphosphate aldolase 2	0		AT5G46800
gi|357503161	Medicago truncatula	Heat shock protein [Medicago truncatula]	AT5G02500	Arabidopsis thaliana	heat shock cognate protein 70-1	0		AT2G42210
gi|15232352	Arabidopsis thaliana	40S ribosomal protein S3-2 [Arabidopsis thaliana]	AT3G53870	Arabidopsis thaliana	Ribosomal protein S3 family protein	1.31742e-163		AT5G54960
gi|18399662	Arabidopsis thaliana	dienelactone hydrolase-like protein [Arabidopsis thaliana]	AT1G35420	Arabidopsis thaliana	alpha/beta-Hydrolases superfamily protein	0		AT5G60670
gi|1839121	Yam mosaic virus	polyprotein, partial [Yam mosaic virus]	n/a	n/a	n/a	n/a		AT4G22690
gi|15232682	Arabidopsis thaliana	heat shock protein 70-3 [Arabidopsis thaliana]	AT3G09440	Arabidopsis thaliana	Heat shock protein 70 (Hsp 70) family protein	0		AT1G31330
gi|18402871	Arabidopsis thaliana	transcription factor Pur-alpha 1 [Arabidopsis thaliana]	AT2G32080	Arabidopsis thaliana	purin-rich alpha 1	0		AT5G08680
gi|15237059	Arabidopsis thaliana	RAB GTPase homolog E1b [Arabidopsis thaliana]	AT4G20360	Arabidopsis thaliana	RAB GTPase homolog E1B	0		AT1G33140
gi|57546919	Homo sapiens	TPA: Hornerin [Homo sapiens]	n/a	n/a	No item found in blast	n/a		AT1G70730
gi|13877547	Arabidopsis thaliana	chlorophyll a/b-binding protein CP29 [Arabidopsis thaliana]	AT5G01530	Arabidopsis thaliana	light harvesting complex photosystem II	0		AT2G13360
gi|426224414	Ovis aries	PREDICTED: keratin, type II cytoskeletal 78 [Ovis aries]	AT1G12430	Arabidopsis thaliana	armadillo repeat kinesin 3	1.63225		AT1G42970
gi|22219065	Actinobacillus	Chain A, The Crystal Structure Analysis Of Creatine Amidinohydrolase From Actinobacillus	AT2G45240	Arabidopsis thaliana	methionine aminopeptidase 1A	0.0603756		AT4G24280
gi|15229656	Arabidopsis thaliana	protein ASPARTIC PROTEASE IN GUARD CELL 1 [Arabidopsis thaliana]	AT3G18490	Arabidopsis thaliana	Eukaryotic aspartyl protease family protein	0		AT2G21330
gi|10944737	Corylus avellana	putative luminal binding protein [Corylus avellana]	AT5G42020	Arabidopsis thaliana	Heat shock protein 70 (Hsp 70) family protein	0		AT2G23350
gi|385305238	Brettanomyces bruxellensis AWRI1499	heat shock protein 70 [Brettanomyces bruxellensis AWRI1499]	AT5G02500	Arabidopsis thaliana	heat shock cognate protein 70-1	0		ATCG00680
gi|2655420	Brassica napus	heat shock cognate protein HSC70 [Brassica napus]	AT5G02500	Arabidopsis thaliana	heat shock cognate protein 70-1	0		AT5G23860
gi|7525029	Arabidopsis thaliana	photosystem II 44 kDa protein [Arabidopsis thaliana]	ATCG00280	Arabidopsis thaliana	photosystem II reaction center protein C	0		AT5G42270
gi|7525028	Arabidopsis thaliana	photosystem II protein D2 [Arabidopsis thaliana]	ATCG00270	Arabidopsis thaliana	photosystem II reaction center protein D	0		AT4G19410
gi|15234129	Arabidopsis thaliana	light-dependent NADPH:protochlorophyllide oxidoreductase B [Arabidopsis thaliana]	AT4G27440	Arabidopsis thaliana	protochlorophyllide oxidoreductase B	0		AT5G02490
gi|212283915	Aspergillus tamarii	glyceraldehyde-3-phosphate dehydrogenase, partial [Aspergillus tamarii]	AT1G13440	Arabidopsis thaliana	glyceraldehyde-3-phosphate dehydrogenase C2	1.29891e-99		AT2G36250
gi|71083836	Candidatus Pelagibacter ubique HTCC1062	NH(3)-dependent NAD+ synthetase NadE [Candidatus Pelagibacter ubique HTCC1062]	AT1G55090	Arabidopsis thaliana	carbon-nitrogen hydrolase family protein	0.0036666		AT3G50820
gi|58005	synthetic construct	aprotinin [synthetic construct]	n/a	n/a	No item found in blast	n/a		AT1G09340
gi|3132304	Acetabularia acetabulum	Cl--pumping ATPase a subunit [Acetabularia acetabulum]	ATCG00120	Arabidopsis thaliana	ATP synthase subunit alpha	0		AT3G52750
gi|15226314	Arabidopsis thaliana	chaperonin-60 alpha [Arabidopsis thaliana]	AT2G28000	Arabidopsis thaliana	chaperonin-60alpha	0		AT1G75040
gi|33304714	Bigelowiella natans	ubiquitin/actin fusion protein 2 [Bigelowiella natans]	AT3G12110	Arabidopsis thaliana	actin-11	0		AT2G41700
gi|7592102	Xyleborus affinis	elongation factor 1 alpha [Xyleborus affinis]	AT5G60390	Arabidopsis thaliana	GTP binding Elongation factor Tu family protein	2.98697e-154		AT3G52990
gi|1480014	Brassica rapa	putative delta subunit of ATP synthase [Brassica rapa]	AT4G09650	Arabidopsis thaliana	ATP synthase delta-subunit gene	1.09671e-80		ATCG00020
gi|15238559	Arabidopsis thaliana	glutamine synthetase 2 [Arabidopsis thaliana]	AT5G35630	Arabidopsis thaliana	glutamine synthetase 2	0		AT2G05990
gi|15236930	Arabidopsis thaliana	Rossmann-fold NAD(P)-binding domain-containing protein [Arabidopsis thaliana]	AT4G35250	Arabidopsis thaliana	NAD(P)-binding Rossmann-fold superfamily protein	0		AT5G35530
gi|384419152	Xanthomonas oryzae pv. oryzicola BLS256	ethyl tert-butyl ether degradation EthD [Xanthomonas oryzae pv. oryzicola BLS256]	n/a	n/a	No item found in blast	n/a		AT2G29550
gi|9910005	Tripterococcus brunonis	ribulose 1,5-bisphosphate carboxylase [Tripterococcus brunonis]	ATCG00490	Arabidopsis thaliana	ribulose-bisphosphate carboxylases	0		AT2G20260
gi|356567276	Glycine max	PREDICTED: LOW QUALITY PROTEIN: ribulose bisphosphate carboxylase small chain 1, chloroplastic-like [Glycine max]	AT5G38410	Arabidopsis thaliana	Ribulose bisphosphate carboxylase (small chain) family protein	3.88384e-81		AT5G20720
gi|13431949	Fragaria x ananassa	RecName: Full=Triosephosphate isomerase, chloroplastic; Short=TIM; Short=Triose-phosphate isomerase; Flags: Precursor	AT2G21170	Arabidopsis thaliana	triosephosphate isomerase	6.00513e-175		AT4G35100
gi|6093912	Stenostomum lucidum	RecName: Full=Ribulose bisphosphate carboxylase large chain; Short=RuBisCO large subunit	ATCG00490	Arabidopsis thaliana	ribulose-bisphosphate carboxylases	0		AT4G25450
gi|146319342	Streptococcus suis 05ZYH33	ATPase [Streptococcus suis 05ZYH33]	AT3G47780	Arabidopsis thaliana	ABC2 homolog 6	6.46661e-26		AT5G58330
gi|15233587	Arabidopsis thaliana	oxygen evolving complex of photosystem II subunit PsbQ [Arabidopsis thaliana]	AT4G21280	Arabidopsis thaliana	photosystem II subunit QA	2.00902e-138		AT5G04140
gi|15241492	Arabidopsis thaliana	formate dehydrogenase [Arabidopsis thaliana]	AT5G14780	Arabidopsis thaliana	formate dehydrogenase	0		AT1G55490
gi|14423382	Arabidopsis thaliana	putative endoxyloglucan glycosyltransferase [Arabidopsis thaliana]	AT2G06850	Arabidopsis thaliana	xyloglucan endotransglucosylase/hydrolase 4	2.98576e-104
gi|344256905	Cricetulus griseus	Keratin, type II cytoskeletal 71 [Cricetulus griseus]	AT4G28300	Arabidopsis thaliana	Protein of unknown function (DUF1421)	0.0807808
gi|115475195	Oryza sativa Japonica Group	Os08g0197700 [Oryza sativa Japonica Group]	AT5G42020	Arabidopsis thaliana	Heat shock protein 70 (Hsp 70) family protein	0
gi|166706	Arabidopsis thaliana	cystolic glyceraldehyde-3-phosphate dehydrogenase [Arabidopsis thaliana]	AT3G04120	Arabidopsis thaliana	glyceraldehyde-3-phosphate dehydrogenase C subunit 1	0
gi|400272094	Lymantor aceris	elongation factor 1-alpha, partial [Lymantor aceris]	AT5G60390	Arabidopsis thaliana	GTP binding Elongation factor Tu family protein	2.27265e-153
gi|25013631	Tobacco etch virus	NIb protein [Tobacco etch virus]	n/a	n/a	n/a	n/a
gi|25013636	Tobacco etch virus	6K1 protein [Tobacco etch virus]	n/a	n/a	n/a	n/a
gi|395834280	Otolemur garnettii	PREDICTED: serum albumin isoform 1 [Otolemur garnettii]	AT3G02930	Arabidopsis thaliana	Plant protein of unknown function (DUF827)	1.33779
gi|15235745	Arabidopsis thaliana	serine transhydroxymethyltransferase 1 [Arabidopsis thaliana]	AT4G37930	Arabidopsis thaliana	serine transhydroxymethyltransferase 1	0
gi|392563498	Trametes versicolor FP-101664 SS1	heat shock protein 70 [Trametes versicolor FP-101664 SS1]	AT5G42020	Arabidopsis thaliana	Heat shock protein 70 (Hsp 70) family protein	0
gi|405615	Brassica napus	LHC II Type III chlorophyll a/b binding protein [Brassica napus]	AT5G54270	Arabidopsis thaliana	light-harvesting chlorophyll B-binding protein 3	2.59988e-171
gi|430947	Arabidopsis thaliana	PSI type III chlorophyll a/b-binding protein [Arabidopsis thaliana]	AT1G61520	Arabidopsis thaliana	photosystem I light harvesting complex gene 3	3.27773e-142
gi|6735307	Arabidopsis thaliana	hypothetical protein [Arabidopsis thaliana]	AT3G57280	Arabidopsis thaliana	Transmembrane proteins 14C	2.78913e-139
gi|42565672	Arabidopsis thaliana	protein plastid transcriptionally active 16 [Arabidopsis thaliana]	AT3G46780	Arabidopsis thaliana	plastid transcriptionally active 16	0
gi|224593209	Entransia fimbriata	translation elongation factor-1 alpha [Entransia fimbriata]	AT5G60390	Arabidopsis thaliana	GTP binding Elongation factor Tu family protein	2.40377e-180
gi|288063	Arabidopsis thaliana	ketol-acid reductoisomerase [Arabidopsis thaliana]	AT3G58610	Arabidopsis thaliana	ketol-acid reductoisomerase	0
gi|308742593	Smilax china	photosystem II CP43 chlorophyll apoprotein [Smilax china]	ATCG00280	Arabidopsis thaliana	photosystem II reaction center protein C	0
gi|1022805	Arabidopsis thaliana	phosphoglycerate kinase, partial [Arabidopsis thaliana]	AT3G12780	Arabidopsis thaliana	phosphoglycerate kinase 1	0
gi|9758516	Arabidopsis thaliana	carnitine/acylcarnitine translocase-like protein [Arabidopsis thaliana]	AT5G46800	Arabidopsis thaliana	Mitochondrial substrate carrier family protein	0
gi|18405910	Arabidopsis thaliana	outer envelope pore protein 16-3 [Arabidopsis thaliana]	AT2G42210	Arabidopsis thaliana	Mitochondrial import inner membrane translocase subunit Tim17/Tim22/Tim23 family protein	9.44874e-113
gi|1616787	Arabidopsis thaliana	pyruvate decarboxylase [Arabidopsis thaliana]	AT5G54960	Arabidopsis thaliana	pyruvate decarboxylase-2	0
gi|332260810	Nomascus leucogenys	PREDICTED: keratin, type I cytoskeletal 14 [Nomascus leucogenys]	AT4G24170	Arabidopsis thaliana	ATP binding microtubule motor family protein	0.207149
gi|3986695	Cichorium intybus	ribosomal protein L12 [Cichorium intybus]	AT5G60670	Arabidopsis thaliana	Ribosomal protein L11 family protein	1.70596e-89
gi|2827546	Arabidopsis thaliana	cytochrome P450 like protein [Arabidopsis thaliana]	AT4G22690	Arabidopsis thaliana	cytochrome P450, family 706, subfamily A, polypeptide 1	0
gi|15221681	Arabidopsis thaliana	photosystem I subunit F [Arabidopsis thaliana]	AT1G31330	Arabidopsis thaliana	photosystem I subunit F	1.60059e-146
gi|357471509	Medicago truncatula	Photosystem II CP43 chlorophyll apoprotein [Medicago truncatula]	ATCG00280	Arabidopsis thaliana	photosystem II reaction center protein C	0
gi|23397307	Arabidopsis thaliana	unknown protein [Arabidopsis thaliana]	AT5G08680	Arabidopsis thaliana	ATP synthase alpha/beta family protein	0
gi|18398753	Arabidopsis thaliana	60S ribosomal protein L9-1 [Arabidopsis thaliana]	AT1G33140	Arabidopsis thaliana	Ribosomal protein L6 family	5.28434e-137
gi|15223226	Arabidopsis thaliana	phosphoglucomutase 2 [Arabidopsis thaliana]	AT1G70730	Arabidopsis thaliana	Phosphoglucomutase/phosphomannomutase family protein	0
gi|115606140	Tobacco etch virus	polyprotein [Tobacco etch virus]	n/a	n/a	n/a	n/a
gi|15225026	Arabidopsis thaliana	alanine--glyoxylate aminotransferase [Arabidopsis thaliana]	AT2G13360	Arabidopsis thaliana	alanine:glyoxylate aminotransferase	0
gi|336390	Arabidopsis thaliana	glyceraldehyde 3-phosphate dehydrogenase B subunit [Arabidopsis thaliana]	AT1G42970	Arabidopsis thaliana	glyceraldehyde-3-phosphate dehydrogenase B subunit	0
gi|118763987	Homo sapiens	PRSS3 protein [Homo sapiens]	n/a	n/a	No item found in blast	n/a
gi|7240311	Limnanthes douglasii	ribulose-1,5-bisphosphate carboxylase/oxygenase large subunit [Limnanthes douglasii]	ATCG00490	Arabidopsis thaliana	ribulose-bisphosphate carboxylases	0
gi|348562440	Cavia porcellus	PREDICTED: keratin, type I cytoskeletal 14 [Cavia porcellus]	AT5G42880	Arabidopsis thaliana	Plant protein of unknown function (DUF827)	1.18731
gi|15233779	Arabidopsis thaliana	chloroplast heat shock protein 70-1 [Arabidopsis thaliana]	AT4G24280	Arabidopsis thaliana	chloroplast heat shock protein 70-1	0
gi|14334740	Arabidopsis thaliana	putative fructose bisphosphate aldolase [Arabidopsis thaliana]	AT2G21330	Arabidopsis thaliana	fructose-bisphosphate aldolase 1	0
gi|15227815	Arabidopsis thaliana	poly(A) binding protein 4 [Arabidopsis thaliana]	AT2G23350	Arabidopsis thaliana	poly(A) binding protein 4	0
gi|18873725	Saccharum hybrid cultivar CP65-357	elongation factor 1 alpha [Saccharum hybrid cultivar CP65-357]	AT5G60390	Arabidopsis thaliana	GTP binding Elongation factor Tu family protein	0
gi|18140579	Glyptocarpa camellioides	ribulose-1,5-bisphosphate carboxylase/oxygenase large subunit [Glyptocarpa camellioides]	ATCG00490	Arabidopsis thaliana	ribulose-bisphosphate carboxylases	0
gi|609608	Tobacco etch virus	polyprotein [Tobacco etch virus]	n/a	n/a	n/a	n/a
gi|193890927	Silene vulgaris	ATP synthase subunit 1 [Silene vulgaris]	ATMG01190	Arabidopsis thaliana	ATP synthase subunit 1	0
gi|290488484	Phoradendron serotinum	photosystem II CP47 chlorophyll apoprotein [Phoradendron serotinum]	ATCG00680	Arabidopsis thaliana	photosystem II reaction center protein B	0
gi|493725	Oryza sativa Japonica Group	beta tubulin [Oryza sativa Japonica Group]	AT5G23860	Arabidopsis thaliana	tubulin beta 8	0
gi|18422193	Arabidopsis thaliana	ATP-dependent zinc metalloprotease FTSH 5 [Arabidopsis thaliana]	AT5G42270	Arabidopsis thaliana	FtsH extracellular protease family	0
gi|3080371	Arabidopsis thaliana	putative pectinacetylesterase protein [Arabidopsis thaliana]	AT4G19410	Arabidopsis thaliana	Pectinacetylesterase family protein	0
gi|15241844	Arabidopsis thaliana	Luminal-binding protein 1 [Arabidopsis thaliana]	AT5G28540	Arabidopsis thaliana	heat shock protein 70 (Hsp 70) family protein	0
gi|15241847	Arabidopsis thaliana	heat shock protein 70 [Arabidopsis thaliana]	AT5G02490	Arabidopsis thaliana	Heat shock protein 70 (Hsp 70) family protein	0
gi|83583057	Anarthria prolifera	ribulose-1,5-bisphosphate carboxylase/oxygenase large subunit, partial (chloroplast) [Anarthria prolifera]	ATCG00490	Arabidopsis thaliana	ribulose-bisphosphate carboxylases	0
gi|18404086	Arabidopsis thaliana	cell division protein FtsZ homolog 2-1 [Arabidopsis thaliana]	AT2G36250	Arabidopsis thaliana	Tubulin/FtsZ family protein	0
gi|15230324	Arabidopsis thaliana	oxygen-evolving enhancer protein 1-2 [Arabidopsis thaliana]	AT3G50820	Arabidopsis thaliana	photosystem II subunit O-2	0
gi|54043095	Brassica napus	glycolate oxidase [Brassica napus]	AT3G14415	Arabidopsis thaliana	Aldolase-type TIM barrel family protein	0
gi|7525018	Arabidopsis thaliana	ATP synthase CF1 alpha subunit [Arabidopsis thaliana]	ATCG00120	Arabidopsis thaliana	ATP synthase subunit alpha	0
gi|2765081	Arabidopsis thaliana	g5bf [Arabidopsis thaliana]	AT1G09340	Arabidopsis thaliana	chloroplast RNA binding	0
gi|15231677	Arabidopsis thaliana	plastidial division protein FtsZ2-2 [Arabidopsis thaliana]	AT3G52750	Arabidopsis thaliana	Tubulin/FtsZ family protein	0
gi|224098390	Populus trichocarpa	heat shock protein 70 [Populus trichocarpa]	AT5G02500	Arabidopsis thaliana	heat shock cognate protein 70-1	0
gi|15222089	Arabidopsis thaliana	pathogenesis-related protein 5 [Arabidopsis thaliana]	AT1G75040	Arabidopsis thaliana	pathogenesis-related gene 5	4.48664e-168
gi|296089684	Vitis vinifera	unnamed protein product [Vitis vinifera]	AT5G42020	Arabidopsis thaliana	Heat shock protein 70 (Hsp 70) family protein	0
gi|20196891	Arabidopsis thaliana	hypothetical protein [Arabidopsis thaliana]	AT2G41700	Arabidopsis thaliana	ATP-binding cassette A1	0
gi|4586602	Cicer arietinum	pyruvate kinase [Cicer arietinum]	AT3G52990	Arabidopsis thaliana	Pyruvate kinase family protein	8.67784e-96
gi|408901302	Bergia texana	PsbA, partial (chloroplast) [Bergia texana]	ATCG00020	Arabidopsis thaliana	photosystem II reaction center protein A	0
gi|237653	Brassica napus	NADH-enoyl ACP reductase [Brassica napus, Peptide Partial, 45 aa]	AT2G05990	Arabidopsis thaliana	NAD(P)-binding Rossmann-fold superfamily protein	3.19215e-19
gi|15238533	Arabidopsis thaliana	40S ribosomal protein S3-3 [Arabidopsis thaliana]	AT5G35530	Arabidopsis thaliana	Ribosomal protein S3 family protein	0
gi|15227559	Arabidopsis thaliana	tubulin beta-7 chain [Arabidopsis thaliana]	AT2G29550	Arabidopsis thaliana	tubulin beta-7 chain	0
gi|49355323	Calycanthus floridus	ribulose-1,5-bisphosphate carboxylase/oxygenase large subunit [Calycanthus floridus]	ATCG00490	Arabidopsis thaliana	ribulose-bisphosphate carboxylases	0
gi|157678801	Pavlova lutheri	ATP synthase CF1 alpha chain [Pavlova lutheri]	ATCG00120	Arabidopsis thaliana	ATP synthase subunit alpha	0
gi|159266	Hydra oligactis	heat shock protein 70.1, partial [Hydra oligactis]	AT5G02500	Arabidopsis thaliana	heat shock cognate protein 70-1	1.43116e-56
gi|15225331	Arabidopsis thaliana	photosystem I subunit E-2 [Arabidopsis thaliana]	AT2G20260	Arabidopsis thaliana	photosystem I subunit E-2	2.71237e-67
gi|120675	Sinapis alba	RecName: Full=Glyceraldehyde-3-phosphate dehydrogenase, cytosolic	AT3G04120	Arabidopsis thaliana	glyceraldehyde-3-phosphate dehydrogenase C subunit 1	0
gi|3057150	Arabidopsis thaliana	chaperonin 10 [Arabidopsis thaliana]	AT5G20720	Arabidopsis thaliana	chaperonin 20	5.65286e-176
gi|2373403	Arabidopsis thaliana	unnamed protein product [Arabidopsis thaliana]	AT4G35100	Arabidopsis thaliana	plasma membrane intrinsic protein 3	6.73784e-137
gi|169821612	Annona bicolor	ribulose-1,5-bisphosphate carboxylase/oxygenase large subunit [Annona bicolor]	ATCG00490	Arabidopsis thaliana	ribulose-bisphosphate carboxylases	0
gi|2980805	Arabidopsis thaliana	putative protein [Arabidopsis thaliana]	AT4G25450	Arabidopsis thaliana	non-intrinsic ABC protein 8	2.74565e-135
gi|18377751	Arabidopsis thaliana	putative NADP-dependent malate dehydrogenase [Arabidopsis thaliana]	AT5G58330	Arabidopsis thaliana	lactate/malate dehydrogenase family protein	0
gi|74053561	Oryza sativa Japonica Group	RecName: Full=Tubulin beta-2 chain; AltName: Full=Beta-2-tubulin	AT5G23860	Arabidopsis thaliana	tubulin beta 8	0
gi|147856329	Vitis vinifera	hypothetical protein VITISV_039112 [Vitis vinifera]	AT2G39730	Arabidopsis thaliana	rubisco activase	0
gi|27065460	Tobacco etch virus	Chain A, Catalytically Inactive Tobacco Etch Virus Protease Complexed With Substrate	n/a	n/a	n/a	n/a
gi|18414469	Arabidopsis thaliana	ferredoxin-dependent glutamate synthase 1 [Arabidopsis thaliana]	AT5G04140	Arabidopsis thaliana	glutamate synthase 1	0
gi|15222729	Arabidopsis thaliana	chaperonin 60 subunit beta 1 [Arabidopsis thaliana]	AT1G55490	Arabidopsis thaliana	chaperonin 60 beta	0
gi|8778617	Arabidopsis thaliana	F5M15.5 [Arabidopsis thaliana]	AT1G20620	Arabidopsis thaliana	catalase 3	0
gi|2197014	Acorus gramineus	D1 protein, photosystem II [Acorus gramineus]	ATCG00020	Arabidopsis thaliana	photosystem II reaction center protein A	0
gi|908801	Homo sapiens	keratin type II [Homo sapiens]	AT2G32240	Arabidopsis thaliana	FUNCTIONS IN: molecular_function unknown; INVOLVED IN: response to cadmium ion; LOCATED IN: plasma membrane; EXPRESSED IN: 25 plant structures; EXPRESSED DURING: 13 growth stages; CONTAINS InterPro DOMAIN/s: Prefoldin (InterPro:IPR009053); BEST Arabidopsis thaliana protein match is: unknown protein (TAIR:AT1G05320.3); Has 470429 Blast hits to 168274 proteins in 4282 species: Archae - 6896; Bacter…	0.071778
gi|126628	Oryctolagus cuniculus	RecName: Full=Lysozyme C; AltName: Full=1,4-beta-N-acetylmuramidase C	n/a	n/a	No item found in blast	n/a
gi|297837977	Arabidopsis lyrata subsp. lyrata	ATPase subunit I [Arabidopsis lyrata subsp. lyrata]	ATCG00120	Arabidopsis thaliana	ATP synthase subunit alpha	0

## Sheet: GOs
GO_acc	term_type	Term	queryitem	querytotal	bgitem	bgtotal	pvalue	FDR	entries
GO:0009628	P	response to abiotic stimulus	71	232	1471	37767	3.9e-42	6.9e-40	// AT5G20630 // AT2G40100 // AT3G45140 // AT3G52930 // AT3G12780 // AT4G35090 // AT5G54770 // AT3G09440 // AT3G61430 // AT5G28540 // AT5G35530 // AT5G01530 // AT5G49910 // AT2G31610 // AT5G02490 // AT2G05100 // AT4G37910 // AT1G23740 // AT1G75040 // AT5G09590 // AT3G23990 // AT2G39730 // AT5G12250 // AT2G06850 // AT1G72370 // AT5G58070 // AT1G55490 // AT1G20620 // AT3G53870 // AT2G28900 // AT3G11…
GO:0009266	P	response to temperature stimulus	45	232	485	37767	1.1e-37	9.8e-36	// AT5G20630 // AT4G37910 // AT3G12780 // AT4G35090 // AT5G54770 // AT3G09440 // AT5G28540 // AT3G53110 // AT5G49910 // AT5G02490 // AT1G23740 // AT3G23990 // AT2G39730 // AT5G12250 // AT5G58070 // AT1G55490 // AT1G20620 // AT2G28900 // AT3G11630 // ATCG00480 // AT2G47730 // AT5G20720 // AT4G36020 // AT5G02500 // AT1G42970 // AT3G01500 // AT4G24190 // ATCG00120 // AT5G42020 // AT1G56070 // AT4G09…
GO:0015979	P	photosynthesis	28	232	162	37767	2.1e-30	1.2e-28	// AT1G29930 // AT1G79040 // AT1G31330 // AT4G04640 // AT1G06680 // AT5G01530 // AT2G05100 // AT1G50250 // AT5G66570 // ATCG00020 // ATCG00270 // AT2G40100 // AT1G55670 // AT4G09650 // AT2G20890 // AT3G54890 // AT1G15820 // AT1G42970 // AT3G47470 // AT2G34430 // AT3G50820 // AT2G21170 // AT3G26650 // ATCG00680 // AT1G61520 // AT4G10340 // ATCG00280 // AT5G54270
GO:0050896	P	response to stimulus	91	232	4057	37767	2.7e-29	1.2e-27	// AT1G13440 // AT3G12780 // AT2G31610 // AT1G23740 // AT2G40100 // AT5G58070 // AT1G55490 // AT1G20620 // AT3G53870 // AT3G52990 // AT1G70730 // AT5G08680 // AT1G09340 // AT4G24280 // AT3G52930 // AT4G35090 // AT3G61430 // AT5G35530 // AT5G44070 // AT3G58610 // AT1G75040 // AT2G39730 // AT2G06850 // AT5G20720 // AT3G01500 // AT3G08940 // AT1G13930 // AT5G54960 // AT1G54040 // AT5G09810 // AT4G10…
GO:0009409	P	response to cold	33	232	328	37767	9.4e-29	3.4e-27	// AT5G20630 // AT3G12780 // AT4G35090 // AT5G54770 // AT3G53110 // AT1G23740 // AT2G39730 // AT5G12250 // AT5G58070 // AT1G55490 // AT1G20620 // AT2G28900 // AT3G11630 // ATCG00480 // AT2G47730 // AT5G20720 // AT4G36020 // AT5G02500 // AT1G42970 // AT3G01500 // AT4G24190 // ATCG00120 // AT1G56070 // AT4G09650 // AT3G26650 // AT3G17020 // AT4G39260 // AT1G09340 // AT3G54050 // AT2G21660 // AT4G24…
GO:0006950	P	response to stress	66	232	2320	37767	5.5e-26	1.6e-24	// AT1G13440 // AT5G20630 // AT3G45140 // AT3G52930 // AT3G12780 // AT4G35090 // AT5G54770 // AT3G09440 // AT3G61430 // AT5G28540 // AT5G35530 // AT5G44070 // AT5G49910 // AT2G31610 // AT5G02490 // AT4G37910 // AT2G30860 // AT1G23740 // AT1G75040 // AT3G23990 // AT2G39730 // AT5G12250 // AT1G72370 // AT5G58070 // AT1G55490 // AT1G20620 // AT3G53870 // AT2G28900 // AT3G11630 // ATCG00480 // AT2G47…
GO:0006091	P	generation of precursor metabolites and energy	28	232	285	37767	3e-24	7.6e-23	// AT1G13440 // AT3G12780 // AT1G79040 // ATCG00480 // AT4G04640 // AT5G58330 // AT1G06680 // AT3G52730 // AT1G50250 // ATMG00070 // AT5G66570 // AT5G08690 // ATCG00020 // ATCG00270 // AT1G55670 // AT4G09650 // AT3G04120 // AT2G20890 // AT3G54890 // AT1G42970 // AT2G34430 // AT1G79550 // AT3G52990 // AT3G50820 // AT3G26650 // ATCG00680 // ATCG00130 // ATCG00280
GO:0008152	P	metabolic process	134	232	10614	37767	5.2e-21	1.2e-19	// AT1G13440 // AT1G29930 // AT3G12780 // AT5G60670 // AT5G50920 // AT2G31610 // AT3G14415 // AT3G23810 // AT4G37910 // AT5G08690 // ATCG00020 // AT4G27270 // AT2G40100 // AT2G47730 // AT3G26340 // AT1G20620 // AT3G53870 // AT1G23190 // AT4G05050 // ATCG00120 // AT1G70730 // AT5G14590 // AT4G09650 // AT1G24180 // AT1G09340 // AT4G24280 // AT3G52930 // AT5G35630 // AT4G35090 // AT4G04640 // AT5G58…
GO:0009987	P	cellular process	139	232	11684	37767	1.2e-19	2.4e-18	// AT1G13440 // AT1G29930 // AT3G12780 // AT5G60670 // AT5G50920 // AT2G31610 // AT3G23810 // AT4G37910 // AT3G53110 // AT5G08690 // ATCG00020 // AT4G27270 // AT2G40100 // AT2G47730 // AT3G26340 // AT2G21390 // AT3G53870 // AT4G05050 // ATCG00120 // AT5G14590 // AT4G09650 // AT1G50010 // AT1G09340 // AT4G24280 // AT3G20000 // AT3G52930 // AT5G35630 // AT4G35090 // AT4G04640 // AT5G58330 // AT5G35…
GO:0044237	P	cellular metabolic process	116	232	8722	37767	6e-19	1.1e-17	// AT1G13440 // AT1G29930 // AT3G12780 // AT5G60670 // AT5G50920 // AT2G31610 // AT3G23810 // AT4G37910 // AT5G08690 // ATCG00020 // AT4G27270 // AT2G40100 // AT2G47730 // AT3G26340 // AT1G20620 // AT3G53870 // AT4G05050 // ATCG00120 // AT5G14590 // AT4G09650 // AT1G09340 // AT4G24280 // AT3G52930 // AT5G35630 // AT4G35090 // AT4G04640 // AT5G58330 // AT5G35530 // AT5G44070 // AT2G21330 // AT4G25…
GO:0019684	P	photosynthesis, light reaction	15	232	103	37767	8e-16	1.3e-14	// AT5G66570 // AT3G50820 // ATCG00270 // AT3G54890 // ATCG00020 // AT4G04640 // AT1G79040 // AT1G06680 // ATCG00680 // AT1G55670 // AT4G09650 // ATCG00280 // AT2G34430 // AT2G20890 // AT1G50250
GO:0044248	P	cellular catabolic process	28	232	746	37767	5.7e-14	8.5e-13	// AT1G13440 // AT3G52930 // AT3G12780 // AT4G35090 // AT5G58330 // AT5G44070 // AT2G21330 // AT2G30860 // AT1G50250 // AT2G47730 // AT3G26340 // AT4G31300 // AT3G04120 // AT5G42270 // AT2G35120 // AT1G20620 // AT5G58290 // AT4G05050 // AT1G42970 // AT4G38970 // AT5G28540 // AT1G79550 // AT3G52990 // AT3G26650 // AT1G54040 // AT4G37930 // AT4G02520 // AT1G02920
GO:0009408	P	response to heat	15	232	161	37767	3.2e-13	4.5e-12	// AT5G02500 // AT3G12580 // AT4G37910 // AT3G23990 // AT3G09440 // AT5G28540 // AT3G53110 // AT5G58070 // AT5G49910 // AT5G02490 // AT5G42020 // AT4G24280 // AT5G09590 // AT3G04120 // AT1G09080
GO:0044275	P	cellular carbohydrate catabolic process	13	232	125	37767	3.5e-12	4.5e-11	// AT1G13440 // AT1G79550 // AT3G52990 // AT3G52930 // AT3G12780 // AT3G26650 // AT1G54040 // AT1G42970 // AT5G58330 // AT5G44070 // AT2G21330 // AT4G38970 // AT3G04120
GO:0016052	P	carbohydrate catabolic process	13	232	128	37767	4.6e-12	5.5e-11	// AT1G13440 // AT1G79550 // AT3G52990 // AT3G52930 // AT3G12780 // AT3G26650 // AT1G54040 // AT1G42970 // AT5G58330 // AT5G44070 // AT2G21330 // AT4G38970 // AT3G04120
GO:0009416	P	response to light stimulus	23	232	596	37767	6.7e-12	7.5e-11	// AT4G35090 // AT5G01530 // AT2G05100 // AT5G66570 // AT1G75040 // AT2G39730 // AT2G40100 // AT5G58070 // AT1G20620 // AT2G06850 // AT3G54890 // AT1G15820 // AT1G42970 // AT5G04140 // AT5G38410 // AT3G08940 // AT3G12580 // AT3G50820 // AT3G26650 // AT5G09810 // AT3G19820 // AT4G10340 // AT1G48030
GO:0009314	P	response to radiation	23	232	613	37767	1.2e-11	1.2e-10	// AT4G35090 // AT5G01530 // AT2G05100 // AT5G66570 // AT1G75040 // AT2G39730 // AT2G40100 // AT5G58070 // AT1G20620 // AT2G06850 // AT3G54890 // AT1G15820 // AT1G42970 // AT5G04140 // AT5G38410 // AT3G08940 // AT3G12580 // AT3G50820 // AT3G26650 // AT5G09810 // AT3G19820 // AT4G10340 // AT1G48030
GO:0006007	P	glucose catabolic process	11	232	83	37767	1.5e-11	1.5e-10	// AT1G13440 // AT1G79550 // AT3G52990 // AT3G52930 // AT3G12780 // AT3G26650 // AT1G42970 // AT5G58330 // AT2G21330 // AT4G38970 // AT3G04120
GO:0019320	P	hexose catabolic process	11	232	84	37767	1.7e-11	1.5e-10	// AT1G13440 // AT1G79550 // AT3G52990 // AT3G52930 // AT3G12780 // AT3G26650 // AT1G42970 // AT5G58330 // AT2G21330 // AT4G38970 // AT3G04120
GO:0046365	P	monosaccharide catabolic process	11	232	84	37767	1.7e-11	1.5e-10	// AT1G13440 // AT1G79550 // AT3G52990 // AT3G52930 // AT3G12780 // AT3G26650 // AT1G42970 // AT5G58330 // AT2G21330 // AT4G38970 // AT3G04120
GO:0006006	P	glucose metabolic process	11	232	86	37767	2.2e-11	1.9e-10	// AT1G13440 // AT1G79550 // AT3G52990 // AT3G52930 // AT3G12780 // AT3G26650 // AT1G42970 // AT5G58330 // AT2G21330 // AT4G38970 // AT3G04120
GO:0044265	P	cellular macromolecule catabolic process	20	232	465	37767	2.7e-11	2.2e-10	// AT1G13440 // AT1G79550 // AT3G52990 // AT3G04120 // AT3G52930 // AT3G12780 // AT3G26650 // AT5G58290 // AT1G50250 // AT4G05050 // AT1G42970 // AT5G58330 // AT5G44070 // AT2G21330 // AT3G26340 // AT4G31300 // AT4G38970 // AT5G28540 // AT1G54040 // AT5G42270
GO:0046164	P	alcohol catabolic process	11	232	89	37767	3e-11	2.4e-10	// AT1G13440 // AT1G79550 // AT3G52990 // AT3G52930 // AT3G12780 // AT3G26650 // AT1G42970 // AT5G58330 // AT2G21330 // AT4G38970 // AT3G04120
GO:0006457	P	protein folding	16	232	275	37767	4.2e-11	3.1e-10	// AT3G12580 // AT4G37910 // AT5G49910 // AT5G02500 // AT3G09440 // AT2G16600 // AT5G28540 // AT4G24190 // AT3G03960 // AT2G28000 // AT5G02490 // AT5G42020 // AT4G24280 // AT5G09590 // AT1G55490 // AT1G09080
GO:0019318	P	hexose metabolic process	12	232	126	37767	6.2e-11	4.5e-10	// AT1G13440 // AT1G79550 // AT3G52990 // AT3G52930 // AT3G12780 // AT3G26650 // AT1G42970 // AT5G58330 // AT2G21330 // AT4G38970 // AT3G54050 // AT3G04120
GO:0010035	P	response to inorganic substance	15	232	279	37767	4.9e-10	3.3e-09	// AT1G13930 // AT3G52990 // AT3G12580 // AT3G52930 // AT4G35090 // AT3G10920 // AT3G09440 // AT3G04120 // AT5G44070 // AT1G23190 // AT1G20620 // AT5G02490 // AT1G70730 // AT5G08680 // AT3G58610
GO:0005996	P	monosaccharide metabolic process	12	232	168	37767	1.4e-09	9e-09	// AT1G13440 // AT1G79550 // AT3G52990 // AT3G52930 // AT3G12780 // AT3G26650 // AT1G42970 // AT5G58330 // AT2G21330 // AT4G38970 // AT3G54050 // AT3G04120
GO:0009056	P	catabolic process	29	232	1307	37767	3.9e-09	2.5e-08	// AT1G13440 // AT3G52930 // AT3G12780 // AT4G35090 // AT5G58330 // AT5G44070 // AT2G21330 // AT2G30860 // AT1G50250 // AT2G47730 // AT3G26340 // AT4G31300 // AT3G04120 // AT5G42270 // AT2G35120 // AT1G20620 // AT5G58290 // AT4G05050 // AT1G42970 // AT4G38970 // AT5G28540 // AT1G79550 // AT3G52990 // AT3G26650 // AT2G43590 // AT1G54040 // AT4G37930 // AT4G02520 // AT1G02920
GO:0006096	P	glycolysis	8	232	57	37767	6.4e-09	4e-08	// AT1G13440 // AT1G79550 // AT3G52990 // AT3G12780 // AT3G26650 // AT1G42970 // AT5G58330 // AT3G04120
GO:0055114	P	oxidation reduction	12	232	203	37767	1e-08	6e-08	// ATMG00070 // AT4G09650 // AT5G13440 // AT3G50820 // AT5G54500 // AT4G04640 // ATCG00270 // AT1G71500 // AT3G52730 // AT1G55670 // AT5G66570 // AT2G37790
GO:0010207	P	photosystem II assembly	5	232	10	37767	2.3e-08	1.3e-07	// ATCG00680 // AT5G66570 // AT1G79040 // AT3G50820 // AT2G20890
GO:0042221	P	response to chemical stimulus	36	232	2085	37767	2.8e-08	1.5e-07	// AT1G13440 // AT3G52930 // AT5G54500 // AT4G35090 // AT3G09440 // AT3G61430 // AT5G28540 // AT3G53110 // AT5G44070 // AT5G10450 // AT5G02490 // AT3G58610 // AT2G06850 // AT2G28900 // AT1G23190 // AT1G20620 // AT3G04120 // AT2G20890 // ATCG00490 // AT3G10920 // AT1G42970 // AT3G45140 // AT4G24190 // AT4G38970 // AT3G61440 // AT1G70730 // AT1G13930 // AT5G54960 // AT3G52990 // AT3G12580 // AT3G26…
GO:0010218	P	response to far red light	7	232	57	37767	1.3e-07	7.2e-07	// AT4G10340 // AT5G38410 // AT3G54890 // AT2G40100 // AT5G01530 // AT3G08940 // AT2G05100
GO:0015977	P	carbon fixation	5	232	16	37767	1.5e-07	8e-07	// ATCG00490 // AT5G38410 // AT1G42970 // AT2G21170 // AT3G26650
GO:0006066	P	alcohol metabolic process	12	232	270	37767	2e-07	1e-06	// AT1G13440 // AT1G79550 // AT3G52990 // AT3G52930 // AT3G12780 // AT3G26650 // AT1G42970 // AT5G58330 // AT2G21330 // AT4G38970 // AT3G54050 // AT3G04120
GO:0055086	P	nucleobase, nucleoside and nucleotide metabolic process	11	232	221	37767	2.2e-07	1.1e-06	// AT3G52930 // AT5G08690 // ATCG00480 // AT4G04640 // AT2G21330 // AT4G38970 // ATCG00120 // AT1G55670 // ATCG00130 // AT1G31220 // AT1G02500
GO:0046686	P	response to cadmium ion	10	232	178	37767	2.7e-07	1.3e-06	// AT1G13930 // AT3G52990 // AT3G52930 // AT5G08680 // AT3G09440 // AT5G44070 // AT1G23190 // AT5G02490 // AT1G70730 // AT3G58610
GO:0009117	P	nucleotide metabolic process	10	232	180	37767	3e-07	1.4e-06	// AT3G52930 // AT5G08690 // ATCG00480 // AT4G04640 // AT2G21330 // AT4G38970 // ATCG00120 // AT1G55670 // ATCG00130 // AT1G31220
GO:0006753	P	nucleoside phosphate metabolic process	10	232	180	37767	3e-07	1.4e-06	// AT3G52930 // AT5G08690 // ATCG00480 // AT4G04640 // AT2G21330 // AT4G38970 // ATCG00120 // AT1G55670 // ATCG00130 // AT1G31220
GO:0009637	P	response to blue light	7	232	69	37767	4.4e-07	2e-06	// AT4G10340 // AT5G38410 // AT3G54890 // AT2G40100 // AT5G01530 // AT3G08940 // AT2G05100
GO:0044262	P	cellular carbohydrate metabolic process	14	232	417	37767	5.1e-07	2.2e-06	// AT1G13440 // AT1G79550 // AT3G52990 // AT3G52930 // AT3G12780 // AT3G26650 // AT1G54040 // AT1G42970 // AT5G58330 // AT5G44070 // AT2G21330 // AT4G38970 // AT3G54050 // AT3G04120
GO:0009767	P	photosynthetic electron transport chain	6	232	46	37767	7.8e-07	3.3e-06	// AT5G66570 // AT3G50820 // AT4G04640 // ATCG00270 // AT1G55670 // AT4G09650
GO:0010114	P	response to red light	7	232	77	37767	8.8e-07	3.7e-06	// AT4G10340 // AT5G38410 // AT3G54890 // AT2G40100 // AT5G01530 // AT3G08940 // AT2G05100
GO:0034641	P	cellular nitrogen compound metabolic process	15	232	506	37767	9e-07	3.7e-06	// AT4G37930 // AT2G35120 // AT3G52930 // AT5G35630 // AT5G54770 // AT4G27440 // AT5G50920 // AT5G54190 // AT2G21330 // AT4G38970 // AT3G61440 // AT1G55670 // AT3G02780 // AT3G58610 // AT1G02500
GO:0022900	P	electron transport chain	7	232	88	37767	2e-06	8e-06	// AT5G66570 // AT3G50820 // AT4G04640 // ATCG00270 // AT3G52730 // AT1G55670 // AT4G09650
GO:0010038	P	response to metal ion	10	232	238	37767	3.4e-06	1.3e-05	// AT1G13930 // AT3G52990 // AT3G52930 // AT5G08680 // AT3G09440 // AT5G44070 // AT1G23190 // AT5G02490 // AT1G70730 // AT3G58610
GO:0009057	P	macromolecule catabolic process	20	232	982	37767	4.1e-06	1.6e-05	// AT1G13440 // AT1G79550 // AT3G52990 // AT3G04120 // AT3G52930 // AT3G12780 // AT3G26650 // AT5G58290 // AT1G50250 // AT4G05050 // AT1G42970 // AT5G58330 // AT5G44070 // AT2G21330 // AT3G26340 // AT4G31300 // AT4G38970 // AT5G28540 // AT1G54040 // AT5G42270
GO:0044238	P	primary metabolic process	86	232	8995	37767	4.7e-06	1.8e-05	// AT1G13440 // AT3G12780 // AT5G60670 // AT2G31610 // AT4G37910 // AT5G08690 // AT1G50250 // AT4G27270 // AT3G03960 // AT3G26340 // AT3G53870 // AT4G05050 // ATCG00120 // AT1G70730 // AT1G09340 // AT4G24280 // AT3G52930 // AT5G35630 // AT4G04640 // AT5G58330 // AT5G35530 // AT5G44070 // AT1G09130 // AT2G21330 // AT4G25130 // AT3G58610 // AT1G75040 // AT5G42270 // AT2G05990 // AT2G35120 // ATCG00…
GO:0016043	P	cellular component organization	22	232	1179	37767	5.3e-06	1.9e-05	// AT3G20000 // AT3G12110 // AT4G13940 // AT5G50920 // AT2G36250 // AT5G66570 // AT3G23990 // AT1G79040 // AT2G06850 // AT1G72370 // AT2G28000 // AT2G20890 // AT1G06950 // AT5G45390 // AT4G14960 // AT3G50820 // AT3G53750 // ATCG00680 // AT1G09340 // AT5G09810 // AT4G37200 // AT3G19820
GO:0033036	P	macromolecule localization	13	232	462	37767	8.4e-06	3e-05	// AT3G20000 // AT2G21660 // AT4G24190 // AT5G05010 // AT1G72750 // AT1G06950 // AT3G53110 // AT5G44070 // AT5G50920 // AT2G28900 // AT2G21390 // AT2G42210 // AT2G20890
GO:0009658	P	chloroplast organization	6	232	73	37767	9.3e-06	3.3e-05	// AT1G06950 // AT1G09340 // AT5G50920 // AT2G36250 // AT2G28000 // AT5G45390
GO:0009657	P	plastid organization	7	232	119	37767	1.3e-05	4.5e-05	// AT1G06950 // AT1G09340 // AT5G50920 // AT2G36250 // AT2G28000 // AT5G45390 // AT2G20890
GO:0006996	P	organelle organization	15	232	640	37767	1.4e-05	4.8e-05	// AT3G20000 // AT3G53750 // AT3G12110 // AT4G13940 // AT3G23990 // AT1G06950 // AT1G09340 // AT5G50920 // AT1G72370 // AT5G09810 // AT2G28000 // AT5G45390 // AT2G36250 // AT4G14960 // AT2G20890
GO:0009150	P	purine ribonucleotide metabolic process	6	232	80	37767	1.5e-05	5e-05	// AT5G08690 // ATCG00480 // AT4G04640 // ATCG00120 // ATCG00130 // AT1G31220
GO:0051641	P	cellular localization	14	232	569	37767	1.6e-05	5.3e-05	// AT5G19760 // AT3G20000 // AT2G21660 // AT5G46800 // AT4G24190 // AT5G05010 // AT1G06950 // AT3G53110 // AT5G44070 // AT5G50920 // AT2G28900 // AT2G21390 // ATCG00130 // AT2G20890
GO:0043623	P	cellular protein complex assembly	7	232	124	37767	1.7e-05	5.4e-05	// AT5G66570 // AT3G50820 // ATCG00680 // AT3G23990 // AT1G79040 // AT4G37200 // AT2G20890
GO:0070271	P	protein complex biogenesis	7	232	134	37767	2.7e-05	8.4e-05	// AT5G66570 // AT3G50820 // ATCG00680 // AT3G23990 // AT1G79040 // AT4G37200 // AT2G20890
GO:0006461	P	protein complex assembly	7	232	134	37767	2.7e-05	8.4e-05	// AT5G66570 // AT3G50820 // ATCG00680 // AT3G23990 // AT1G79040 // AT4G37200 // AT2G20890
GO:0006164	P	purine nucleotide biosynthetic process	6	232	90	37767	2.8e-05	8.6e-05	// AT5G08690 // ATCG00480 // AT4G04640 // ATCG00120 // ATCG00130 // AT1G31220
GO:0051649	P	establishment of localization in cell	13	232	525	37767	3.1e-05	9.2e-05	// AT5G19760 // AT3G20000 // AT2G21660 // AT5G46800 // AT5G05010 // AT1G06950 // AT3G53110 // AT4G24190 // AT5G50920 // AT2G28900 // AT2G21390 // ATCG00130 // AT2G20890
GO:0006163	P	purine nucleotide metabolic process	6	232	92	37767	3.2e-05	9.4e-05	// AT5G08690 // ATCG00480 // AT4G04640 // ATCG00120 // ATCG00130 // AT1G31220
GO:0005975	P	carbohydrate metabolic process	17	232	866	37767	3.5e-05	0.0001	// AT1G13440 // AT1G79550 // AT3G52990 // AT3G52930 // AT3G12780 // AT3G26650 // AT1G54040 // AT1G42970 // AT5G58330 // AT3G54050 // AT5G44070 // AT2G21330 // AT1G23190 // AT4G38970 // AT1G70730 // AT3G04120 // AT2G21170
GO:0046483	P	heterocycle metabolic process	12	232	460	37767	3.8e-05	0.00011	// AT5G54770 // AT5G08690 // ATCG00480 // AT4G04640 // AT4G27440 // AT5G44070 // AT5G50920 // AT5G54190 // ATCG00120 // ATCG00130 // AT3G02780 // AT1G31220
GO:0046907	P	intracellular transport	12	232	463	37767	4.1e-05	0.00011	// AT5G19760 // AT3G20000 // AT2G21660 // AT5G46800 // AT5G05010 // AT1G06950 // AT3G53110 // AT5G50920 // AT2G28900 // AT2G21390 // ATCG00130 // AT2G20890
GO:0009259	P	ribonucleotide metabolic process	6	232	96	37767	4e-05	0.00011	// AT5G08690 // ATCG00480 // AT4G04640 // ATCG00120 // ATCG00130 // AT1G31220
GO:0034622	P	cellular macromolecular complex assembly	8	232	200	37767	4.6e-05	0.00012	// AT5G66570 // AT3G50820 // ATCG00680 // AT3G23990 // AT1G79040 // AT1G72370 // AT4G37200 // AT2G20890
GO:0009145	P	purine nucleoside triphosphate biosynthetic process	5	232	62	37767	5.8e-05	0.00015	// AT5G08690 // ATCG00480 // AT4G04640 // ATCG00130 // ATCG00120
GO:0009142	P	nucleoside triphosphate biosynthetic process	5	232	63	37767	6.2e-05	0.00016	// AT5G08690 // ATCG00480 // AT4G04640 // ATCG00130 // ATCG00120
GO:0009144	P	purine nucleoside triphosphate metabolic process	5	232	63	37767	6.2e-05	0.00016	// AT5G08690 // ATCG00480 // AT4G04640 // ATCG00130 // ATCG00120
GO:0065003	P	macromolecular complex assembly	8	232	210	37767	6.3e-05	0.00016	// AT5G66570 // AT3G50820 // ATCG00680 // AT3G23990 // AT1G79040 // AT1G72370 // AT4G37200 // AT2G20890
GO:0051179	P	localization	27	232	1922	37767	6.6e-05	0.00017	// AT3G20000 // AT1G72750 // ATCG00480 // AT4G04640 // AT3G61430 // AT3G53110 // AT5G44070 // AT5G50920 // AT5G46800 // AT4G35100 // AT5G08690 // AT5G58070 // AT2G21390 // AT2G28900 // AT2G20890 // AT5G19760 // AT1G06950 // AT4G24190 // AT2G42210 // AT3G08580 // AT5G67500 // AT3G26520 // AT5G05010 // AT2G21660 // ATCG00130 // AT2G43950 // AT5G14040
GO:0009141	P	nucleoside triphosphate metabolic process	5	232	65	37767	7.1e-05	0.00018	// AT5G08690 // ATCG00480 // AT4G04640 // ATCG00130 // ATCG00120
GO:0006810	P	transport	26	232	1846	37767	8.7e-05	0.00021	// AT3G20000 // AT1G72750 // ATCG00480 // AT4G04640 // AT3G61430 // AT3G53110 // AT5G50920 // AT5G46800 // AT4G35100 // AT5G08690 // AT5G58070 // AT2G21390 // AT2G28900 // AT2G20890 // AT5G19760 // AT1G06950 // AT4G24190 // AT2G42210 // AT3G08580 // AT5G67500 // AT3G26520 // AT5G05010 // AT2G21660 // ATCG00130 // AT2G43950 // AT5G14040
GO:0051234	P	establishment of localization	26	232	1851	37767	9e-05	0.00022	// AT3G20000 // AT1G72750 // ATCG00480 // AT4G04640 // AT3G61430 // AT3G53110 // AT5G50920 // AT5G46800 // AT4G35100 // AT5G08690 // AT5G58070 // AT2G21390 // AT2G28900 // AT2G20890 // AT5G19760 // AT1G06950 // AT4G24190 // AT2G42210 // AT3G08580 // AT5G67500 // AT3G26520 // AT5G05010 // AT2G21660 // ATCG00130 // AT2G43950 // AT5G14040
GO:0006119	P	oxidative phosphorylation	5	232	69	37767	9.3e-05	0.00022	// AT5G08690 // ATCG00480 // AT4G04640 // ATCG00130 // AT3G52730
GO:0034621	P	cellular macromolecular complex subunit organization	8	232	224	37767	9.8e-05	0.00023	// AT5G66570 // AT3G50820 // ATCG00680 // AT3G23990 // AT1G79040 // AT1G72370 // AT4G37200 // AT2G20890
GO:0043933	P	macromolecular complex subunit organization	8	232	235	37767	0.00013	0.00031	// AT5G66570 // AT3G50820 // ATCG00680 // AT3G23990 // AT1G79040 // AT1G72370 // AT4G37200 // AT2G20890
GO:0009165	P	nucleotide biosynthetic process	6	232	122	37767	0.00014	0.00032	// AT5G08690 // ATCG00480 // AT4G04640 // ATCG00120 // ATCG00130 // AT1G31220
GO:0009152	P	purine ribonucleotide biosynthetic process	5	232	77	37767	0.00015	0.00034	// AT5G08690 // ATCG00480 // AT4G04640 // AT1G31220 // ATCG00130
GO:0045184	P	establishment of protein localization	10	232	381	37767	0.00016	0.00036	// AT3G20000 // AT5G05010 // AT1G72750 // AT1G06950 // AT4G24190 // AT5G50920 // AT2G28900 // AT2G21390 // AT2G42210 // AT2G20890
GO:0015031	P	protein transport	10	232	381	37767	0.00016	0.00036	// AT3G20000 // AT5G05010 // AT1G72750 // AT1G06950 // AT4G24190 // AT5G50920 // AT2G28900 // AT2G21390 // AT2G42210 // AT2G20890
GO:0000302	P	response to reactive oxygen species	5	232	85	37767	0.00023	0.00051	// AT3G12580 // AT4G35090 // AT3G10920 // AT3G04120 // AT1G20620
GO:0017038	P	protein import	5	232	86	37767	0.00025	0.00053	// AT1G06950 // AT2G28900 // AT5G50920 // AT3G20000 // AT2G20890
GO:0008104	P	protein localization	10	232	408	37767	0.00027	0.00058	// AT3G20000 // AT5G05010 // AT1G72750 // AT1G06950 // AT4G24190 // AT5G50920 // AT2G28900 // AT2G21390 // AT2G42210 // AT2G20890
GO:0006970	P	response to osmotic stress	10	232	408	37767	0.00027	0.00058	// AT1G13930 // AT1G73260 // AT3G52930 // AT5G47030 // AT5G35530 // AT4G24190 // AT1G72370 // AT2G31610 // AT3G53870 // AT2G21660
GO:0019748	P	secondary metabolic process	11	232	489	37767	0.00028	0.00058	// AT2G30860 // AT3G52930 // AT1G75040 // AT1G54040 // AT5G44070 // AT2G21330 // AT4G38970 // AT1G55670 // AT4G02520 // AT1G02920 // AT2G47730
GO:0009260	P	ribonucleotide biosynthetic process	5	232	89	37767	0.00029	0.00059	// AT5G08690 // ATCG00480 // AT4G04640 // AT1G31220 // ATCG00130
GO:0022607	P	cellular component assembly	8	232	265	37767	0.0003	0.0006	// AT5G66570 // AT3G50820 // ATCG00680 // AT3G23990 // AT1G79040 // AT1G72370 // AT4G37200 // AT2G20890
GO:0043436	P	oxoacid metabolic process	15	232	859	37767	0.00034	0.00069	// AT1G13440 // AT5G14590 // AT2G35120 // AT5G35360 // AT5G35630 // AT1G24360 // AT5G58330 // AT3G45140 // AT5G16390 // AT2G05990 // AT3G61440 // AT4G37930 // AT3G04120 // AT3G58610 // AT1G02500
GO:0019752	P	carboxylic acid metabolic process	15	232	859	37767	0.00034	0.00069	// AT1G13440 // AT5G14590 // AT2G35120 // AT5G35360 // AT5G35630 // AT1G24360 // AT5G58330 // AT3G45140 // AT5G16390 // AT2G05990 // AT3G61440 // AT4G37930 // AT3G04120 // AT3G58610 // AT1G02500
GO:0006082	P	organic acid metabolic process	15	232	860	37767	0.00035	0.00069	// AT1G13440 // AT5G14590 // AT2G35120 // AT5G35360 // AT5G35630 // AT1G24360 // AT5G58330 // AT3G45140 // AT5G16390 // AT2G05990 // AT3G61440 // AT4G37930 // AT3G04120 // AT3G58610 // AT1G02500
GO:0009639	P	response to red or far red light	7	232	210	37767	0.0004	0.00078	// AT4G10340 // AT5G38410 // AT3G54890 // AT2G40100 // AT5G01530 // AT3G08940 // AT2G05100
GO:0044267	P	cellular protein metabolic process	38	232	3487	37767	0.00041	0.00079	// AT4G37910 // AT5G60670 // AT5G57860 // AT2G28000 // AT5G28540 // AT5G35530 // AT5G49910 // AT2G31610 // AT5G02490 // AT3G08740 // AT4G25130 // AT5G66570 // ATCG00780 // AT1G50250 // AT1G72370 // AT3G03960 // AT1G55490 // AT4G31300 // AT3G53870 // AT3G26340 // AT3G52580 // AT5G02500 // AT5G58290 // AT4G05050 // AT2G16600 // AT3G09440 // AT4G24190 // AT5G42020 // AT5G60390 // AT2G32060 // AT1G33…
GO:0019538	P	protein metabolic process	42	232	4009	37767	0.00044	0.00084	// AT4G37910 // AT5G60670 // AT5G57860 // AT3G09440 // AT5G28540 // AT5G35530 // AT3G02090 // AT5G49910 // AT2G31610 // AT5G02490 // AT4G25130 // AT5G66570 // ATCG00780 // AT1G50250 // AT1G72370 // AT3G03960 // AT3G26340 // AT4G31300 // AT3G53870 // AT2G28000 // ATCG00670 // AT3G52580 // AT5G02500 // AT5G58290 // AT4G05050 // AT2G16600 // AT3G08740 // AT4G24190 // AT3G18490 // AT5G42020 // AT5G60…
GO:0042180	P	cellular ketone metabolic process	15	232	882	37767	0.00045	0.00085	// AT1G13440 // AT5G14590 // AT2G35120 // AT5G35360 // AT5G35630 // AT1G24360 // AT5G58330 // AT3G45140 // AT5G16390 // AT2G05990 // AT3G61440 // AT4G37930 // AT3G04120 // AT3G58610 // AT1G02500
GO:0009651	P	response to salt stress	9	232	366	37767	0.00054	0.001	// AT1G13930 // AT1G73260 // AT3G52930 // AT5G47030 // AT5G35530 // AT4G24190 // AT1G72370 // AT2G31610 // AT3G53870
GO:0009607	P	response to biotic stimulus	12	232	638	37767	0.00072	0.0013	// AT3G12580 // AT1G75040 // AT5G02500 // AT1G54040 // AT5G28540 // AT3G45140 // AT5G44070 // AT1G55490 // AT5G02490 // AT3G11630 // AT5G09590 // AT5G67500
GO:0046148	P	pigment biosynthetic process	5	232	112	37767	0.00078	0.0014	// AT1G75040 // AT3G02780 // AT5G50920 // AT5G54190 // AT4G27440
GO:0051186	P	cofactor metabolic process	8	232	308	37767	0.00077	0.0014	// AT3G52930 // AT4G27440 // AT5G50920 // AT5G54190 // AT2G21330 // AT4G38970 // AT1G55670 // AT3G02780
GO:0007017	P	microtubule-based process	5	232	114	37767	0.00084	0.0015	// AT2G29550 // AT5G23860 // AT4G14960 // AT5G12250 // AT1G50010
GO:0018130	P	heterocycle biosynthetic process	5	232	123	37767	0.0012	0.0021	// AT3G02780 // AT5G50920 // AT5G54190 // AT5G54770 // AT4G27440
GO:0051707	P	response to other organism	11	232	599	37767	0.0014	0.0025	// AT3G12580 // AT1G75040 // AT5G02500 // AT1G54040 // AT3G45140 // AT5G44070 // AT1G55490 // AT5G02490 // AT3G11630 // AT5G09590 // AT5G67500
GO:0070727	P	cellular macromolecule localization	8	232	341	37767	0.0015	0.0025	// AT3G20000 // AT5G05010 // AT1G06950 // AT5G44070 // AT5G50920 // AT2G28900 // AT2G21390 // AT2G20890
GO:0042440	P	pigment metabolic process	5	232	134	37767	0.0017	0.0029	// AT1G75040 // AT3G02780 // AT5G50920 // AT5G54190 // AT4G27440
GO:0006633	P	fatty acid biosynthetic process	5	232	140	37767	0.002	0.0035	// AT3G45140 // AT5G16390 // AT5G35360 // AT2G05990 // AT1G24360
GO:0043170	P	macromolecule metabolic process	62	232	7127	37767	0.0022	0.0037	// AT1G13440 // AT3G52930 // AT3G12780 // AT4G13940 // AT5G60670 // AT5G57860 // AT2G28000 // AT5G58330 // AT5G35530 // AT5G44070 // AT1G09130 // AT2G21330 // AT5G49910 // AT2G31610 // AT5G02490 // AT3G08740 // AT4G25130 // AT4G37910 // AT5G66570 // AT1G50250 // AT4G27270 // AT1G72370 // AT3G03960 // AT3G26340 // AT4G31300 // AT3G53870 // AT1G55670 // AT3G04120 // AT5G42270 // ATCG00670 // AT3G52…
GO:0006605	P	protein targeting	5	232	155	37767	0.0031	0.0052	// AT1G06950 // AT2G28900 // AT5G50920 // AT3G20000 // AT2G20890
GO:0044085	P	cellular component biogenesis	10	232	571	37767	0.0032	0.0054	// AT5G66570 // AT3G50820 // ATCG00680 // AT5G60670 // AT3G23990 // AT1G79040 // AT1G09340 // AT1G72370 // AT4G37200 // AT2G20890
GO:0044271	P	cellular nitrogen compound biosynthetic process	8	232	394	37767	0.0035	0.0057	// AT5G54770 // AT4G27440 // AT5G50920 // AT5G54190 // AT3G61440 // AT3G02780 // AT3G58610 // AT1G02500
GO:0006886	P	intracellular protein transport	7	232	311	37767	0.0036	0.0058	// AT3G20000 // AT5G05010 // AT1G06950 // AT5G50920 // AT2G28900 // AT2G21390 // AT2G20890
GO:0033554	P	cellular response to stress	8	232	399	37767	0.0037	0.006	// AT4G35090 // AT5G54770 // AT3G10920 // AT5G28540 // AT5G44070 // AT1G20620 // AT5G42020 // AT4G37930
GO:0044257	P	cellular protein catabolic process	7	232	315	37767	0.0038	0.0061	// AT5G58290 // AT1G50250 // AT4G05050 // AT5G28540 // AT5G42270 // AT4G31300 // AT3G26340
GO:0044260	P	cellular macromolecule metabolic process	56	232	6447	37767	0.0039	0.0062	// AT1G13440 // AT3G52930 // AT3G12780 // AT4G13940 // AT5G60670 // AT5G57860 // AT2G28000 // AT5G58330 // AT5G35530 // AT5G44070 // AT2G21330 // AT5G49910 // AT2G31610 // AT5G02490 // AT3G08740 // AT4G25130 // AT4G37910 // AT5G66570 // AT1G50250 // AT4G27270 // AT1G72370 // AT3G03960 // AT3G26340 // AT4G31300 // AT3G53870 // AT3G04120 // AT5G42270 // AT3G52580 // AT4G36020 // AT5G02500 // AT5G58…
GO:0034613	P	cellular protein localization	7	232	322	37767	0.0043	0.0067	// AT3G20000 // AT5G05010 // AT1G06950 // AT5G50920 // AT2G28900 // AT2G21390 // AT2G20890
GO:0009617	P	response to bacterium	6	232	247	37767	0.0048	0.0074	// AT3G12580 // AT1G54040 // AT5G44070 // AT5G02490 // AT3G11630 // AT5G67500
GO:0016053	P	organic acid biosynthetic process	8	232	417	37767	0.0048	0.0074	// AT5G16390 // AT5G35360 // AT1G24360 // AT3G45140 // AT2G05990 // AT3G61440 // AT3G58610 // AT1G02500
GO:0046394	P	carboxylic acid biosynthetic process	8	232	417	37767	0.0048	0.0074	// AT5G16390 // AT5G35360 // AT1G24360 // AT3G45140 // AT2G05990 // AT3G61440 // AT3G58610 // AT1G02500
GO:0006979	P	response to oxidative stress	7	232	332	37767	0.005	0.0076	// AT1G13440 // AT3G12580 // AT4G35090 // AT3G10920 // AT1G20620 // ATMG01190 // AT3G04120
GO:0009058	P	biosynthetic process	45	232	5118	37767	0.0083	0.013	// AT1G13440 // AT5G35360 // AT4G13940 // AT5G60670 // ATCG00480 // AT4G04640 // AT5G35530 // AT5G44070 // AT5G50920 // AT2G31610 // AT3G58610 // AT1G02500 // AT1G75040 // AT5G08690 // AT4G27270 // AT1G72370 // AT2G13360 // AT3G53870 // ATCG00120 // AT3G02780 // AT1G31220 // AT3G04120 // AT2G05990 // AT5G54770 // AT3G52580 // AT1G24360 // AT3G08740 // AT1G42970 // AT3G45140 // AT1G33140 // AT5G04…
GO:0051704	P	multi-organism process	11	232	776	37767	0.0095	0.014	// AT3G12580 // AT1G75040 // AT5G02500 // AT1G54040 // AT3G45140 // AT5G44070 // AT1G55490 // AT5G02490 // AT3G11630 // AT5G09590 // AT5G67500
GO:0006790	P	sulfur metabolic process	5	232	220	37767	0.013	0.019	// AT5G44070 // AT1G02500 // AT5G54770 // AT1G54040 // AT3G61440
GO:0006631	P	fatty acid metabolic process	5	232	225	37767	0.014	0.02	// AT3G45140 // AT5G16390 // AT5G35360 // AT2G05990 // AT1G24360
GO:0032787	P	monocarboxylic acid metabolic process	7	232	408	37767	0.014	0.021	// AT1G13440 // AT5G16390 // AT5G35360 // AT3G45140 // AT1G24360 // AT3G04120 // AT2G05990
GO:0009743	P	response to carbohydrate stimulus	5	232	240	37767	0.018	0.025	// AT1G42970 // AT2G28900 // AT3G04120 // AT2G20890 // AT3G26650
GO:0006811	P	ion transport	7	232	427	37767	0.018	0.026	// AT3G20000 // AT5G08690 // ATCG00480 // AT4G04640 // ATCG00130 // AT2G43950 // AT5G67500
GO:0009605	P	response to external stimulus	7	232	429	37767	0.018	0.026	// AT5G14780 // AT4G35090 // AT3G45140 // AT2G06850 // AT2G28900 // AT1G20620 // AT5G09810
GO:0010033	P	response to organic substance	15	232	1342	37767	0.02	0.028	// AT3G45140 // AT4G38970 // AT3G26650 // AT5G54500 // ATCG00490 // AT1G54040 // AT1G42970 // AT5G28540 // AT3G53110 // AT2G06850 // AT2G28900 // AT5G10450 // AT5G09810 // AT3G04120 // AT2G20890
GO:0008610	P	lipid biosynthetic process	7	232	439	37767	0.02	0.028	// AT5G16390 // AT5G35360 // AT3G45140 // AT1G24360 // AT3G19820 // AT3G02780 // AT2G05990
GO:0006952	P	defense response	10	232	766	37767	0.022	0.03	// AT2G30860 // AT4G37930 // AT1G75040 // AT1G54040 // AT4G39260 // AT5G44070 // AT2G47730 // AT1G55490 // AT2G21660 // AT3G11630
GO:0044249	P	cellular biosynthetic process	41	232	4925	37767	0.027	0.037	// AT1G13440 // AT5G35360 // AT4G13940 // AT5G60670 // ATCG00480 // AT4G04640 // AT5G35530 // AT5G44070 // AT5G50920 // AT2G31610 // AT3G58610 // AT1G02500 // AT1G75040 // AT5G08690 // AT4G27270 // AT1G72370 // AT2G13360 // AT1G24360 // ATCG00120 // AT3G02780 // AT1G31220 // AT3G04120 // AT2G05990 // AT5G54770 // AT3G52580 // AT3G53870 // AT3G08740 // AT3G45140 // AT1G33140 // AT5G04140 // AT3G61…
GO:0016051	P	carbohydrate biosynthetic process	5	232	277	37767	0.03	0.041	// AT1G13440 // AT1G42970 // AT3G04120 // AT2G21170 // AT3G26650
GO:0051716	P	cellular response to stimulus	10	232	840	37767	0.037	0.05	// AT1G20620 // AT4G35090 // AT5G54770 // AT3G10920 // AT5G28540 // AT5G44070 // AT5G10450 // AT5G42020 // AT4G37930 // AT2G20890
GO:0006511	P	ubiquitin-dependent protein catabolic process	5	232	303	37767	0.041	0.055	// AT5G28540 // AT5G58290 // AT3G26340 // AT4G31300 // AT4G05050
GO:0043632	P	modification-dependent macromolecule catabolic process	5	232	303	37767	0.041	0.055	// AT5G28540 // AT5G58290 // AT3G26340 // AT4G31300 // AT4G05050
GO:0019941	P	modification-dependent protein catabolic process	5	232	303	37767	0.041	0.055	// AT5G28540 // AT5G58290 // AT3G26340 // AT4G31300 // AT4G05050
GO:0051603	P	proteolysis involved in cellular protein catabolic process	5	232	309	37767	0.044	0.058	// AT5G28540 // AT5G58290 // AT3G26340 // AT4G31300 // AT4G05050
GO:0006520	P	cellular amino acid metabolic process	6	232	430	37767	0.052	0.068	// AT2G35120 // AT5G35630 // AT3G61440 // AT4G37930 // AT3G58610 // AT1G02500
GO:0044106	P	cellular amine metabolic process	6	232	438	37767	0.056	0.073	// AT2G35120 // AT5G35630 // AT3G61440 // AT4G37930 // AT3G58610 // AT1G02500
GO:0070887	P	cellular response to chemical stimulus	6	232	452	37767	0.063	0.081	// AT1G20620 // AT4G35090 // AT3G10920 // AT5G28540 // AT5G10450 // AT2G20890
GO:0006508	P	proteolysis	9	232	810	37767	0.065	0.083	// AT1G09130 // ATCG00670 // AT5G58290 // AT4G05050 // AT5G28540 // AT3G02090 // AT3G18490 // AT3G26340 // AT4G31300
GO:0045087	P	innate immune response	5	232	347	37767	0.066	0.083	// AT1G75040 // AT4G37930 // AT1G55490 // AT2G21660 // AT4G39260
GO:0006812	P	cation transport	5	232	357	37767	0.072	0.091	// AT5G08690 // ATCG00480 // AT4G04640 // AT2G43950 // ATCG00130
GO:0006955	P	immune response	5	232	367	37767	0.079	0.099	// AT1G75040 // AT4G37930 // AT1G55490 // AT2G21660 // AT4G39260
GO:0002376	P	immune system process	5	232	368	37767	0.08	0.099	// AT1G75040 // AT4G37930 // AT1G55490 // AT2G21660 // AT4G39260
GO:0009308	P	amine metabolic process	6	232	521	37767	0.11	0.13	// AT2G35120 // AT5G35630 // AT3G61440 // AT4G37930 // AT3G58610 // AT1G02500
GO:0009719	P	response to endogenous stimulus	10	232	1068	37767	0.13	0.15	// AT3G45140 // AT4G38970 // AT5G54500 // ATCG00490 // AT1G54040 // AT3G53110 // AT2G06850 // AT2G28900 // AT5G10450 // AT5G09810
GO:0006519	P	cellular amino acid and derivative metabolic process	7	232	682	37767	0.13	0.16	// AT2G35120 // AT5G35630 // AT1G75040 // AT3G61440 // AT4G37930 // AT3G58610 // AT1G02500
GO:0006629	P	lipid metabolic process	8	232	841	37767	0.15	0.18	// AT5G16390 // AT5G35360 // AT5G16010 // AT3G45140 // AT1G24360 // AT3G19820 // AT3G02780 // AT2G05990
GO:0006412	P	translation	12	232	1445	37767	0.18	0.22	// AT2G32060 // AT1G33140 // AT3G52580 // AT5G60670 // AT3G08740 // AT5G35530 // ATCG00780 // AT1G72370 // AT2G31610 // AT3G53870 // AT5G60390 // AT3G11510
GO:0044255	P	cellular lipid metabolic process	6	232	618	37767	0.18	0.22	// AT5G16390 // AT5G35360 // AT3G45140 // AT1G24360 // AT3G02780 // AT2G05990
GO:0006807	P	nitrogen compound metabolic process	28	232	3826	37767	0.19	0.23	// AT3G52930 // AT5G35630 // AT5G19550 // ATCG00480 // AT4G04640 // AT5G44070 // AT5G50920 // AT2G21330 // AT4G13940 // AT1G02500 // AT5G08690 // AT4G27270 // AT3G58610 // AT1G55670 // AT3G02780 // AT1G31220 // ATCG00120 // AT5G54770 // AT2G35120 // AT4G36020 // AT4G38970 // AT3G61440 // AT4G27440 // AT1G09340 // AT5G54190 // AT2G21660 // ATCG00130 // AT4G37930
GO:0065008	P	regulation of biological quality	6	232	665	37767	0.23	0.27	// AT3G26520 // AT4G35090 // AT2G06850 // AT5G09810 // AT1G55670 // AT3G19820
GO:0030163	P	protein catabolic process	7	232	823	37767	0.25	0.29	// AT5G58290 // AT1G50250 // AT4G05050 // AT5G28540 // AT5G42270 // AT4G31300 // AT3G26340
GO:0009791	P	post-embryonic development	6	232	705	37767	0.27	0.31	// AT4G13940 // AT3G10920 // AT5G09810 // AT2G21660 // AT3G02780 // AT3G04120
GO:0009725	P	response to hormone stimulus	7	232	982	37767	0.4	0.46	// AT4G38970 // AT5G54500 // ATCG00490 // AT3G53110 // AT2G06850 // AT5G09810 // AT5G10450
GO:0032502	P	developmental process	15	232	2304	37767	0.45	0.51	// AT1G33140 // AT5G35630 // AT4G34200 // AT4G24190 // AT3G10920 // AT1G54040 // AT4G13940 // AT2G06850 // AT5G09810 // AT2G28000 // AT2G21660 // AT5G45390 // AT3G19820 // AT3G02780 // AT3G04120
GO:0048856	P	anatomical structure development	11	232	1726	37767	0.49	0.56	// AT4G13940 // AT3G10920 // AT1G54040 // AT4G24190 // AT2G06850 // AT5G09810 // AT2G21660 // AT5G45390 // AT3G19820 // AT3G02780 // AT3G04120
GO:0007275	P	multicellular organismal development	12	232	2020	37767	0.59	0.66	// AT1G33140 // AT4G24190 // AT4G34200 // AT3G10920 // AT1G54040 // AT4G13940 // AT5G09810 // AT2G28000 // AT2G21660 // AT5G45390 // AT3G02780 // AT3G04120
GO:0006796	P	phosphate metabolic process	7	232	1178	37767	0.59	0.66	// AT5G66570 // AT3G50820 // AT5G08690 // ATCG00480 // AT4G04640 // AT3G52730 // ATCG00130
GO:0006793	P	phosphorus metabolic process	7	232	1179	37767	0.59	0.66	// AT5G66570 // AT3G50820 // AT5G08690 // ATCG00480 // AT4G04640 // AT3G52730 // ATCG00130
GO:0032501	P	multicellular organismal process	12	232	2094	37767	0.64	0.71	// AT1G33140 // AT4G24190 // AT4G34200 // AT3G10920 // AT1G54040 // AT4G13940 // AT5G09810 // AT2G28000 // AT2G21660 // AT5G45390 // AT3G02780 // AT3G04120
GO:0003006	P	reproductive developmental process	5	232	978	37767	0.72	0.79	// AT4G13940 // AT3G02780 // AT3G10920 // AT3G04120 // AT2G21660
GO:0048608	P	reproductive structure development	5	232	978	37767	0.72	0.79	// AT4G13940 // AT3G02780 // AT3G10920 // AT3G04120 // AT2G21660
GO:0016310	P	phosphorylation	5	232	1079	37767	0.79	0.87	// AT5G08690 // ATCG00480 // AT4G04640 // ATCG00130 // AT3G52730
GO:0006139	P	nucleobase, nucleoside, nucleotide and nucleic acid metabolic process	16	232	3198	37767	0.84	0.91	// AT3G52930 // AT4G13940 // AT5G08690 // ATCG00480 // AT4G04640 // AT1G09340 // AT4G27270 // AT2G21330 // AT4G38970 // ATCG00120 // AT1G55670 // AT2G21660 // AT1G31220 // AT4G36020 // ATCG00130 // AT1G02500
GO:0022414	P	reproductive process	5	232	1161	37767	0.84	0.91	// AT4G13940 // AT3G02780 // AT3G10920 // AT3G04120 // AT2G21660
GO:0000003	P	reproduction	5	232	1186	37767	0.86	0.92	// AT4G13940 // AT3G02780 // AT3G10920 // AT3G04120 // AT2G21660
GO:0080090	P	regulation of primary metabolic process	5	232	1952	37767	0.99	1	// AT1G75040 // AT4G27270 // AT5G66570 // AT3G50820 // AT4G13940
GO:0019222	P	regulation of metabolic process	7	232	2210	37767	0.98	1	// AT5G66570 // AT3G50820 // AT1G75040 // AT4G27270 // AT5G50920 // AT1G55670 // AT4G13940
GO:0060255	P	regulation of macromolecule metabolic process	5	232	2060	37767	1	1	// AT4G13940 // AT4G27270 // AT5G66570 // AT3G50820 // AT1G55670
GO:0034645	P	cellular macromolecule biosynthetic process	14	232	3661	37767	0.98	1	// AT2G32060 // AT1G33140 // ATCG00780 // AT4G13940 // AT5G60670 // AT3G08740 // AT5G35530 // AT4G27270 // AT1G72370 // AT3G52580 // AT2G31610 // AT3G53870 // AT5G60390 // AT3G11510
GO:0050789	P	regulation of biological process	15	232	3697	37767	0.97	1	// AT5G66570 // AT3G50820 // AT4G24190 // AT1G75040 // AT4G35090 // AT2G16600 // AT4G27270 // AT5G50920 // AT2G20890 // AT5G10450 // AT5G45390 // AT1G55670 // AT2G21660 // AT4G35250 // AT4G13940
GO:0065007	P	biological regulation	19	232	4188	37767	0.94	1	// AT2G21660 // AT5G66570 // AT3G50820 // AT4G24190 // AT1G75040 // AT3G26520 // AT4G35090 // AT2G06850 // AT2G16600 // AT4G27270 // AT5G50920 // AT5G09810 // AT2G20890 // AT5G10450 // AT5G45390 // AT1G55670 // AT3G19820 // AT4G35250 // AT4G13940
GO:0050794	P	regulation of cellular process	12	232	3375	37767	0.99	1	// AT5G66570 // AT3G50820 // AT1G75040 // AT4G35090 // AT2G16600 // AT4G27270 // AT5G50920 // AT2G20890 // AT5G10450 // AT1G55670 // AT2G21660 // AT4G13940
GO:0043412	P	macromolecule modification	5	232	1636	37767	0.97	1	// AT5G66570 // AT5G57860 // AT4G25130 // AT4G05050 // AT3G50820
GO:0031323	P	regulation of cellular metabolic process	7	232	2036	37767	0.97	1	// AT5G66570 // AT3G50820 // AT1G75040 // AT4G27270 // AT5G50920 // AT1G55670 // AT4G13940
GO:0010467	P	gene expression	16	232	3962	37767	0.98	1	// AT2G32060 // AT5G35530 // AT1G33140 // ATCG00780 // AT4G13940 // AT5G60670 // AT3G08740 // AT1G09340 // AT4G27270 // AT1G72370 // AT3G52580 // AT2G31610 // AT3G53870 // AT1G55670 // AT5G60390 // AT3G11510
GO:0006464	P	protein modification process	5	232	1474	37767	0.95	1	// AT5G66570 // AT5G57860 // AT4G25130 // AT4G05050 // AT3G50820
GO:0009059	P	macromolecule biosynthetic process	14	232	3685	37767	0.98	1	// AT2G32060 // AT1G33140 // ATCG00780 // AT4G13940 // AT5G60670 // AT3G08740 // AT5G35530 // AT4G27270 // AT1G72370 // AT3G52580 // AT2G31610 // AT3G53870 // AT5G60390 // AT3G11510
GO:0016168	F	chlorophyll binding	14	232	38	37767	9.7e-20	5.7e-18	// AT1G29930 // AT4G10340 // AT3G54890 // AT1G15820 // ATCG00020 // AT1G61520 // AT2G05100 // ATCG00680 // AT2G40100 // AT5G01530 // AT3G47470 // AT3G08940 // ATCG00280 // AT2G34430
GO:0046906	F	tetrapyrrole binding	14	232	136	37767	5.8e-13	1.7e-11	// AT1G29930 // AT4G10340 // AT3G54890 // AT1G15820 // ATCG00020 // AT1G61520 // AT2G05100 // ATCG00680 // AT2G40100 // AT5G01530 // AT3G47470 // AT3G08940 // ATCG00280 // AT2G34430
GO:0005198	F	structural molecule activity	24	232	659	37767	7.3e-12	1.1e-10	// AT3G12110 // AT5G60670 // AT5G44340 // AT3G52750 // AT5G62700 // AT5G35530 // AT2G36250 // AT2G31610 // AT5G23860 // AT5G12250 // AT1G72370 // AT2G21390 // AT3G53870 // AT3G52580 // AT4G14960 // AT2G32060 // AT1G33140 // AT3G53750 // AT2G29550 // AT1G50010 // ATCG00780 // AT5G09810 // AT5G54270 // AT3G11510
GO:0005200	F	structural constituent of cytoskeleton	9	232	35	37767	5.9e-12	1.1e-10	// AT3G53750 // AT3G12110 // AT2G29550 // AT5G44340 // AT5G12250 // AT5G23860 // AT5G09810 // AT1G50010 // AT4G14960
GO:0016491	F	oxidoreductase activity	35	232	1463	37767	1.1e-11	1.2e-10	// AT1G13440 // AT5G20630 // AT5G54500 // AT4G35090 // AT5G58330 // AT3G52730 // AT4G25130 // AT3G14415 // AT3G58610 // ATMG00070 // AT2G30860 // AT1G23740 // AT2G37790 // AT4G27270 // AT1G71500 // AT1G20620 // AT1G24360 // AT3G11630 // AT3G04120 // AT2G05990 // AT2G35120 // AT3G10920 // AT1G42970 // AT3G45140 // AT5G04140 // AT5G66570 // AT5G14590 // AT3G50820 // AT1G24180 // AT5G16010 // AT3G26…
GO:0008187	F	poly-pyrimidine tract binding	5	232	28	37767	1.7e-06	1.4e-05	// AT1G06680 // AT5G08690 // AT4G37930 // AT5G66570 // AT3G50820
GO:0008266	F	poly(U) RNA binding	5	232	28	37767	1.7e-06	1.4e-05	// AT1G06680 // AT5G08690 // AT4G37930 // AT5G66570 // AT3G50820
GO:0003727	F	single-stranded RNA binding	5	232	37	37767	5.7e-06	4.2e-05	// AT1G06680 // AT5G08690 // AT4G37930 // AT5G66570 // AT3G50820
GO:0022857	F	transmembrane transporter activity	21	232	1128	37767	9e-06	5.9e-05	// AT1G72750 // AT5G19760 // AT3G20000 // AT4G35100 // AT5G08690 // AT5G08680 // AT3G52730 // AT5G47030 // AT3G61430 // ATCG00130 // AT4G25450 // AT2G28900 // AT5G67500 // AT3G26520 // AT2G42210 // ATCG00120 // AT3G47780 // AT2G41700 // AT2G43950 // ATCG00480 // AT3G08580
GO:0003824	F	catalytic activity	89	232	9638	37767	1.2e-05	7.2e-05	// AT1G13440 // AT3G12780 // AT4G19410 // AT5G50920 // AT5G19220 // AT3G14415 // AT3G23810 // AT1G23740 // AT1G35420 // AT1G50250 // AT2G06850 // AT4G27270 // AT2G47730 // AT3G26340 // AT1G20620 // AT1G71500 // AT1G70730 // AT5G14590 // AT1G24180 // AT3G52930 // AT5G35630 // AT4G35090 // AT5G58330 // AT5G44070 // AT1G09130 // AT4G25130 // AT3G58610 // AT5G14740 // AT5G42270 // AT2G05990 // AT2G35…
GO:0016903	F	oxidoreductase activity, acting on the aldehyde or oxo group of donors	6	232	84	37767	2e-05	9.7e-05	// AT1G13440 // AT5G20630 // AT3G26650 // AT1G24180 // AT1G42970 // AT3G04120
GO:0005215	F	transporter activity	24	232	1477	37767	1.8e-05	9.7e-05	// AT3G20000 // AT1G72750 // ATCG00480 // AT3G61430 // AT3G52730 // AT2G28900 // AT4G35100 // AT5G08690 // AT5G58070 // AT2G21390 // ATCG00120 // AT5G19760 // AT5G47030 // AT4G25450 // AT2G42210 // AT3G08580 // AT3G47780 // AT5G67500 // AT3G26520 // AT5G08680 // AT5G60790 // ATCG00130 // AT2G41700 // AT2G43950
GO:0015078	F	hydrogen ion transmembrane transporter activity	7	232	139	37767	3.4e-05	0.00015	// AT5G08690 // AT5G08680 // AT5G47030 // AT3G52730 // ATCG00120 // ATCG00130 // ATCG00480
GO:0022891	F	substrate-specific transmembrane transporter activity	17	232	908	37767	6.1e-05	0.00026	// AT3G20000 // AT4G35100 // AT5G08690 // AT5G08680 // AT3G52730 // AT5G47030 // AT3G61430 // ATCG00130 // AT2G28900 // AT3G26520 // AT2G42210 // ATCG00120 // AT1G72750 // AT2G41700 // AT2G43950 // ATCG00480 // AT5G67500
GO:0015077	F	monovalent inorganic cation transmembrane transporter activity	7	232	156	37767	6.9e-05	0.00027	// AT5G08690 // AT5G08680 // AT5G47030 // AT3G52730 // ATCG00120 // ATCG00130 // ATCG00480
GO:0015399	F	primary active transmembrane transporter activity	8	232	244	37767	0.00017	0.0006	// AT3G20000 // AT1G72750 // AT4G25450 // AT2G28900 // AT2G42210 // ATCG00120 // AT2G41700 // AT3G47780
GO:0015405	F	P-P-bond-hydrolysis-driven transmembrane transporter activity	8	232	243	37767	0.00017	0.0006	// AT3G20000 // AT1G72750 // AT4G25450 // AT2G28900 // AT2G42210 // ATCG00120 // AT2G41700 // AT3G47780
GO:0022892	F	substrate-specific transporter activity	17	232	1059	37767	0.00036	0.0012	// AT3G20000 // AT4G35100 // AT5G08690 // AT5G08680 // AT3G52730 // AT5G47030 // AT3G61430 // ATCG00130 // AT2G28900 // AT3G26520 // AT2G42210 // ATCG00120 // AT1G72750 // AT2G41700 // AT2G43950 // ATCG00480 // AT5G67500
GO:0022803	F	passive transmembrane transporter activity	6	232	152	37767	0.00044	0.0012	// AT3G20000 // AT4G35100 // AT3G26520 // AT3G61430 // AT2G43950 // AT5G67500
GO:0022838	F	substrate-specific channel activity	6	232	151	37767	0.00043	0.0012	// AT3G20000 // AT4G35100 // AT3G26520 // AT3G61430 // AT2G43950 // AT5G67500
GO:0015267	F	channel activity	6	232	152	37767	0.00044	0.0012	// AT3G20000 // AT4G35100 // AT3G26520 // AT3G61430 // AT2G43950 // AT5G67500
GO:0022890	F	inorganic cation transmembrane transporter activity	7	232	228	37767	0.00064	0.0017	// AT5G08690 // AT5G08680 // AT5G47030 // AT3G52730 // ATCG00120 // ATCG00130 // ATCG00480
GO:0008135	F	translation factor activity, nucleic acid binding	6	232	181	37767	0.0011	0.0027	// AT1G49760 // AT3G08740 // AT2G23350 // AT5G60390 // AT4G20360 // AT1G56070
GO:0003735	F	structural constituent of ribosome	10	232	494	37767	0.0012	0.0028	// AT2G32060 // AT1G33140 // AT3G52580 // AT5G60670 // AT5G35530 // ATCG00780 // AT1G72370 // AT2G31610 // AT3G53870 // AT3G11510
GO:0042623	F	ATPase activity, coupled	8	232	359	37767	0.002	0.0047	// AT1G50250 // AT3G53110 // AT5G50920 // AT4G25450 // AT5G42270 // ATCG00120 // AT2G41700 // AT3G47780
GO:0016887	F	ATPase activity	9	232	482	37767	0.0034	0.0075	// AT5G58290 // AT1G50250 // AT3G53110 // AT5G50920 // AT4G25450 // AT5G42270 // ATCG00120 // AT2G41700 // AT3G47780
GO:0016765	F	transferase activity, transferring alkyl or aryl (other than methyl) groups	5	232	158	37767	0.0034	0.0075	// AT2G47730 // AT2G30860 // AT4G02520 // AT1G02920 // AT1G02500
GO:0016614	F	oxidoreductase activity, acting on CH-OH group of donors	5	232	188	37767	0.0068	0.014	// AT1G24360 // AT5G14590 // AT3G14415 // AT3G58610 // AT5G58330
GO:0015075	F	ion transmembrane transporter activity	10	232	655	37767	0.0081	0.017	// AT3G20000 // AT5G08690 // AT5G08680 // AT5G47030 // AT3G52730 // ATCG00120 // ATCG00130 // AT2G43950 // ATCG00480 // AT5G67500
GO:0016829	F	lyase activity	7	232	430	37767	0.018	0.036	// AT5G54960 // AT5G38410 // AT3G52930 // ATCG00490 // AT3G01500 // AT5G14740 // AT3G61440
GO:0008233	F	peptidase activity	9	232	646	37767	0.02	0.038	// ATCG00670 // AT3G02090 // AT1G50250 // AT5G50920 // AT1G09130 // AT3G18490 // AT3G26340 // AT4G31300 // AT5G42270
GO:0022804	F	active transmembrane transporter activity	9	232	664	37767	0.023	0.043	// AT2G41700 // AT3G20000 // AT1G72750 // AT4G25450 // AT2G28900 // AT2G42210 // ATCG00120 // AT3G08580 // AT3G47780
GO:0016853	F	isomerase activity	5	232	265	37767	0.026	0.046	// AT1G70730 // AT3G02780 // AT2G16600 // AT2G21170 // AT1G23190
GO:0030234	F	enzyme regulator activity	6	232	367	37767	0.028	0.048	// AT2G39730 // AT4G04640 // AT1G54040 // AT3G62290 // AT1G73260 // AT1G47710
GO:0070011	F	peptidase activity, acting on L-amino acid peptides	8	232	579	37767	0.029	0.048	// ATCG00670 // AT3G02090 // AT1G50250 // AT5G50920 // AT1G09130 // AT3G18490 // AT3G26340 // AT5G42270
GO:0008324	F	cation transmembrane transporter activity	7	232	503	37767	0.038	0.062	// AT5G08690 // AT5G08680 // AT5G47030 // AT3G52730 // ATCG00120 // ATCG00130 // ATCG00480
GO:0017111	F	nucleoside-triphosphatase activity	9	232	792	37767	0.059	0.093	// AT5G58290 // AT1G50250 // AT3G53110 // AT5G50920 // AT4G25450 // AT5G42270 // ATCG00120 // AT2G41700 // AT3G47780
GO:0016818	F	hydrolase activity, acting on acid anhydrides, in phosphorus-containing anhydrides	9	232	837	37767	0.077	0.11	// AT5G58290 // AT1G50250 // AT3G53110 // AT5G50920 // AT4G25450 // AT5G42270 // ATCG00120 // AT2G41700 // AT3G47780
GO:0016817	F	hydrolase activity, acting on acid anhydrides	9	232	839	37767	0.077	0.11	// AT5G58290 // AT1G50250 // AT3G53110 // AT5G50920 // AT4G25450 // AT5G42270 // ATCG00120 // AT2G41700 // AT3G47780
GO:0016462	F	pyrophosphatase activity	9	232	832	37767	0.074	0.11	// AT5G58290 // AT1G50250 // AT3G53110 // AT5G50920 // AT4G25450 // AT5G42270 // ATCG00120 // AT2G41700 // AT3G47780
GO:0005488	F	binding	78	232	11258	37767	0.12	0.17	// AT1G29930 // AT1G49760 // AT3G20000 // AT3G52930 // AT5G54500 // AT1G72750 // AT5G54770 // AT3G09440 // AT5G58330 // AT1G06680 // AT5G44070 // AT5G50920 // AT2G36250 // AT5G10450 // AT5G02490 // AT3G08740 // AT3G14415 // AT3G58610 // AT3G08580 // AT1G23740 // AT5G46800 // AT5G05010 // AT5G08690 // AT5G20720 // ATCG00020 // AT2G39730 // AT2G05100 // AT4G27270 // AT2G40100 // AT2G28900 // AT1G71…
GO:0003723	F	RNA binding	11	232	1379	37767	0.23	0.33	// AT1G49760 // AT5G66570 // AT3G50820 // AT5G08690 // AT4G36020 // AT4G39260 // AT1G06680 // AT2G23350 // AT2G21660 // AT3G53870 // AT4G37930
GO:0016787	F	hydrolase activity	24	232	3468	37767	0.3	0.41	// AT1G35420 // AT4G19410 // AT3G53110 // AT5G50920 // AT3G02090 // AT3G23810 // AT1G50250 // AT4G13940 // AT2G06850 // AT3G26340 // AT4G31300 // ATCG00120 // AT1G31220 // AT5G42270 // ATCG00670 // AT5G58290 // AT3G56170 // AT4G25450 // AT3G18490 // AT3G47780 // AT1G09130 // AT3G54050 // AT2G41700 // AT2G43590
GO:0016740	F	transferase activity	18	232	3321	37767	0.74	0.86	// AT2G30860 // AT3G52990 // AT2G13360 // AT3G12780 // AT5G19550 // AT1G31220 // AT3G29320 // AT5G44070 // AT2G06850 // AT2G47730 // AT5G19220 // AT1G24360 // AT1G79550 // AT4G37930 // AT4G02520 // AT1G02920 // AT2G05990 // AT1G02500
GO:0005524	F	ATP binding	7	232	1377	37767	0.74	0.86	// AT2G35120 // AT2G39730 // AT3G09440 // AT4G24190 // AT5G50920 // AT3G03960 // AT5G02490
GO:0043169	F	cation binding	11	232	2087	37767	0.74	0.86	// AT3G52990 // AT1G23740 // AT5G08690 // AT5G08680 // AT1G68090 // AT3G01500 // AT5G44070 // AT5G14740 // AT1G23190 // AT5G13440 // AT1G70730
GO:0032559	F	adenyl ribonucleotide binding	7	232	1384	37767	0.75	0.86	// AT2G35120 // AT2G39730 // AT3G09440 // AT4G24190 // AT5G50920 // AT3G03960 // AT5G02490
GO:0032555	F	purine ribonucleotide binding	8	232	1631	37767	0.79	0.86	// AT2G35120 // AT3G09440 // AT2G39730 // AT4G24190 // AT5G50920 // AT3G03960 // AT5G02490 // AT3G62290
GO:0032553	F	ribonucleotide binding	8	232	1631	37767	0.79	0.86	// AT2G35120 // AT3G09440 // AT2G39730 // AT4G24190 // AT5G50920 // AT3G03960 // AT5G02490 // AT3G62290
GO:0043167	F	ion binding	11	232	2087	37767	0.74	0.86	// AT3G52990 // AT1G23740 // AT5G08690 // AT5G08680 // AT1G68090 // AT3G01500 // AT5G44070 // AT5G14740 // AT1G23190 // AT5G13440 // AT1G70730
GO:0030554	F	adenyl nucleotide binding	7	232	1465	37767	0.8	0.86	// AT2G35120 // AT2G39730 // AT3G09440 // AT4G24190 // AT5G50920 // AT3G03960 // AT5G02490
GO:0005515	F	protein binding	17	232	2944	37767	0.64	0.86	// AT5G54770 // AT3G20000 // AT3G52930 // AT5G20720 // AT5G05010 // AT1G72750 // AT3G26650 // AT4G05050 // AT3G62290 // AT5G10450 // AT2G36250 // AT2G28900 // AT2G21390 // AT2G42210 // AT3G03960 // AT5G60390 // AT3G19820
GO:0001883	F	purine nucleoside binding	7	232	1465	37767	0.8	0.86	// AT2G35120 // AT2G39730 // AT3G09440 // AT4G24190 // AT5G50920 // AT3G03960 // AT5G02490
GO:0001882	F	nucleoside binding	7	232	1465	37767	0.8	0.86	// AT2G35120 // AT2G39730 // AT3G09440 // AT4G24190 // AT5G50920 // AT3G03960 // AT5G02490
GO:0046872	F	metal ion binding	11	232	1997	37767	0.69	0.86	// AT3G52990 // AT1G23740 // AT5G08690 // AT5G08680 // AT1G68090 // AT3G01500 // AT5G44070 // AT5G14740 // AT1G23190 // AT5G13440 // AT1G70730
GO:0000166	F	nucleotide binding	11	232	2267	37767	0.83	0.86	// AT2G35120 // AT4G24190 // AT5G54500 // AT2G39730 // AT3G62290 // AT4G27270 // AT5G50920 // AT3G03960 // AT3G09440 // AT5G02490 // AT3G14415
GO:0017076	F	purine nucleotide binding	8	232	1713	37767	0.83	0.86	// AT2G35120 // AT3G09440 // AT2G39730 // AT4G24190 // AT5G50920 // AT3G03960 // AT5G02490 // AT3G62290
GO:0046914	F	transition metal ion binding	6	232	1618	37767	0.93	0.95	// AT1G23740 // AT5G08690 // AT5G08680 // AT3G01500 // AT5G44070 // AT5G14740
GO:0003676	F	nucleic acid binding	17	232	4842	37767	1	1	// AT1G49760 // AT5G66570 // AT3G50820 // AT3G11770 // AT5G08690 // AT4G36020 // AT4G39260 // AT2G32080 // AT3G08740 // AT1G06680 // AT2G23350 // AT2G21660 // AT3G53870 // AT4G20360 // AT4G37930 // AT5G60390 // AT1G56070
GO:0005737	C	cytoplasm	173	232	6822	37767	8.5e-78	7.7e-76	// AT1G13440 // AT4G05180 // AT3G12780 // AT5G60670 // AT4G21280 // AT5G50920 // AT2G31610 // AT3G14415 // AT4G37910 // AT3G53110 // AT1G23740 // AT1G35420 // AT5G08690 // ATCG00020 // AT5G14740 // AT5G58070 // AT1G55490 // AT2G21390 // AT3G53870 // AT5G67500 // AT3G05500 // AT1G23190 // AT2G32080 // AT1G18060 // ATCG00120 // AT1G70730 // AT5G14590 // AT2G20260 // AT1G24180 // AT4G34200 // AT5G08…
GO:0044444	C	cytoplasmic part	167	232	6289	37767	1.2e-76	5.5e-75	// AT1G13440 // AT4G05180 // AT3G12780 // AT5G60670 // AT4G21280 // AT5G50920 // AT2G31610 // AT3G14415 // AT4G37910 // AT1G23740 // AT1G35420 // AT5G08690 // ATCG00020 // AT5G58070 // AT1G55490 // AT2G21390 // AT3G53870 // AT5G67500 // AT3G05500 // AT1G23190 // AT1G18060 // ATCG00120 // AT1G70730 // AT5G14590 // AT2G20260 // AT1G24180 // AT4G34200 // AT5G08680 // AT1G50010 // AT1G09340 // AT4G24…
GO:0044424	C	intracellular part	188	232	9302	37767	3.3e-72	9.9e-71	// AT1G13440 // AT1G29930 // AT4G05180 // AT3G12780 // AT5G60670 // AT4G21280 // AT5G50920 // AT2G31610 // AT3G14415 // AT4G37910 // AT3G53110 // AT1G23740 // AT1G35420 // AT4G35100 // AT5G08690 // ATCG00020 // AT5G14740 // AT2G40100 // AT5G58070 // AT3G26340 // AT2G21390 // AT3G53870 // AT5G67500 // AT3G05500 // AT1G23190 // AT2G32080 // AT1G18060 // ATCG00120 // AT1G70730 // AT5G14590 // AT2G20…
GO:0044422	C	organelle part	117	232	2562	37767	1.9e-71	3.5e-70	// AT4G05180 // AT3G12780 // AT5G60670 // AT4G21280 // AT5G50920 // AT2G31610 // AT3G14415 // AT1G23740 // AT1G35420 // AT5G08690 // AT1G50250 // AT2G47730 // AT1G55490 // AT2G21390 // AT3G53870 // ATCG00120 // AT2G20260 // AT5G08680 // AT1G50010 // AT1G09340 // AT4G24280 // AT2G43950 // AT5G14040 // AT3G46780 // AT3G20000 // AT3G52930 // AT4G35090 // AT5G44340 // AT5G58330 // AT5G35530 // AT1G09…
GO:0044446	C	intracellular organelle part	117	232	2561	37767	1.8e-71	3.5e-70	// AT4G05180 // AT3G12780 // AT5G60670 // AT4G21280 // AT5G50920 // AT2G31610 // AT3G14415 // AT1G23740 // AT1G35420 // AT5G08690 // AT1G50250 // AT2G47730 // AT1G55490 // AT2G21390 // AT3G53870 // ATCG00120 // AT2G20260 // AT5G08680 // AT1G50010 // AT1G09340 // AT4G24280 // AT2G43950 // AT5G14040 // AT3G46780 // AT3G20000 // AT3G52930 // AT4G35090 // AT5G44340 // AT5G58330 // AT5G35530 // AT1G09…
GO:0005622	C	intracellular	189	232	9671	37767	2.1e-70	3.2e-69	// AT1G13440 // AT1G29930 // AT4G05180 // AT3G12780 // AT5G60670 // AT4G21280 // AT5G50920 // AT2G31610 // AT3G14415 // AT4G37910 // AT3G53110 // AT1G23740 // AT1G35420 // AT4G35100 // AT5G08690 // ATCG00020 // AT5G14740 // AT2G40100 // AT5G58070 // AT3G26340 // AT2G21390 // AT3G53870 // AT5G67500 // AT3G05500 // AT1G23190 // AT4G05050 // AT2G32080 // AT1G18060 // ATCG00120 // AT1G70730 // AT5G14…
GO:0044435	C	plastid part	79	232	867	37767	5.2e-67	6.7e-66	// AT4G05180 // AT4G38970 // AT1G35420 // AT1G50250 // AT4G21280 // AT4G04640 // AT5G54770 // AT3G52750 // AT5G58330 // AT1G06680 // AT1G61520 // AT5G50920 // AT1G09130 // AT3G46780 // AT1G02560 // AT3G57280 // AT4G25130 // AT3G14415 // AT3G58610 // AT1G15820 // AT3G63160 // AT4G37930 // AT1G23740 // AT3G12780 // ATCG00780 // AT1G06950 // AT5G08690 // ATCG00020 // AT2G39730 // AT2G05100 // ATCG00…
GO:0043229	C	intracellular organelle	170	232	8149	37767	1.1e-62	1.2e-61	// AT1G13440 // AT4G05180 // AT3G12780 // AT5G60670 // AT4G21280 // AT5G50920 // AT2G31610 // AT3G14415 // AT4G37910 // AT3G53110 // AT1G23740 // AT1G35420 // AT4G35100 // AT5G08690 // ATCG00020 // AT5G58070 // AT1G55490 // AT2G21390 // AT3G53870 // AT3G05500 // AT1G23190 // AT1G18060 // ATCG00120 // AT1G70730 // AT5G14590 // AT2G20260 // AT1G24180 // AT4G34200 // AT5G08680 // AT1G50010 // AT1G09…
GO:0043226	C	organelle	170	232	8155	37767	1.2e-62	1.2e-61	// AT1G13440 // AT4G05180 // AT3G12780 // AT5G60670 // AT4G21280 // AT5G50920 // AT2G31610 // AT3G14415 // AT4G37910 // AT3G53110 // AT1G23740 // AT1G35420 // AT4G35100 // AT5G08690 // ATCG00020 // AT5G58070 // AT1G55490 // AT2G21390 // AT3G53870 // AT3G05500 // AT1G23190 // AT1G18060 // ATCG00120 // AT1G70730 // AT5G14590 // AT2G20260 // AT1G24180 // AT4G34200 // AT5G08680 // AT1G50010 // AT1G09…
GO:0043231	C	intracellular membrane-bounded organelle	158	232	7615	37767	1.6e-55	1.5e-54	// AT1G13440 // AT4G05180 // AT3G12780 // AT1G72750 // AT4G21280 // AT5G50920 // AT2G31610 // AT3G14415 // AT4G37910 // AT3G53110 // AT1G23740 // AT1G35420 // AT4G35100 // AT5G08690 // AT1G50250 // AT5G58070 // AT1G55490 // AT2G21390 // AT3G05500 // AT1G23190 // AT1G18060 // ATCG00120 // AT1G70730 // AT5G14590 // AT2G20260 // AT1G24180 // AT4G34200 // AT5G08680 // AT1G09340 // AT4G24280 // AT2G43…
GO:0043227	C	membrane-bounded organelle	158	232	7622	37767	1.8e-55	1.5e-54	// AT1G13440 // AT4G05180 // AT3G12780 // AT1G72750 // AT4G21280 // AT5G50920 // AT2G31610 // AT3G14415 // AT4G37910 // AT3G53110 // AT1G23740 // AT1G35420 // AT4G35100 // AT5G08690 // AT1G50250 // AT5G58070 // AT1G55490 // AT2G21390 // AT3G05500 // AT1G23190 // AT1G18060 // ATCG00120 // AT1G70730 // AT5G14590 // AT2G20260 // AT1G24180 // AT4G34200 // AT5G08680 // AT1G09340 // AT4G24280 // AT2G43…
GO:0044434	C	chloroplast part	65	232	746	37767	2.4e-53	1.8e-52	// AT4G05180 // AT4G38970 // AT1G35420 // AT1G50250 // AT4G21280 // AT4G04640 // AT3G52750 // AT5G58330 // AT1G06680 // AT1G61520 // AT5G50920 // AT1G09130 // AT2G21330 // AT1G02560 // AT4G25130 // AT3G14415 // AT3G58610 // AT1G23740 // AT1G06950 // AT5G08690 // ATCG00020 // AT2G39730 // AT2G05100 // ATCG00270 // AT5G53490 // AT1G71500 // AT1G54780 // AT1G24360 // AT1G55670 // AT3G11630 // AT1G31…
GO:0009536	C	plastid	104	232	2965	37767	1.5e-51	1e-50	// AT4G05180 // AT1G09130 // AT3G12780 // AT4G21280 // AT5G50920 // AT2G31610 // AT3G14415 // AT1G23740 // AT1G35420 // AT5G08690 // AT1G50250 // AT2G47730 // AT1G55490 // AT1G54780 // AT1G71500 // AT1G18060 // ATCG00120 // AT5G14590 // AT2G20260 // AT1G09340 // AT4G24280 // AT2G43950 // AT5G14040 // AT3G46780 // AT3G20000 // AT3G52930 // AT5G35630 // AT4G35090 // AT4G04640 // AT5G58330 // AT1G06…
GO:0044464	C	cell part	202	232	15217	37767	3.6e-49	2.1e-48	// AT1G13440 // AT1G29930 // AT4G05180 // AT3G12780 // AT4G19410 // AT5G60670 // AT4G21280 // AT5G50920 // AT2G31610 // AT3G14415 // AT4G37910 // AT3G53110 // AT1G23740 // AT1G35420 // AT4G35100 // AT5G08690 // ATCG00020 // AT2G06850 // AT4G27270 // AT2G40100 // AT5G58070 // AT3G26340 // AT2G21390 // AT3G53870 // AT5G67500 // AT3G05500 // AT1G23190 // AT4G05050 // AT2G32080 // AT1G18060 // ATCG00…
GO:0005623	C	cell	202	232	15217	37767	3.6e-49	2.1e-48	// AT1G13440 // AT1G29930 // AT4G05180 // AT3G12780 // AT4G19410 // AT5G60670 // AT4G21280 // AT5G50920 // AT2G31610 // AT3G14415 // AT4G37910 // AT3G53110 // AT1G23740 // AT1G35420 // AT4G35100 // AT5G08690 // ATCG00020 // AT2G06850 // AT4G27270 // AT2G40100 // AT5G58070 // AT3G26340 // AT2G21390 // AT3G53870 // AT5G67500 // AT3G05500 // AT1G23190 // AT4G05050 // AT2G32080 // AT1G18060 // ATCG00…
GO:0009507	C	chloroplast	93	232	2740	37767	4.1e-44	2.3e-43	// AT4G05180 // AT1G35420 // AT4G21280 // AT5G50920 // AT2G31610 // AT3G14415 // AT1G23740 // AT5G08690 // AT1G50250 // AT2G47730 // AT1G55490 // AT1G54780 // AT1G71500 // AT1G18060 // ATCG00120 // AT5G14590 // AT2G20260 // AT1G09340 // AT2G43950 // AT5G14040 // AT3G52930 // AT5G35630 // AT1G31330 // AT4G04640 // AT5G58330 // AT1G06680 // AT1G09130 // AT2G21330 // AT4G25130 // ATCG00680 // AT3G58…
GO:0031975	C	envelope	49	232	595	37767	8.8e-39	4.4e-38	// AT3G20000 // AT3G52930 // AT3G12780 // AT1G72750 // AT4G35090 // AT5G54770 // AT5G58330 // AT3G53110 // AT5G50920 // AT1G09130 // AT3G52730 // AT3G58610 // AT1G23740 // AT5G46800 // AT5G08690 // AT2G39730 // AT2G28900 // AT1G71500 // AT1G24360 // AT2G47730 // AT3G11630 // ATCG00480 // AT2G20890 // AT1G55490 // AT3G57280 // AT5G19760 // AT1G06950 // AT5G47030 // AT1G42970 // AT3G01500 // AT3G63…
GO:0031967	C	organelle envelope	49	232	595	37767	8.8e-39	4.4e-38	// AT3G20000 // AT3G52930 // AT3G12780 // AT1G72750 // AT4G35090 // AT5G54770 // AT5G58330 // AT3G53110 // AT5G50920 // AT1G09130 // AT3G52730 // AT3G58610 // AT1G23740 // AT5G46800 // AT5G08690 // AT2G39730 // AT2G28900 // AT1G71500 // AT1G24360 // AT2G47730 // AT3G11630 // ATCG00480 // AT2G20890 // AT1G55490 // AT3G57280 // AT5G19760 // AT1G06950 // AT5G47030 // AT1G42970 // AT3G01500 // AT3G63…
GO:0009579	C	thylakoid	37	232	376	37767	7.4e-32	3.5e-31	// AT4G05180 // AT5G45390 // ATCG00020 // AT1G31330 // AT4G04640 // AT5G58330 // AT1G06680 // AT1G12250 // AT1G09130 // AT1G02560 // AT1G79040 // AT1G23740 // AT1G50250 // ATCG00270 // AT5G53490 // AT5G42270 // AT1G54780 // AT1G55670 // AT3G11630 // AT4G21280 // AT2G20890 // AT1G71500 // ATCG00670 // AT1G15820 // ATCG00480 // AT3G63160 // ATCG00120 // AT5G66570 // AT2G34430 // AT3G50820 // AT5G38…
GO:0010287	C	plastoglobule	24	232	81	37767	4.1e-31	1.9e-30	// AT4G38970 // AT1G31330 // AT5G01530 // AT2G21330 // AT2G05100 // AT5G66570 // ATCG00020 // AT2G39730 // ATCG00270 // ATCG00120 // AT4G09650 // ATCG00480 // AT3G54890 // ATCG00490 // AT1G15820 // AT3G47470 // AT2G34430 // AT3G50820 // AT2G20260 // ATCG00680 // AT1G09340 // AT1G61520 // AT4G10340 // ATCG00280
GO:0032991	C	macromolecular complex	69	232	2180	37767	6.4e-30	2.7e-29	// AT1G29930 // AT4G05180 // AT3G20000 // AT2G29550 // AT5G45390 // AT5G60670 // AT4G21280 // AT5G44340 // AT3G09440 // AT5G62700 // AT5G35530 // AT5G50920 // AT3G02090 // AT1G02560 // AT2G31610 // AT3G52730 // AT2G05100 // ATMG00070 // AT5G13440 // AT5G23860 // AT1G06950 // AT5G08690 // AT1G79040 // ATCG00270 // AT2G40100 // AT1G72370 // AT3G52580 // AT3G26340 // AT2G21390 // AT3G53870 // AT1G55…
GO:0009526	C	plastid envelope	34	232	331	37767	7e-30	2.8e-29	// AT3G12780 // AT4G35090 // AT5G54770 // AT5G58330 // AT5G50920 // AT1G09130 // AT3G58610 // AT1G23740 // AT5G08690 // AT2G39730 // AT2G28900 // AT1G71500 // AT1G24360 // AT2G47730 // AT3G11630 // ATCG00480 // AT2G20890 // AT1G55490 // AT3G57280 // AT5G19760 // AT1G06950 // AT1G42970 // AT3G01500 // AT3G63160 // ATCG00120 // AT2G42210 // AT1G13930 // AT4G09650 // AT3G26650 // AT5G16010 // AT1G09…
GO:0043234	C	protein complex	57	232	1443	37767	4e-29	1.6e-28	// AT1G29930 // AT4G05180 // AT3G20000 // AT5G45390 // AT1G79040 // AT4G21280 // AT5G44340 // AT5G62700 // AT1G06680 // AT5G50920 // AT3G02090 // AT1G02560 // AT3G52730 // AT2G05100 // ATMG00070 // AT5G13440 // AT5G23860 // AT1G06950 // AT5G08690 // ATCG00020 // ATCG00270 // AT2G40100 // AT3G26340 // AT2G21390 // AT1G72750 // AT1G55670 // AT1G31330 // AT2G05990 // AT4G04640 // AT2G35120 // ATCG00…
GO:0034357	C	photosynthetic membrane	30	232	273	37767	3.1e-27	1.1e-26	// AT4G05180 // AT5G45390 // ATCG00020 // AT1G31330 // AT4G04640 // AT1G06680 // AT1G12250 // AT5G01530 // AT1G79040 // AT5G66570 // AT1G50250 // ATCG00270 // AT5G53490 // AT5G42270 // AT1G54780 // AT1G55670 // AT4G21280 // AT1G71500 // ATCG00670 // AT1G15820 // ATCG00480 // AT3G63160 // ATCG00120 // AT2G34430 // AT3G50820 // AT2G20260 // ATCG00680 // AT4G37200 // AT4G10340 // ATCG00280
GO:0005739	C	mitochondrion	52	232	1276	37767	4.1e-27	1.5e-26	// AT1G13440 // AT3G23990 // AT3G20000 // AT3G52930 // AT3G12780 // AT5G35630 // AT1G72750 // AT4G35090 // AT5G54770 // AT5G58330 // AT5G50920 // AT1G09130 // AT3G52730 // AT3G58610 // AT4G37910 // ATMG00070 // AT1G22520 // AT5G13440 // AT5G46800 // AT5G08690 // AT3G12110 // AT2G28000 // AT1G20620 // AT3G02780 // ATCG00480 // AT5G19760 // AT2G35120 // AT5G14780 // AT5G47030 // AT3G10920 // AT4G24…
GO:0031090	C	organelle membrane	44	232	842	37767	4.9e-27	1.7e-26	// AT4G05180 // AT3G20000 // AT5G45390 // AT1G72750 // AT4G21280 // AT4G04640 // AT1G06680 // AT5G50920 // AT3G02090 // AT3G52730 // AT5G13440 // AT5G46800 // AT5G08690 // AT1G50250 // AT5G53490 // AT2G28900 // AT1G71500 // AT2G21390 // AT1G55670 // ATCG00480 // AT2G20890 // AT5G42270 // AT5G19760 // ATCG00670 // AT1G06950 // AT5G47030 // AT3G63160 // ATCG00120 // AT2G42210 // AT5G66570 // AT3G08…
GO:0009532	C	plastid stroma	31	232	322	37767	1.6e-26	5.4e-26	// AT3G46780 // AT1G35420 // AT3G52750 // AT5G58330 // AT5G50920 // AT1G09130 // AT2G21330 // AT1G02560 // AT4G25130 // AT3G14415 // AT3G58610 // AT1G23740 // AT5G53490 // AT1G24360 // AT3G11630 // AT2G20890 // ATCG00670 // AT3G08740 // AT4G38970 // AT5G45390 // AT1G13930 // AT5G38410 // AT3G26650 // ATCG00780 // AT3G29320 // AT2G36250 // AT3G54050 // AT4G24280 // AT4G10340 // ATCG00280 // AT5G49…
GO:0010319	C	stromule	18	232	49	37767	5.1e-25	1.6e-24	// AT3G01500 // AT4G09650 // AT1G23740 // AT3G12780 // AT3G26650 // AT4G35090 // AT5G54770 // AT2G39730 // AT1G42970 // AT1G09340 // AT2G47730 // AT1G55490 // ATCG00120 // AT3G54050 // AT3G11630 // ATCG00480 // AT2G20890 // AT4G37930
GO:0016020	C	membrane	83	232	4068	37767	1.1e-23	3.5e-23	// AT4G05180 // AT3G20000 // AT3G52930 // AT5G45390 // AT3G44100 // AT4G19410 // AT1G50250 // AT4G21280 // AT4G04640 // AT3G09440 // AT3G61430 // AT3G17020 // AT5G35530 // AT5G50920 // AT3G02090 // AT3G63160 // AT4G02370 // AT2G31610 // AT3G52730 // AT3G03960 // AT5G02490 // ATMG00070 // AT1G79040 // AT5G13440 // AT3G57280 // AT5G46800 // AT4G02520 // AT4G35100 // AT5G08690 // ATCG00020 // AT4G27…
GO:0009570	C	chloroplast stroma	26	232	249	37767	3.3e-23	9.9e-23	// AT1G35420 // AT3G52750 // AT5G58330 // AT5G50920 // AT1G09130 // AT2G21330 // AT1G02560 // AT4G25130 // AT3G14415 // AT3G58610 // AT1G23740 // AT5G53490 // AT1G24360 // AT3G11630 // ATCG00670 // AT3G08740 // AT4G38970 // AT5G45390 // AT1G13930 // AT5G38410 // AT3G26650 // AT3G29320 // AT2G36250 // AT3G54050 // AT4G10340 // ATCG00280
GO:0009534	C	chloroplast thylakoid	24	232	290	37767	2.5e-19	7.3e-19	// AT4G05180 // AT5G45390 // AT4G21280 // AT4G04640 // AT1G06680 // AT1G12250 // AT5G01530 // AT1G02560 // AT5G66570 // AT1G50250 // AT5G53490 // AT5G42270 // AT1G54780 // ATCG00120 // ATCG00480 // AT2G20890 // AT1G71500 // ATCG00670 // AT3G63160 // AT1G55670 // AT3G50820 // AT4G37200 // AT4G10340 // ATCG00280
GO:0031976	C	plastid thylakoid	24	232	293	37767	3.1e-19	8.8e-19	// AT4G05180 // AT5G45390 // AT4G21280 // AT4G04640 // AT1G06680 // AT1G12250 // AT5G01530 // AT1G02560 // AT5G66570 // AT1G50250 // AT5G53490 // AT5G42270 // AT1G54780 // ATCG00120 // ATCG00480 // AT2G20890 // AT1G71500 // ATCG00670 // AT3G63160 // AT1G55670 // AT3G50820 // AT4G37200 // AT4G10340 // ATCG00280
GO:0031984	C	organelle subcompartment	24	232	295	37767	3.6e-19	9.9e-19	// AT4G05180 // AT5G45390 // AT4G21280 // AT4G04640 // AT1G06680 // AT1G12250 // AT5G01530 // AT1G02560 // AT5G66570 // AT1G50250 // AT5G53490 // AT5G42270 // AT1G54780 // ATCG00120 // ATCG00480 // AT2G20890 // AT1G71500 // ATCG00670 // AT3G63160 // AT1G55670 // AT3G50820 // AT4G37200 // AT4G10340 // ATCG00280
GO:0044429	C	mitochondrial part	23	232	274	37767	1.1e-18	2.9e-18	// AT3G20000 // AT3G52930 // AT1G72750 // ATCG00480 // AT3G02090 // AT3G52730 // AT4G37910 // AT5G13440 // AT5G46800 // AT5G08690 // AT3G23990 // AT3G04120 // AT5G19760 // AT5G47030 // AT2G42210 // AT3G08580 // AT5G67500 // AT5G09590 // AT5G08680 // AT5G14040 // AT4G37930 // AT1G48030 // AT2G27730
GO:0042651	C	thylakoid membrane	22	232	244	37767	1.5e-18	4e-18	// AT4G05180 // AT4G21280 // AT4G04640 // AT1G06680 // AT1G12250 // AT5G01530 // AT1G55670 // AT5G66570 // AT1G50250 // AT5G53490 // AT1G71500 // AT1G54780 // ATCG00120 // ATCG00480 // AT5G42270 // ATCG00670 // AT3G63160 // AT5G45390 // AT2G34430 // AT3G50820 // AT4G37200 // AT4G10340
GO:0009521	C	photosystem	15	232	66	37767	2.2e-18	5.5e-18	// AT4G05180 // AT5G66570 // AT2G20260 // ATCG00680 // AT1G79040 // AT4G21280 // ATCG00020 // AT1G06680 // ATCG00270 // AT1G15820 // AT1G55670 // AT4G10340 // ATCG00280 // AT1G31330 // AT3G50820
GO:0055035	C	plastid thylakoid membrane	21	232	231	37767	8.2e-18	1.9e-17	// AT5G01530 // ATCG00120 // AT4G05180 // AT4G37200 // ATCG00670 // AT5G45390 // AT4G21280 // AT4G04640 // AT1G50250 // AT3G63160 // AT1G06680 // AT1G12250 // AT5G53490 // AT1G71500 // AT1G54780 // AT3G50820 // AT5G66570 // AT1G55670 // AT4G10340 // ATCG00480 // AT5G42270
GO:0009535	C	chloroplast thylakoid membrane	21	232	231	37767	8.2e-18	1.9e-17	// AT5G01530 // ATCG00120 // AT4G05180 // AT4G37200 // ATCG00670 // AT5G45390 // AT4G21280 // AT4G04640 // AT1G50250 // AT3G63160 // AT1G06680 // AT1G12250 // AT5G53490 // AT1G71500 // AT1G54780 // AT3G50820 // AT5G66570 // AT1G55670 // AT4G10340 // ATCG00480 // AT5G42270
GO:0044436	C	thylakoid part	22	232	307	37767	1.4e-16	3.3e-16	// AT4G05180 // AT4G21280 // AT4G04640 // AT1G06680 // AT1G12250 // AT5G01530 // AT1G55670 // AT5G66570 // AT1G50250 // AT5G53490 // AT1G71500 // AT1G54780 // ATCG00120 // ATCG00480 // AT5G42270 // ATCG00670 // AT3G63160 // AT5G45390 // AT2G34430 // AT3G50820 // AT4G37200 // AT4G10340
GO:0009523	C	photosystem II	12	232	45	37767	1.1e-15	2.5e-15	// AT4G05180 // AT5G66570 // AT3G50820 // ATCG00680 // ATCG00020 // AT4G21280 // AT1G79040 // AT1G06680 // ATCG00270 // AT1G15820 // AT4G10340 // ATCG00280
GO:0019866	C	organelle inner membrane	19	232	230	37767	1.6e-15	3.5e-15	// AT3G57280 // AT5G19760 // AT3G20000 // AT5G46800 // AT1G06950 // AT5G08690 // AT5G08680 // AT5G47030 // ATCG00480 // AT5G50920 // AT3G02090 // AT3G52730 // AT2G42210 // AT5G13440 // AT1G72750 // AT3G08580 // AT2G43950 // AT5G14040 // AT2G20890
GO:0005740	C	mitochondrial envelope	18	232	223	37767	1.3e-14	2.8e-14	// AT5G19760 // AT3G20000 // AT3G52930 // AT5G46800 // AT5G08690 // AT5G08680 // AT5G47030 // ATCG00480 // AT3G04120 // AT3G02090 // AT5G67500 // AT3G52730 // AT2G42210 // AT5G13440 // AT1G72750 // AT3G08580 // AT5G14040 // AT2G27730
GO:0005829	C	cytosol	31	232	912	37767	3e-14	6.2e-14	// AT1G13440 // AT3G52930 // AT5G43830 // AT5G60670 // AT5G35530 // AT5G10450 // AT5G02490 // AT2G37790 // AT3G23990 // AT4G27450 // AT5G19550 // AT5G14740 // AT1G72370 // AT1G23190 // AT3G53870 // AT3G02780 // AT3G04120 // AT3G52580 // AT5G02500 // AT2G16600 // AT1G70730 // AT2G31610 // AT4G14960 // AT1G56070 // AT2G32060 // AT1G79550 // AT1G33140 // AT3G12580 // AT1G24180 // AT1G50010 // AT3G11…
GO:0030076	C	light-harvesting complex	10	232	31	37767	5.6e-14	1.2e-13	// AT1G29930 // AT3G54890 // AT1G61520 // AT2G05100 // AT2G40100 // AT5G01530 // AT3G47470 // AT4G10340 // AT2G34430 // AT5G54270
GO:0031966	C	mitochondrial membrane	16	232	210	37767	9.2e-13	1.8e-12	// AT5G19760 // AT3G20000 // AT5G46800 // AT5G08690 // AT5G08680 // AT5G47030 // ATCG00480 // AT3G02090 // AT5G67500 // AT3G52730 // AT2G42210 // AT5G13440 // AT1G72750 // AT3G08580 // AT5G14040 // AT2G27730
GO:0044425	C	membrane part	35	232	1360	37767	1.5e-12	2.8e-12	// AT4G05180 // AT3G20000 // AT3G44100 // AT1G79040 // AT1G31330 // AT4G04640 // AT1G06680 // AT5G50920 // AT3G02090 // AT3G52730 // ATMG00070 // AT5G13440 // AT5G08690 // ATCG00020 // ATCG00270 // AT2G21390 // AT1G72750 // AT1G55670 // AT4G21280 // AT1G06950 // AT5G47030 // ATCG00480 // ATCG00120 // AT2G42210 // AT5G66570 // ATCG00130 // AT3G50820 // AT2G20260 // ATCG00680 // AT5G08680 // AT1G15…
GO:0043233	C	organelle lumen	22	232	539	37767	6.9e-12	1.3e-11	// AT4G05180 // AT4G37910 // AT4G21280 // AT5G28540 // AT1G06680 // AT1G12250 // AT3G02090 // AT3G52930 // AT5G66570 // AT5G08690 // AT3G23990 // AT5G53490 // AT1G54780 // AT5G42020 // AT5G35530 // AT3G50820 // AT2G27730 // AT5G09590 // AT4G37930 // AT1G48030 // AT3G11510 // AT1G09080
GO:0070013	C	intracellular organelle lumen	22	232	539	37767	6.9e-12	1.3e-11	// AT4G05180 // AT4G37910 // AT4G21280 // AT5G28540 // AT1G06680 // AT1G12250 // AT3G02090 // AT3G52930 // AT5G66570 // AT5G08690 // AT3G23990 // AT5G53490 // AT1G54780 // AT5G42020 // AT5G35530 // AT3G50820 // AT2G27730 // AT5G09590 // AT4G37930 // AT1G48030 // AT3G11510 // AT1G09080
GO:0031974	C	membrane-enclosed lumen	22	232	546	37767	8.8e-12	1.6e-11	// AT4G05180 // AT4G37910 // AT4G21280 // AT5G28540 // AT1G06680 // AT1G12250 // AT3G02090 // AT3G52930 // AT5G66570 // AT5G08690 // AT3G23990 // AT5G53490 // AT1G54780 // AT5G42020 // AT5G35530 // AT3G50820 // AT2G27730 // AT5G09590 // AT4G37930 // AT1G48030 // AT3G11510 // AT1G09080
GO:0005743	C	mitochondrial inner membrane	14	232	172	37767	1.1e-11	2e-11	// AT5G19760 // AT3G20000 // AT5G46800 // AT5G08690 // AT5G08680 // AT5G47030 // ATCG00480 // AT3G02090 // AT3G52730 // AT2G42210 // AT5G13440 // AT1G72750 // AT3G08580 // AT5G14040
GO:0009941	C	chloroplast envelope	16	232	265	37767	2.5e-11	4.4e-11	// AT1G13930 // AT3G57280 // AT5G19760 // AT1G23740 // AT5G16010 // AT5G08690 // AT1G06950 // AT3G63160 // AT5G58330 // AT5G50920 // AT1G09130 // AT1G71500 // AT1G24360 // AT3G11630 // AT2G43950 // AT3G58610
GO:0043228	C	non-membrane-bounded organelle	27	232	1040	37767	5.4e-10	9.2e-10	// AT3G46780 // AT3G52930 // AT3G12110 // AT5G60670 // AT5G44340 // AT3G09440 // AT5G62700 // AT5G35530 // AT2G31610 // AT5G23860 // AT5G08690 // AT5G12250 // AT1G72370 // AT3G53870 // AT3G52580 // AT4G14960 // AT2G32060 // AT1G33140 // AT5G38410 // AT3G53750 // AT2G29550 // AT2G27730 // AT1G50010 // AT1G09340 // ATCG00780 // AT5G09810 // AT3G11510
GO:0043232	C	intracellular non-membrane-bounded organelle	27	232	1040	37767	5.4e-10	9.2e-10	// AT3G46780 // AT3G52930 // AT3G12110 // AT5G60670 // AT5G44340 // AT3G09440 // AT5G62700 // AT5G35530 // AT2G31610 // AT5G23860 // AT5G08690 // AT5G12250 // AT1G72370 // AT3G53870 // AT3G52580 // AT4G14960 // AT2G32060 // AT1G33140 // AT5G38410 // AT3G53750 // AT2G29550 // AT2G27730 // AT1G50010 // AT1G09340 // ATCG00780 // AT5G09810 // AT3G11510
GO:0044455	C	mitochondrial membrane part	10	232	94	37767	9.4e-10	1.6e-09	// AT3G20000 // AT5G08690 // AT5G08680 // AT5G47030 // AT3G02090 // AT3G52730 // AT2G42210 // AT5G13440 // AT1G72750 // ATCG00480
GO:0045298	C	tubulin complex	6	232	13	37767	1.2e-09	2e-09	// AT2G29550 // AT5G44340 // AT1G50010 // AT5G62700 // AT5G23860 // AT4G14960
GO:0005576	C	extracellular region	13	232	285	37767	4.5e-08	7.3e-08	// AT5G20630 // AT1G23740 // AT3G52930 // AT2G18660 // AT3G14415 // AT3G09440 // AT5G58330 // AT2G06850 // AT3G54050 // AT5G38410 // AT3G11630 // AT1G47710 // AT3G58610
GO:0031978	C	plastid thylakoid lumen	8	232	89	37767	1.5e-07	2.4e-07	// AT4G05180 // AT5G66570 // AT3G50820 // AT4G21280 // AT1G06680 // AT1G12250 // AT5G53490 // AT1G54780
GO:0009543	C	chloroplast thylakoid lumen	8	232	89	37767	1.5e-07	2.4e-07	// AT4G05180 // AT5G66570 // AT3G50820 // AT4G21280 // AT1G06680 // AT1G12250 // AT5G53490 // AT1G54780
GO:0031977	C	thylakoid lumen	8	232	95	37767	2.5e-07	3.8e-07	// AT4G05180 // AT5G66570 // AT3G50820 // AT4G21280 // AT1G06680 // AT1G12250 // AT5G53490 // AT1G54780
GO:0048046	C	apoplast	10	232	182	37767	3.3e-07	5e-07	// AT1G23740 // AT3G52930 // AT3G14415 // AT3G09440 // AT5G58330 // AT3G54050 // AT5G38410 // AT3G11630 // AT1G47710 // AT3G58610
GO:0009654	C	oxygen evolving complex	5	232	21	37767	4.8e-07	7.1e-07	// AT1G06680 // AT4G21280 // AT4G05180 // AT5G66570 // AT3G50820
GO:0005856	C	cytoskeleton	10	232	192	37767	5.3e-07	7.7e-07	// AT3G53750 // AT3G12110 // AT2G29550 // AT5G44340 // AT5G12250 // AT5G62700 // AT5G23860 // AT5G09810 // AT1G50010 // AT4G14960
GO:0045259	C	proton-transporting ATP synthase complex	5	232	23	37767	7.1e-07	1e-06	// AT5G08690 // AT5G08680 // AT5G47030 // ATCG00480 // ATCG00130
GO:0031968	C	organelle outer membrane	7	232	77	37767	8.8e-07	1.2e-06	// AT3G20000 // AT3G63160 // AT3G02090 // AT2G28900 // AT5G67500 // AT2G42210 // AT2G20890
GO:0042170	C	plastid membrane	8	232	117	37767	1.1e-06	1.5e-06	// AT3G57280 // AT1G06950 // AT3G63160 // AT5G50920 // AT2G28900 // AT2G42210 // AT2G43950 // AT2G20890
GO:0019867	C	outer membrane	7	232	80	37767	1.1e-06	1.5e-06	// AT3G20000 // AT3G63160 // AT3G02090 // AT2G28900 // AT5G67500 // AT2G42210 // AT2G20890
GO:0016469	C	proton-transporting two-sector ATPase complex	5	232	27	37767	1.4e-06	1.9e-06	// AT5G08690 // AT5G08680 // AT5G47030 // ATCG00480 // ATCG00130
GO:0031980	C	mitochondrial lumen	6	232	54	37767	1.8e-06	2.4e-06	// AT4G37910 // AT3G23990 // AT1G48030 // AT3G02090 // AT4G37930 // AT5G09590
GO:0005759	C	mitochondrial matrix	6	232	54	37767	1.8e-06	2.4e-06	// AT4G37910 // AT3G23990 // AT1G48030 // AT3G02090 // AT4G37930 // AT5G09590
GO:0030095	C	chloroplast photosystem II	5	232	29	37767	2e-06	2.5e-06	// AT1G06680 // AT4G21280 // AT4G05180 // AT5G66570 // AT3G50820
GO:0022626	C	cytosolic ribosome	11	232	336	37767	1.1e-05	1.4e-05	// AT2G32060 // AT1G33140 // AT5G38410 // AT3G52580 // AT5G60670 // AT3G09440 // AT5G35530 // AT1G72370 // AT2G31610 // AT3G53870 // AT3G11510
GO:0022627	C	cytosolic small ribosomal subunit	7	232	130	37767	2.3e-05	2.8e-05	// AT2G32060 // AT3G52580 // AT5G35530 // AT1G72370 // AT2G31610 // AT3G53870 // AT3G11510
GO:0005840	C	ribosome	13	232	524	37767	3e-05	3.7e-05	// AT2G32060 // AT5G35530 // AT1G33140 // AT5G38410 // AT3G52580 // AT5G60670 // AT3G09440 // AT1G09340 // ATCG00780 // AT1G72370 // AT2G31610 // AT3G53870 // AT3G11510
GO:0009528	C	plastid inner membrane	5	232	57	37767	4e-05	4.8e-05	// AT3G57280 // AT1G06950 // AT5G50920 // AT2G43950 // AT2G20890
GO:0005618	C	cell wall	11	232	403	37767	5.4e-05	6.5e-05	// AT5G19760 // AT5G38410 // AT3G52930 // AT3G44100 // AT4G19410 // AT3G09440 // AT2G06850 // AT3G08030 // AT5G02490 // AT5G14040 // AT3G58610
GO:0030312	C	external encapsulating structure	11	232	407	37767	5.9e-05	7e-05	// AT5G19760 // AT5G38410 // AT3G52930 // AT3G44100 // AT4G19410 // AT3G09440 // AT2G06850 // AT3G08030 // AT5G02490 // AT5G14040 // AT3G58610
GO:0015935	C	small ribosomal subunit	7	232	164	37767	9.3e-05	0.00011	// AT2G32060 // AT3G52580 // AT5G35530 // AT1G72370 // AT2G31610 // AT3G53870 // AT3G11510
GO:0070469	C	respiratory chain	6	232	115	37767	0.0001	0.00012	// ATMG00070 // AT5G13440 // AT2G27730 // AT3G02090 // AT3G52730 // AT2G42210
GO:0033279	C	ribosomal subunit	10	232	389	37767	0.00019	0.00022	// AT2G32060 // AT1G33140 // AT3G52580 // AT5G60670 // AT5G35530 // ATCG00780 // AT1G72370 // AT2G31610 // AT3G53870 // AT3G11510
GO:0005886	C	plasma membrane	21	232	1456	37767	0.00031	0.00035	// AT1G13930 // AT5G19760 // AT3G52930 // AT3G11770 // AT4G35100 // AT3G17020 // AT3G09440 // AT3G61430 // AT4G27450 // AT4G27270 // AT5G10450 // AT5G58070 // AT4G02370 // AT2G31610 // AT5G02490 // AT1G70730 // AT5G60390 // AT2G41700 // AT4G02520 // AT5G14040 // AT1G23190
GO:0031969	C	chloroplast membrane	5	232	99	37767	0.00046	0.00051	// AT3G57280 // AT1G06950 // AT5G50920 // AT2G43950 // AT3G63160
GO:0044445	C	cytosolic part	9	232	360	37767	0.00048	0.00053	// AT2G32060 // AT1G33140 // AT3G52580 // AT5G60670 // AT5G35530 // AT1G72370 // AT2G31610 // AT3G53870 // AT3G11510
GO:0030529	C	ribonucleoprotein complex	13	232	703	37767	0.00051	0.00055	// AT2G32060 // AT5G35530 // AT1G33140 // AT5G38410 // AT3G52580 // AT5G60670 // AT3G09440 // AT1G09340 // ATCG00780 // AT1G72370 // AT2G31610 // AT3G53870 // AT3G11510
GO:0044430	C	cytoskeletal part	6	232	160	37767	0.00057	0.00061	// AT2G29550 // AT5G44340 // AT1G50010 // AT5G62700 // AT5G23860 // AT4G14960
GO:0005773	C	vacuole	9	232	383	37767	0.00074	0.00078	// AT3G11770 // AT3G44100 // AT2G27730 // AT3G09440 // AT4G02370 // AT2G31610 // AT5G60390 // AT3G05500 // AT3G14415
GO:0005730	C	nucleolus	5	232	209	37767	0.01	0.011	// AT5G35530 // AT5G08690 // AT2G27730 // AT3G52930 // AT3G11510
GO:0031981	C	nuclear lumen	5	232	374	37767	0.084	0.087	// AT5G35530 // AT5G08690 // AT2G27730 // AT3G52930 // AT3G11510
GO:0005634	C	nucleus	22	232	2621	37767	0.087	0.089	// AT3G52930 // AT5G43830 // AT3G53110 // AT5G10450 // AT3G14415 // AT2G37790 // AT4G35100 // AT5G08690 // AT4G27450 // AT1G72370 // AT1G23190 // AT5G58290 // AT1G70730 // AT5G60390 // AT2G32060 // AT5G35530 // AT1G24180 // AT2G27730 // AT1G54040 // AT2G21660 // AT1G02920 // AT3G11510
GO:0044428	C	nuclear part	6	232	543	37767	0.12	0.12	// AT3G53110 // AT3G52930 // AT5G08690 // AT2G27730 // AT5G35530 // AT3G11510
GO:0005783	C	endoplasmic reticulum	5	232	466	37767	0.16	0.16	// AT5G42020 // AT4G24190 // AT5G28540 // AT5G58070 // AT1G09080
